# Supplementary material for: Highlighting immune features of the tumor ecosystem and prognostic value of Tfh and Th17 cell infiltration in head and neck squamous cell carcinoma by single-cell RNA-seq
Source: Cancer Immunol Immunother. 2024 Aug 2;73(10):187. doi: 10.1007/s00262-024-03767-6 (PMC11297013; doi:10.1007/s00262-024-03767-6)
Supplement: Supplementary file 2 — Supplementary file2 (XLSX 1571 kb) [file 262_2024_3767_MOESM2_ESM.xlsx]

## Sheet: Table S1. Patients and samples 
Table S1. Patients and samples collection
Sample ID	age	sex	Tumor site	HPV infection	Tumor stage
T1	70	male	oropharynx	negative	T4bN3M0	IVB
T2	67	male	oropharynx	positive	T4aN1M0	III
T3	72	male	oropharynx	negative	T2N2M0	IVA

## Sheet: Table S2-degs_epi 
Table S2. Differentially expressed genes of epithelial cell subclusters
gene	p_val	avg_log2FC	pct.1	pct.2	p_val_adj	cluster
CXCL14	0	2.93442	0.938	0.546	0	Epi0
MMP1	0	1.62021	0.963	0.652	0	Epi0
MMP13	0	1.5013	0.957	0.63	0	Epi0
TNFSF10	0	1.3683	0.996	0.902	0	Epi0
FTH1	0	1.05384	0.999	0.967	0	Epi0
GRN	0	1.01906	0.986	0.85	0	Epi0
HLA-B	0	0.856548	0.999	0.981	0	Epi0
B2M	0	0.822739	1	0.986	0	Epi0
HLA-C	2.39665e-300	0.75378	0.999	0.959	6.86905e-296	Epi0
CBR1	1.53743e-272	0.916777	0.984	0.834	4.40643e-268	Epi0
BCAM	2.31366e-268	1.0935	0.903	0.545	6.63117e-264	Epi0
ASS1	2.47602e-267	1.09357	0.968	0.739	7.09652e-263	Epi0
AMTN	6.42265e-267	2.12631	0.567	0.15	1.8408e-262	Epi0
LGALS3BP	1.27373e-266	0.70577	0.994	0.911	3.65064e-262	Epi0
MMP10	1.64831e-260	1.70401	0.839	0.47	4.72423e-256	Epi0
SPON2	9.0366e-256	1.0188	0.941	0.688	2.58998e-251	Epi0
SCPEP1	2.79706e-251	0.911681	0.948	0.722	8.01667e-247	Epi0
BST2	9.98213e-247	0.767763	0.996	0.911	2.86098e-242	Epi0
HSPB3	1.91145e-244	0.647268	0.43	0.075	5.4784e-240	Epi0
PDLIM1	4.84349e-242	0.849502	0.984	0.843	1.38819e-237	Epi0
HSPB1	2.69265e-235	0.74182	1	0.98	7.71739e-231	Epi0
MMP2	1.67353e-234	0.964966	0.829	0.468	4.7965e-230	Epi0
CD9	9.50834e-233	0.645586	0.997	0.945	2.72519e-228	Epi0
IFITM3	1.19162e-228	0.74263	0.998	0.918	3.4153e-224	Epi0
KRT14	6.1987e-220	0.743695	0.999	0.951	1.77661e-215	Epi0
HLA-A	1.26072e-219	0.615421	0.999	0.979	3.61336e-215	Epi0
KRT15	1.81814e-218	1.34881	0.943	0.682	5.21098e-214	Epi0
ATP1B3	1.60457e-206	0.79619	0.993	0.916	4.59886e-202	Epi0
SLC3A2	4.0238e-202	0.847521	0.979	0.812	1.15326e-197	Epi0
IGFBP6	2.25637e-196	1.01268	0.977	0.763	6.46697e-192	Epi0
ITM2B	1.98092e-194	0.529875	0.999	0.951	5.67752e-190	Epi0
TMEM91	4.55721e-192	0.718865	0.753	0.383	1.30614e-187	Epi0
IFI27	6.62268e-191	0.683581	0.999	0.958	1.89813e-186	Epi0
IFI6	1.8712e-184	0.896721	0.985	0.872	5.36306e-180	Epi0
TXNIP	3.38487e-182	0.970762	0.856	0.54	9.70138e-178	Epi0
IFITM1	9.19572e-182	0.956835	0.952	0.733	2.63559e-177	Epi0
UBC	3.27121e-180	0.688725	0.999	0.975	9.37562e-176	Epi0
TIMP3	6.12477e-180	0.72376	0.874	0.575	1.75542e-175	Epi0
HLA-E	1.40858e-178	0.670334	0.992	0.911	4.03712e-174	Epi0
HTRA1	2.1979e-174	0.743513	0.731	0.401	6.2994e-170	Epi0
PSAP	8.44429e-174	0.663229	0.984	0.89	2.42022e-169	Epi0
HCFC1R1	1.84046e-172	0.817502	0.882	0.636	5.27494e-168	Epi0
PRDX5	2.69674e-171	0.568988	0.992	0.897	7.72913e-167	Epi0
ACP5	1.1496e-167	0.715611	0.801	0.499	3.29487e-163	Epi0
COL17A1	1.99022e-167	0.724296	0.979	0.752	5.70418e-163	Epi0
CTSD	2.026e-165	0.605906	0.988	0.859	5.80672e-161	Epi0
SH2D3C	1.20228e-164	0.400694	0.298	0.049	3.44585e-160	Epi0
TMEM59	4.01911e-163	0.588296	0.983	0.855	1.15192e-158	Epi0
SPARC	2.57979e-159	0.681175	0.982	0.747	7.39393e-155	Epi0
SNHG29	4.63956e-159	0.634829	0.989	0.865	1.32974e-154	Epi0
LGALS7	1.23605e-157	0.779303	0.941	0.713	3.54265e-153	Epi0
GABARAP	1.51656e-157	0.592931	0.978	0.844	4.3466e-153	Epi0
GPNMB	1.92091e-155	0.967482	0.725	0.406	5.50552e-151	Epi0
FXYD3	7.07674e-153	0.529211	0.994	0.89	2.02827e-148	Epi0
FOS	9.38559e-153	0.962501	0.972	0.905	2.69e-148	Epi0
LGALS7B	6.39457e-151	0.492276	0.99	0.861	1.83275e-146	Epi0
DLK2	1.01705e-149	0.709258	0.695	0.373	2.91496e-145	Epi0
HSP90B1	3.51212e-149	0.549056	0.999	0.949	1.00661e-144	Epi0
GAS5	5.94609e-149	0.735791	0.923	0.734	1.70421e-144	Epi0
ST6GALNAC2	3.79533e-148	0.62796	0.773	0.484	1.08778e-143	Epi0
SYNGR2	1.00839e-147	0.630139	0.974	0.822	2.89014e-143	Epi0
CD151	6.54561e-147	0.594599	0.986	0.856	1.87604e-142	Epi0
PSME1	1.54183e-146	0.60042	0.988	0.876	4.41904e-142	Epi0
CD74	3.17264e-146	1.23016	0.96	0.834	9.09311e-142	Epi0
IGFBP3	1.70367e-143	1.39188	0.485	0.182	4.8829e-139	Epi0
SPINT2	1.72316e-143	0.476504	0.998	0.913	4.93874e-139	Epi0
CDH13	6.3717e-141	0.319886	0.934	0.666	1.82619e-136	Epi0
GPX4	2.5108e-140	0.613337	0.962	0.805	7.1962e-136	Epi0
WNT10A	6.90284e-140	0.532058	0.663	0.335	1.97842e-135	Epi0
LAMB3	3.41545e-138	0.56873	0.96	0.725	9.78902e-134	Epi0
MFAP2	5.50862e-138	0.626594	0.971	0.786	1.57882e-133	Epi0
JUNB	7.43239e-136	0.841915	0.965	0.859	2.1302e-131	Epi0
ITGA6	9.68468e-133	0.583872	0.997	0.877	2.77572e-128	Epi0
PDIA3	3.32282e-132	0.534241	0.994	0.937	9.52353e-128	Epi0
HIST1H4H	1.03391e-127	0.660607	0.745	0.439	2.9633e-123	Epi0
HIST1H2AC	1.22978e-127	0.580752	0.839	0.563	3.52468e-123	Epi0
CALML3	2.60071e-127	0.700373	0.903	0.678	7.45389e-123	Epi0
DKK3	3.09378e-127	0.602251	0.862	0.563	8.86708e-123	Epi0
ATP6V1G1	1.57176e-126	0.483709	0.99	0.901	4.50483e-122	Epi0
APOE	2.34216e-124	0.752437	0.959	0.784	6.71286e-120	Epi0
NPC2	3.92003e-124	0.565501	0.975	0.841	1.12352e-119	Epi0
CLCA2	6.44152e-124	0.538722	0.973	0.824	1.8462e-119	Epi0
CTSA	4.72331e-121	0.563252	0.871	0.66	1.35375e-116	Epi0
IFIT1	1.52932e-120	0.67294	0.566	0.274	4.3832e-116	Epi0
TNFRSF21	4.68086e-120	0.585104	0.744	0.483	1.34158e-115	Epi0
EGR1	2.74045e-119	0.746599	0.85	0.637	7.8544e-115	Epi0
PSMB9	3.41909e-119	0.598849	0.967	0.782	9.79946e-115	Epi0
SLC2A1	5.47291e-119	0.580894	0.773	0.528	1.56859e-114	Epi0
IFIT3	2.29116e-118	0.686307	0.584	0.293	6.56671e-114	Epi0
IFI35	2.71555e-118	0.57111	0.798	0.562	7.78305e-114	Epi0
APP	3.04601e-118	0.615432	0.992	0.921	8.73017e-114	Epi0
SLC38A5	1.63753e-117	0.567586	0.918	0.633	4.69332e-113	Epi0
CTSH	1.25843e-116	0.636599	0.827	0.602	3.60678e-112	Epi0
HIST1H2BC	3.48313e-115	0.643221	0.787	0.517	9.983e-111	Epi0
TGFB1	4.423e-115	0.530959	0.844	0.618	1.26768e-110	Epi0
KLHL24	2.01344e-114	0.471465	0.632	0.331	5.77071e-110	Epi0
ERAP2	2.62825e-113	0.542836	0.869	0.658	7.53284e-109	Epi0
SLC7A8	1.0165e-112	0.507668	0.78	0.522	2.91338e-108	Epi0
APOL1	1.69056e-112	0.64044	0.703	0.441	4.84531e-108	Epi0
P4HB	5.04871e-112	0.440714	0.999	0.969	1.44701e-107	Epi0
NREP	9.23647e-112	0.538603	0.65	0.376	2.64727e-107	Epi0
PDE4DIP	1.15843e-111	0.524182	0.774	0.53	3.32018e-107	Epi0
LY6E	1.68524e-111	0.494463	0.992	0.908	4.83007e-107	Epi0
RABAC1	3.53894e-111	0.489065	0.981	0.84	1.01429e-106	Epi0
IGFBP7	6.00183e-111	0.524302	0.913	0.66	1.72019e-106	Epi0
CTSB	8.20939e-111	0.543729	0.965	0.854	2.35289e-106	Epi0
ADM	2.61116e-109	0.691842	0.538	0.261	7.48386e-105	Epi0
BGN	3.68204e-109	0.694192	0.693	0.42	1.05531e-104	Epi0
PSMB10	6.13464e-108	0.567893	0.845	0.635	1.75825e-103	Epi0
IFI30	7.82792e-108	0.569824	0.908	0.713	2.24356e-103	Epi0
CHPF	3.62123e-106	0.531507	0.875	0.675	1.03788e-101	Epi0
PERP	3.0254e-105	0.295005	0.999	0.969	8.67111e-101	Epi0
CA2	4.44725e-105	0.677607	0.674	0.416	1.27463e-100	Epi0
CLU	2.9562e-104	0.639918	0.596	0.343	8.47276e-100	Epi0
TPT1	1.38208e-103	0.3803	0.999	0.979	3.96117e-99	Epi0
TLL1	2.97942e-103	0.386191	0.635	0.345	8.53931e-99	Epi0
ISG15	8.70654e-103	0.689262	0.976	0.847	2.49538e-98	Epi0
SLC1A4	1.10311e-102	0.435682	0.506	0.239	3.16163e-98	Epi0
AKR1C2	1.00402e-101	0.615039	0.713	0.474	2.87762e-97	Epi0
SLITRK6	1.2166e-101	0.451772	0.545	0.28	3.4869e-97	Epi0
CERCAM	4.36109e-101	0.481052	0.806	0.573	1.24993e-96	Epi0
SLC7A1	1.40971e-100	0.419194	0.812	0.581	4.04036e-96	Epi0
UBE2L6	1.1891e-99	0.5165	0.942	0.764	3.40807e-95	Epi0
SYT8	2.55642e-99	0.534316	0.826	0.581	7.32696e-95	Epi0
CKB	7.51162e-99	0.635472	0.853	0.663	2.15291e-94	Epi0
IRF9	1.81594e-98	0.495743	0.856	0.646	5.20465e-94	Epi0
TP53TG1	4.44802e-98	0.484711	0.74	0.51	1.27485e-93	Epi0
YIPF3	7.80241e-98	0.456337	0.853	0.661	2.23625e-93	Epi0
TAX1BP3	9.88941e-98	0.470591	0.955	0.796	2.8344e-93	Epi0
SNHG8	1.35252e-97	0.564488	0.872	0.693	3.87645e-93	Epi0
C12orf57	3.18654e-96	0.510038	0.956	0.795	9.13295e-92	Epi0
APMAP	4.15946e-95	0.477329	0.877	0.686	1.19214e-90	Epi0
ORAI3	4.36446e-94	0.417816	0.546	0.302	1.2509e-89	Epi0
NEFL	6.02558e-93	0.593374	0.739	0.491	1.72699e-88	Epi0
ASCL2	1.39098e-92	0.392531	0.514	0.266	3.98669e-88	Epi0
HSPA5	1.48691e-92	0.402812	0.998	0.948	4.26162e-88	Epi0
MMP28	7.60103e-92	0.510265	0.744	0.499	2.17853e-87	Epi0
FBXO32	1.2735e-91	0.447802	0.459	0.206	3.64997e-87	Epi0
LAPTM4A	1.47189e-90	0.390657	0.984	0.858	4.21859e-86	Epi0
CD68	2.72274e-90	0.516721	0.78	0.555	7.80364e-86	Epi0
AC126121.3	6.22076e-90	0.275867	0.534	0.266	1.78293e-85	Epi0
SERPINE1	1.0361e-89	0.758178	0.863	0.649	2.96957e-85	Epi0
PLAAT4	1.53081e-89	0.398041	0.771	0.553	4.38747e-85	Epi0
AKR1A1	1.90863e-89	0.46748	0.902	0.749	5.47032e-85	Epi0
SQSTM1	6.30291e-89	0.485275	0.952	0.84	1.80648e-84	Epi0
KLK5	7.46892e-89	0.495424	0.828	0.582	2.14067e-84	Epi0
PRNP	8.59736e-89	0.477562	0.988	0.886	2.46409e-84	Epi0
TP53AIP1	9.2005e-89	0.380247	0.503	0.261	2.63696e-84	Epi0
ZFP36	1.04885e-88	0.756606	0.936	0.853	3.00612e-84	Epi0
HLA-F	1.56672e-88	0.470897	0.747	0.53	4.49036e-84	Epi0
SMIM14	1.34959e-87	0.392838	0.688	0.444	3.86806e-83	Epi0
PDPN	3.64129e-87	0.484766	0.931	0.659	1.04363e-82	Epi0
SSR4	1.41764e-86	0.397446	0.992	0.91	4.0631e-82	Epi0
DUSP1	2.97859e-86	0.654271	0.934	0.844	8.53695e-82	Epi0
DHRS7	7.70534e-85	0.43019	0.937	0.763	2.20843e-80	Epi0
PDIA6	7.74509e-85	0.410226	0.985	0.885	2.21982e-80	Epi0
HLA-DRB1	1.29299e-84	0.796038	0.674	0.454	3.70584e-80	Epi0
TVP23B	2.56602e-84	0.421633	0.808	0.609	7.35448e-80	Epi0
IFI44L	1.0284e-83	0.444922	0.414	0.18	2.9475e-79	Epi0
TYMP	1.47817e-83	0.436618	0.976	0.854	4.23658e-79	Epi0
CDKN1A	2.87877e-83	0.536495	0.903	0.748	8.25085e-79	Epi0
TACSTD2	1.59823e-82	0.392158	0.988	0.884	4.58069e-78	Epi0
HIST1H1C	1.68309e-82	0.560137	0.828	0.647	4.82391e-78	Epi0
FBLN2	4.10126e-82	0.268444	0.317	0.116	1.17546e-77	Epi0
RNF7	9.08878e-82	0.415041	0.964	0.822	2.60494e-77	Epi0
TRIM22	9.16336e-82	0.434949	0.707	0.484	2.62631e-77	Epi0
PTK7	9.22103e-82	0.402642	0.734	0.497	2.64284e-77	Epi0
TUSC3	2.82404e-81	0.403603	0.906	0.719	8.09399e-77	Epi0
UGDH	5.01816e-81	0.459904	0.674	0.446	1.43825e-76	Epi0
CDH3	4.13985e-80	0.415767	0.979	0.844	1.18652e-75	Epi0
DST	4.31289e-80	0.403629	0.894	0.706	1.23612e-75	Epi0
BTF3	4.56403e-80	0.359086	0.994	0.915	1.3081e-75	Epi0
HIST1H2BK	1.65119e-79	0.463233	0.898	0.722	4.73248e-75	Epi0
CASP4	1.99824e-79	0.423876	0.828	0.647	5.72716e-75	Epi0
C1QTNF12	2.05952e-79	0.321135	0.331	0.131	5.9028e-75	Epi0
TGIF1	9.02024e-79	0.539884	0.662	0.447	2.58529e-74	Epi0
GM2A	2.19565e-78	0.42828	0.834	0.642	6.29296e-74	Epi0
MMP14	4.11218e-78	0.413975	0.901	0.684	1.17859e-73	Epi0
LINC01615	4.28177e-78	0.336011	0.322	0.126	1.2272e-73	Epi0
P4HA2	5.59006e-78	0.433377	0.839	0.653	1.60217e-73	Epi0
PLD3	1.88338e-76	0.387298	0.732	0.539	5.39795e-72	Epi0
LAMA3	2.22547e-76	0.320955	0.906	0.703	6.37841e-72	Epi0
COL18A1	2.75145e-76	0.376868	0.583	0.353	7.88593e-72	Epi0
PLP2	3.78014e-76	0.363739	0.994	0.901	1.08343e-71	Epi0
KRT5	4.78579e-76	0.372019	1	0.972	1.37165e-71	Epi0
EDIL3	5.50336e-76	0.31795	0.541	0.304	1.57732e-71	Epi0
GAMT	6.511e-76	0.365793	0.486	0.272	1.86612e-71	Epi0
UBXN4	8.0373e-76	0.387687	0.958	0.848	2.30357e-71	Epi0
FAM174A	1.50575e-75	0.400393	0.681	0.482	4.31564e-71	Epi0
SP100	2.1432e-75	0.392812	0.817	0.632	6.14261e-71	Epi0
RAMP1	4.78403e-75	0.437237	0.782	0.508	1.37115e-70	Epi0
DDR1	8.3702e-75	0.403471	0.824	0.655	2.39898e-70	Epi0
RDH16	8.89511e-75	0.337114	0.298	0.112	2.54943e-70	Epi0
ITGB1	1.56521e-74	0.419209	0.983	0.851	4.48604e-70	Epi0
KLF10	6.40577e-74	0.500971	0.723	0.516	1.83596e-69	Epi0
GJB6	8.28333e-74	0.59029	0.844	0.645	2.37409e-69	Epi0
ETS2	9.19484e-74	0.387181	0.852	0.682	2.63533e-69	Epi0
NDFIP2	1.19211e-73	0.338797	0.9	0.755	3.41671e-69	Epi0
GRINA	8.60223e-73	0.405747	0.891	0.725	2.46548e-68	Epi0
AMACR	8.9905e-73	0.429936	0.551	0.342	2.57677e-68	Epi0
CLEC2B	1.34018e-72	0.431624	0.767	0.557	3.8411e-68	Epi0
STON2	1.84016e-72	0.31277	0.78	0.579	5.27409e-68	Epi0
IL20RB	1.92998e-72	0.42519	0.813	0.635	5.5315e-68	Epi0
CRABP2	2.43751e-72	0.343196	0.91	0.681	6.98616e-68	Epi0
SH3BGRL	2.45119e-72	0.362467	0.755	0.571	7.02536e-68	Epi0
FOSB	2.90878e-72	0.646525	0.826	0.679	8.33685e-68	Epi0
PGLS	1.22041e-71	0.390256	0.946	0.804	3.49782e-67	Epi0
CTBS	3.02695e-71	0.386026	0.694	0.498	8.67553e-67	Epi0
DEGS1	9.35436e-71	0.448555	0.745	0.55	2.68105e-66	Epi0
CARD16	4.88152e-70	0.388025	0.715	0.518	1.39909e-65	Epi0
FTL	1.51216e-69	0.447948	0.992	0.932	4.334e-65	Epi0
VPS28	2.49434e-69	0.362842	0.951	0.817	7.14904e-65	Epi0
ATP1B1	2.77606e-69	0.368383	0.918	0.758	7.95646e-65	Epi0
MGST3	3.41272e-69	0.392867	0.917	0.742	9.78121e-65	Epi0
TAPBP	3.41571e-69	0.389819	0.856	0.709	9.78976e-65	Epi0
PSMB8	7.39548e-69	0.389657	0.95	0.799	2.11962e-64	Epi0
HLA-DRA	1.19258e-68	0.793266	0.659	0.452	3.41806e-64	Epi0
OSTC	1.30364e-68	0.386383	0.984	0.871	3.73636e-64	Epi0
NMRK1	2.4355e-68	0.36386	0.628	0.429	6.9804e-64	Epi0
LAMC2	3.38894e-68	0.333523	0.982	0.834	9.71305e-64	Epi0
PDIA4	3.44019e-68	0.382122	0.902	0.744	9.85993e-64	Epi0
HSD17B1	5.65927e-68	0.344134	0.494	0.291	1.622e-63	Epi0
ISG20	3.63746e-67	0.488667	0.609	0.403	1.04253e-62	Epi0
SYTL1	4.45268e-67	0.368633	0.767	0.591	1.27618e-62	Epi0
ERGIC3	4.50557e-67	0.364989	0.939	0.801	1.29134e-62	Epi0
DDOST	4.14736e-66	0.364987	0.946	0.814	1.18867e-61	Epi0
HIST3H2A	1.22668e-65	0.374171	0.565	0.344	3.5158e-61	Epi0
OAS1	1.30767e-65	0.414098	0.712	0.513	3.74791e-61	Epi0
SKIL	3.81571e-65	0.411098	0.755	0.577	1.09362e-60	Epi0
KRT19	5.42083e-65	0.60936	0.956	0.847	1.55366e-60	Epi0
AGTRAP	6.87513e-65	0.370532	0.924	0.771	1.97048e-60	Epi0
CDK2AP2	2.67459e-64	0.374608	0.861	0.666	7.66563e-60	Epi0
FHL2	2.95865e-64	0.385286	0.86	0.643	8.47979e-60	Epi0
FKBP9	4.91305e-64	0.361552	0.603	0.402	1.40813e-59	Epi0
SCARB2	1.08876e-63	0.361863	0.755	0.567	3.12049e-59	Epi0
COL5A1	1.694e-63	0.267336	0.747	0.52	4.85518e-59	Epi0
CAPG	1.73904e-63	0.362619	0.979	0.843	4.98427e-59	Epi0
SNHG7	2.30873e-63	0.484959	0.848	0.695	6.61704e-59	Epi0
RTP4	5.58652e-63	0.266481	0.302	0.129	1.60115e-58	Epi0
CD24	6.58055e-63	0.323386	0.908	0.769	1.88605e-58	Epi0
GJB2	7.25961e-63	0.578086	0.951	0.842	2.08068e-58	Epi0
HERPUD1	1.50757e-62	0.353437	0.701	0.501	4.32086e-58	Epi0
H3F3B	1.79033e-62	0.292918	0.999	0.971	5.13126e-58	Epi0
MX1	4.39876e-62	0.444319	0.666	0.458	1.26073e-57	Epi0
PLPP1	4.52678e-62	0.357291	0.582	0.389	1.29742e-57	Epi0
HTATIP2	1.19322e-61	0.345466	0.812	0.644	3.41988e-57	Epi0
IGBP1	1.82012e-61	0.361524	0.749	0.586	5.21666e-57	Epi0
ANXA4	5.92208e-61	0.336568	0.869	0.712	1.69733e-56	Epi0
XBP1	7.42007e-61	0.369143	0.826	0.65	2.12667e-56	Epi0
POLR1D	9.50012e-61	0.390402	0.946	0.824	2.72283e-56	Epi0
NRN1	1.52217e-60	0.316232	0.45	0.262	4.36269e-56	Epi0
CITED2	1.56728e-60	0.698975	0.504	0.313	4.49199e-56	Epi0
MAGED1	2.19131e-60	0.362672	0.798	0.635	6.28052e-56	Epi0
WBP1	1.42352e-59	0.308163	0.51	0.321	4.07996e-55	Epi0
CSPG4	1.52954e-59	0.308311	0.64	0.42	4.38381e-55	Epi0
WIPI1	1.58523e-59	0.33448	0.526	0.328	4.54344e-55	Epi0
TM2D1	5.92378e-59	0.315681	0.731	0.556	1.69781e-54	Epi0
AC022075.1	6.79447e-59	0.318653	0.512	0.317	1.94736e-54	Epi0
MAN1B1	1.30825e-58	0.343732	0.817	0.665	3.74958e-54	Epi0
AIM2	2.18432e-58	0.381746	0.635	0.458	6.26047e-54	Epi0
LTBP1	2.40501e-58	0.278543	0.8	0.604	6.89301e-54	Epi0
NDFIP1	3.94661e-58	0.338874	0.865	0.726	1.13114e-53	Epi0
CASP1	4.01164e-58	0.350829	0.81	0.615	1.14978e-53	Epi0
PEX13	4.32913e-58	0.335105	0.558	0.376	1.24077e-53	Epi0
TMED10	7.16683e-58	0.323293	0.99	0.911	2.05409e-53	Epi0
NID1	8.58763e-58	0.268199	0.354	0.171	2.4613e-53	Epi0
HLA-DMA	1.6233e-57	0.361928	0.333	0.159	4.65253e-53	Epi0
YPEL5	1.93203e-57	0.312084	0.701	0.503	5.53739e-53	Epi0
B3GNT5	2.46277e-57	0.394755	0.962	0.858	7.05856e-53	Epi0
FERMT1	5.8939e-57	0.400647	0.887	0.712	1.68925e-52	Epi0
RAET1G	1.09696e-56	0.355871	0.562	0.388	3.144e-52	Epi0
LMAN1	1.33421e-56	0.339169	0.912	0.777	3.82397e-52	Epi0
STAT1	1.40366e-56	0.433764	0.869	0.749	4.02303e-52	Epi0
MVP	3.78266e-56	0.337846	0.849	0.688	1.08415e-51	Epi0
GNAI1	8.22318e-56	0.318135	0.716	0.542	2.35685e-51	Epi0
LPCAT2	1.10943e-55	0.338096	0.546	0.363	3.17973e-51	Epi0
SH3YL1	1.14565e-55	0.300792	0.737	0.556	3.28356e-51	Epi0
GLMP	1.95549e-55	0.299225	0.546	0.366	5.60464e-51	Epi0
TMEM189	2.44258e-55	0.325483	0.714	0.554	7.00068e-51	Epi0
BTN3A3	3.19507e-55	0.281768	0.398	0.217	9.15739e-51	Epi0
PFDN5	6.30815e-55	0.303895	0.984	0.885	1.80798e-50	Epi0
SLC7A5	9.24657e-55	0.341332	0.734	0.541	2.65016e-50	Epi0
BTG1	2.65094e-54	0.285311	0.787	0.604	7.59785e-50	Epi0
LAMP1	3.4962e-54	0.311553	0.829	0.675	1.00204e-49	Epi0
ATP6AP1	1.44255e-53	0.291387	0.926	0.77	4.1345e-49	Epi0
RBP1	1.50722e-53	0.350086	0.983	0.832	4.31984e-49	Epi0
GJA1	2.94334e-53	0.266251	0.647	0.445	8.43591e-49	Epi0
GAA	3.37401e-53	0.30468	0.448	0.268	9.67025e-49	Epi0
THBS2	1.06254e-52	0.304599	0.579	0.382	3.04535e-48	Epi0
SPOCK1	4.63101e-52	0.26722	0.707	0.516	1.32729e-47	Epi0
DNAJB2	5.46597e-52	0.316798	0.611	0.434	1.5666e-47	Epi0
OCIAD1	6.94137e-52	0.323879	0.931	0.794	1.98947e-47	Epi0
JUN	8.85415e-52	0.394694	0.975	0.891	2.53769e-47	Epi0
GEM	9.18581e-52	0.495095	0.587	0.406	2.63274e-47	Epi0
XAF1	9.18824e-52	0.259346	0.623	0.437	2.63344e-47	Epi0
CAVIN3	1.06966e-51	0.33079	0.85	0.603	3.06577e-47	Epi0
ATF3	1.65229e-51	0.592302	0.827	0.693	4.73561e-47	Epi0
PPIB	5.75885e-51	0.312511	0.998	0.934	1.65054e-46	Epi0
SLC25A6	6.1324e-51	0.285549	0.971	0.86	1.75761e-46	Epi0
F11R	6.36106e-51	0.303814	0.924	0.815	1.82314e-46	Epi0
RNASE4	6.49276e-51	0.254984	0.333	0.17	1.86089e-46	Epi0
TAPBPL	1.98765e-50	0.294804	0.465	0.296	5.6968e-46	Epi0
CALR	2.5556e-50	0.340275	0.993	0.927	7.32461e-46	Epi0
GPC1	2.65409e-50	0.316407	0.762	0.605	7.6069e-46	Epi0
WARS	3.21638e-50	0.722568	0.845	0.738	9.21848e-46	Epi0
SOCS3	3.66803e-50	0.368779	0.505	0.329	1.0513e-45	Epi0
TAP1	3.70019e-50	0.353276	0.821	0.679	1.06051e-45	Epi0
BTN3A2	7.17848e-50	0.25883	0.507	0.326	2.05742e-45	Epi0
ATRAID	1.26852e-49	0.314453	0.913	0.749	3.63571e-45	Epi0
EPB41L4A-AS1	1.81726e-49	0.266703	0.36	0.196	5.20845e-45	Epi0
DNASE2	2.40836e-49	0.290114	0.538	0.371	6.90259e-45	Epi0
CCDC127	2.48381e-49	0.297167	0.489	0.326	7.11885e-45	Epi0
JOSD2	8.81894e-49	0.303378	0.725	0.58	2.5276e-44	Epi0
CYB5R1	1.60844e-48	0.394122	0.773	0.629	4.60995e-44	Epi0
C14orf119	1.67543e-48	0.313842	0.858	0.709	4.80194e-44	Epi0
TMBIM4	1.68118e-48	0.307247	0.878	0.731	4.81843e-44	Epi0
GABARAPL2	2.57567e-48	0.287989	0.902	0.753	7.38213e-44	Epi0
CARD19	1.11603e-47	0.311341	0.667	0.515	3.19866e-43	Epi0
CLSTN1	1.58624e-47	0.3115	0.795	0.643	4.54631e-43	Epi0
SERTAD1	1.80165e-47	0.436037	0.616	0.46	5.16372e-43	Epi0
APLP2	3.19302e-47	0.335598	0.949	0.84	9.15151e-43	Epi0
MYL12B	3.6435e-47	0.276098	0.991	0.918	1.04426e-42	Epi0
LYPD1	4.97598e-47	0.300806	0.488	0.304	1.42617e-42	Epi0
SMPDL3A	9.77935e-47	0.262704	0.385	0.219	2.80286e-42	Epi0
FADS3	1.22339e-46	0.275387	0.448	0.283	3.50637e-42	Epi0
TMEM219	3.17121e-46	0.292367	0.843	0.697	9.089e-42	Epi0
CBR3	3.33053e-46	0.332053	0.586	0.422	9.54563e-42	Epi0
ANXA8L1	5.24739e-46	0.302889	0.856	0.704	1.50395e-41	Epi0
PLAUR	1.91867e-45	0.548594	0.81	0.664	5.49911e-41	Epi0
ECH1	2.49019e-45	0.293715	0.85	0.691	7.13713e-41	Epi0
SPECC1	4.69303e-45	0.313601	0.578	0.415	1.34507e-40	Epi0
NOP53	6.59454e-45	0.32609	0.796	0.649	1.89006e-40	Epi0
MMP9	8.88247e-45	0.611284	0.609	0.433	2.54581e-40	Epi0
NUCB1	1.12502e-44	0.260996	0.77	0.621	3.22442e-40	Epi0
MLLT11	1.34089e-44	0.325599	0.795	0.624	3.84311e-40	Epi0
EFNA1	2.16585e-44	0.371938	0.667	0.511	6.20753e-40	Epi0
MAT2B	2.6296e-44	0.278616	0.571	0.411	7.5367e-40	Epi0
SHISA5	3.16689e-44	0.284753	0.764	0.619	9.07664e-40	Epi0
TMEM79	4.45417e-44	0.260568	0.674	0.481	1.27661e-39	Epi0
MGST2	7.70915e-44	0.292211	0.769	0.631	2.20952e-39	Epi0
NME3	9.18243e-44	0.295894	0.775	0.623	2.63178e-39	Epi0
APOL2	9.9355e-44	0.282017	0.453	0.285	2.84761e-39	Epi0
LIPA	1.03134e-43	0.269944	0.651	0.494	2.95593e-39	Epi0
HEXA	1.44563e-43	0.317918	0.703	0.568	4.14333e-39	Epi0
JKAMP	1.62634e-43	0.268913	0.752	0.592	4.66126e-39	Epi0
LEPROT	1.67532e-43	0.28555	0.764	0.616	4.80164e-39	Epi0
ID1	2.14242e-43	0.584727	0.764	0.627	6.1404e-39	Epi0
SERINC3	2.52785e-43	0.289504	0.788	0.638	7.24508e-39	Epi0
TMEM179B	2.93485e-43	0.306693	0.872	0.738	8.41158e-39	Epi0
HSPA2	4.07393e-43	0.322741	0.728	0.553	1.16763e-38	Epi0
ZNF581	1.09683e-42	0.271829	0.456	0.306	3.14362e-38	Epi0
ERP44	1.25136e-42	0.285953	0.916	0.805	3.58652e-38	Epi0
MYL12A	1.25938e-42	0.275359	0.988	0.883	3.60951e-38	Epi0
SERPING1	1.75066e-42	0.269266	0.35	0.189	5.01758e-38	Epi0
COX7A2L	2.84342e-42	0.29375	0.87	0.731	8.14952e-38	Epi0
MAGED2	8.8471e-42	0.285797	0.573	0.424	2.53567e-37	Epi0
BLVRB	9.35562e-42	0.318179	0.926	0.798	2.68141e-37	Epi0
IFI27L2	9.799e-42	0.282373	0.939	0.801	2.80849e-37	Epi0
ARRDC1	1.54367e-41	0.27437	0.683	0.536	4.42431e-37	Epi0
AP2M1	2.08816e-41	0.270465	0.997	0.953	5.98486e-37	Epi0
KDELR1	2.51688e-41	0.27339	0.973	0.851	7.21362e-37	Epi0
CIR1	6.39345e-41	0.263215	0.528	0.374	1.83243e-36	Epi0
PRRG4	1.41805e-40	0.276288	0.832	0.68	4.06427e-36	Epi0
UBE2V1	1.62183e-40	0.297232	0.935	0.818	4.64834e-36	Epi0
EPSTI1	1.97421e-40	0.28673	0.577	0.422	5.6583e-36	Epi0
EMC10	2.23917e-40	0.272027	0.87	0.722	6.4177e-36	Epi0
SDF2	2.51727e-40	0.276723	0.751	0.624	7.21475e-36	Epi0
TMEM35B	4.47042e-40	0.251884	0.617	0.456	1.28127e-35	Epi0
IVNS1ABP	7.32887e-40	0.266551	0.599	0.436	2.10053e-35	Epi0
LRP10	8.40355e-40	0.264044	0.766	0.618	2.40854e-35	Epi0
TNFRSF1A	1.88204e-39	0.264661	0.846	0.705	5.39413e-35	Epi0
DECR1	2.06034e-39	0.292239	0.889	0.782	5.90513e-35	Epi0
TMEM50A	7.84929e-39	0.272072	0.94	0.806	2.24968e-34	Epi0
GBP1	8.48928e-39	0.361629	0.547	0.39	2.43311e-34	Epi0
TMED2	1.02029e-38	0.250406	0.946	0.824	2.92427e-34	Epi0
DNAJB1	1.02799e-38	0.359485	0.979	0.907	2.94633e-34	Epi0
LSR	1.12602e-38	0.276154	0.882	0.744	3.2273e-34	Epi0
HLA-DPA1	6.91283e-38	0.379199	0.303	0.162	1.98128e-33	Epi0
DNAJC4	1.41899e-37	0.284205	0.583	0.451	4.06697e-33	Epi0
PCSK1N	1.8161e-37	0.331506	0.608	0.462	5.20511e-33	Epi0
ERLEC1	2.10163e-37	0.282092	0.78	0.653	6.02348e-33	Epi0
TNNT1	2.23898e-37	0.283901	0.797	0.633	6.41713e-33	Epi0
TRAM1	2.29798e-37	0.270797	0.88	0.744	6.58625e-33	Epi0
ELMO3	4.50359e-37	0.254533	0.523	0.386	1.29077e-32	Epi0
RHOB	5.20398e-37	0.37411	0.881	0.766	1.49151e-32	Epi0
CNPY2	9.64068e-37	0.272351	0.878	0.749	2.76311e-32	Epi0
MAP1LC3B	1.22331e-36	0.271383	0.786	0.652	3.50613e-32	Epi0
LRPAP1	1.23641e-36	0.259424	0.911	0.776	3.54367e-32	Epi0
ATP6AP2	1.45377e-36	0.258119	0.885	0.747	4.16665e-32	Epi0
GNPTG	2.27491e-36	0.263387	0.75	0.612	6.52011e-32	Epi0
FBXO2	2.49058e-36	0.280315	0.685	0.538	7.13826e-32	Epi0
HES1	2.29049e-35	0.400043	0.415	0.269	6.56477e-31	Epi0
MPZL2	2.81491e-35	0.254277	0.883	0.741	8.06782e-31	Epi0
BSG	4.11236e-35	0.262711	0.973	0.87	1.17864e-30	Epi0
REX1BD	5.14336e-35	0.274362	0.855	0.707	1.47414e-30	Epi0
SLC31A2	7.64527e-35	0.263806	0.574	0.444	2.19121e-30	Epi0
PRXL2A	1.38574e-34	0.290887	0.769	0.631	3.97166e-30	Epi0
SLC39A6	1.47958e-34	0.25508	0.478	0.336	4.24063e-30	Epi0
SOX4	1.58692e-34	0.285047	0.606	0.466	4.54826e-30	Epi0
ARPC1B	1.75775e-34	0.257373	0.917	0.785	5.0379e-30	Epi0
IER2	3.12183e-34	0.283042	0.783	0.664	8.94748e-30	Epi0
TPBG	4.80062e-34	0.262306	0.68	0.552	1.3759e-29	Epi0
HADHB	1.05917e-33	0.256203	0.748	0.626	3.03568e-29	Epi0
TMEM173	1.31888e-33	0.271355	0.6	0.474	3.78004e-29	Epi0
HLA-DQB1	2.21291e-33	0.261413	0.594	0.457	6.34243e-29	Epi0
PIGT	2.55043e-33	0.256298	0.703	0.576	7.30978e-29	Epi0
LMAN2	4.78021e-33	0.255181	0.933	0.806	1.37006e-28	Epi0
LAMP3	1.02404e-32	0.277934	0.402	0.262	2.93501e-28	Epi0
HLA-DRB5	1.43e-32	0.374365	0.289	0.16	4.09852e-28	Epi0
SERPINH1	2.6964e-32	0.27996	0.937	0.703	7.72816e-28	Epi0
NMI	3.12667e-32	0.253319	0.672	0.548	8.96134e-28	Epi0
YIF1A	9.80637e-32	0.254818	0.88	0.742	2.8106e-27	Epi0
DAAM1	5.14078e-31	0.265075	0.807	0.701	1.4734e-26	Epi0
ID3	5.82744e-31	0.465452	0.5	0.358	1.6702e-26	Epi0
KLF4	5.61112e-30	0.436953	0.584	0.458	1.6082e-25	Epi0
NORAD	1.03251e-29	0.283097	0.723	0.597	2.95927e-25	Epi0
HSPA1A	1.49631e-29	0.44774	0.986	0.92	4.28858e-25	Epi0
HSPA1B	1.81241e-29	0.370328	0.971	0.885	5.19455e-25	Epi0
VAMP5	4.35234e-29	0.261278	0.396	0.268	1.24742e-24	Epi0
IRF7	1.56227e-28	0.254804	0.581	0.462	4.47761e-24	Epi0
NR4A1	4.51142e-27	0.400935	0.642	0.516	1.29302e-22	Epi0
SERPINE2	5.76804e-27	0.267849	0.932	0.774	1.65318e-22	Epi0
NQO1	5.02419e-26	0.258521	0.772	0.649	1.43998e-21	Epi0
IRF1	1.84718e-23	0.263939	0.538	0.412	5.29422e-19	Epi0
ODC1	4.55726e-23	0.448167	0.66	0.586	1.30616e-18	Epi0
HCAR2	2.00981e-21	0.311185	0.407	0.304	5.76032e-17	Epi0
ZFP36L1	2.36732e-15	0.273543	0.946	0.879	6.78497e-11	Epi0
ZFAND2A	1.79956e-12	0.519505	0.508	0.443	5.15771e-08	Epi0
HBEGF	3.4388e-08	0.281944	0.467	0.414	0.000985596	Epi0
PFN1	8.2951e-244	0.72897	0.99	0.952	2.37746e-239	Epi1
ACTB	2.44042e-243	0.814551	0.997	0.986	6.99449e-239	Epi1
EMP3	1.45607e-222	0.905289	0.973	0.694	4.17325e-218	Epi1
THBS1	2.73241e-221	1.23858	0.899	0.478	7.83135e-217	Epi1
LGALS1	2.63727e-214	0.931654	0.989	0.832	7.55868e-210	Epi1
PKM	2.91701e-213	0.697596	0.996	0.958	8.36045e-209	Epi1
VIM	2.52508e-211	0.990782	0.952	0.595	7.23714e-207	Epi1
KRT8	1.06048e-200	0.873621	0.983	0.778	3.03945e-196	Epi1
KRT18	8.00187e-200	0.908451	0.973	0.824	2.29341e-195	Epi1
TNFRSF6B	1.0402e-198	0.976359	0.941	0.613	2.98132e-194	Epi1
AREG	1.45379e-197	1.13468	0.994	0.849	4.16671e-193	Epi1
TNFRSF12A	1.44649e-196	0.842117	0.984	0.844	4.14579e-192	Epi1
FXYD5	7.86815e-190	0.780396	0.974	0.792	2.25509e-185	Epi1
PTHLH	2.2282e-189	1.05419	0.85	0.465	6.38623e-185	Epi1
RHOC	1.38256e-187	0.764563	0.956	0.693	3.96257e-183	Epi1
PLAU	4.0739e-185	0.980024	0.986	0.839	1.16762e-180	Epi1
PLEK2	2.24064e-184	0.799126	0.952	0.689	6.42191e-180	Epi1
CAV1	2.58813e-183	0.89852	0.975	0.784	7.41783e-179	Epi1
ACTN1	8.60159e-182	0.756007	0.979	0.842	2.4653e-177	Epi1
TGFBI	2.50205e-181	0.903665	0.995	0.809	7.17113e-177	Epi1
ENO1	1.13693e-175	0.587804	0.992	0.95	3.25856e-171	Epi1
F3	2.07098e-171	1.08416	0.924	0.617	5.93564e-167	Epi1
PRSS23	9.13663e-165	0.801944	0.971	0.712	2.61865e-160	Epi1
TFPI2	1.07382e-159	0.730947	0.712	0.306	3.07767e-155	Epi1
OCIAD2	3.35345e-151	0.621767	0.983	0.87	9.61131e-147	Epi1
CLIC1	6.40747e-149	0.549936	0.982	0.903	1.83644e-144	Epi1
ANXA5	6.55844e-149	0.586312	0.982	0.884	1.87971e-144	Epi1
SERINC2	9.18883e-147	0.61366	0.958	0.779	2.63361e-142	Epi1
CTNNAL1	1.03255e-146	0.662423	0.873	0.498	2.95938e-142	Epi1
CFL1	1.23939e-145	0.47566	0.99	0.941	3.55221e-141	Epi1
S100A2	1.77324e-145	0.664625	1	0.974	5.08227e-141	Epi1
SERPINH11	9.31945e-143	0.673649	0.971	0.705	2.67105e-138	Epi1
DKK1	1.20951e-140	0.920595	0.629	0.278	3.46657e-136	Epi1
NME2	4.672e-140	0.511752	0.988	0.933	1.33904e-135	Epi1
AMIGO2	9.75964e-139	0.501139	0.625	0.258	2.79721e-134	Epi1
S100A13	3.25675e-135	0.67325	0.947	0.752	9.33418e-131	Epi1
TPM2	1.17005e-134	0.600458	0.901	0.599	3.35349e-130	Epi1
HMGA1	1.04274e-133	0.656648	0.957	0.799	2.9886e-129	Epi1
SERPINE21	8.83787e-132	0.706615	0.98	0.768	2.53302e-127	Epi1
ANXA3	7.75498e-131	0.668283	0.793	0.462	2.22265e-126	Epi1
HMGA2	3.90301e-130	0.349894	0.611	0.249	1.11864e-125	Epi1
CD63	2.37222e-129	0.533044	0.981	0.868	6.79901e-125	Epi1
PHLDA1	2.94565e-129	0.804008	0.869	0.565	8.44251e-125	Epi1
SSR3	4.67665e-127	0.608611	0.981	0.902	1.34037e-122	Epi1
TNC	7.65897e-126	0.583379	0.861	0.514	2.19514e-121	Epi1
EIF4A1	8.4288e-124	0.485404	0.989	0.938	2.41578e-119	Epi1
TXNDC17	3.54311e-123	0.567734	0.977	0.865	1.01549e-118	Epi1
TAGLN2	5.14015e-123	0.516361	0.989	0.935	1.47322e-118	Epi1
TIMP1	6.79308e-123	0.575573	0.965	0.739	1.94696e-118	Epi1
CAVIN31	1.3523e-118	0.57759	0.914	0.597	3.87582e-114	Epi1
JPT1	1.56981e-118	0.523892	0.989	0.924	4.49924e-114	Epi1
PPIB1	3.2161e-118	0.539635	0.993	0.938	9.21765e-114	Epi1
PDLIM7	2.13925e-117	0.602365	0.858	0.579	6.1313e-113	Epi1
ACTG1	1.4526e-116	0.542237	0.998	0.975	4.1633e-112	Epi1
TPM3	2.12995e-116	0.465253	0.982	0.911	6.10466e-112	Epi1
SRPX	4.67402e-116	0.512492	0.792	0.442	1.33962e-111	Epi1
PSMB6	4.10673e-113	0.48417	0.974	0.866	1.17703e-108	Epi1
GAPDH	6.7104e-112	0.47884	0.997	0.98	1.92327e-107	Epi1
FSCN1	9.57385e-111	0.554017	0.961	0.812	2.74396e-106	Epi1
LDHB	6.56941e-106	0.511723	0.973	0.863	1.88286e-101	Epi1
TMED9	1.59093e-105	0.495404	0.969	0.882	4.55975e-101	Epi1
TUBA1B	1.28392e-104	0.478399	0.978	0.843	3.67984e-100	Epi1
CAVIN1	2.4093e-104	0.54843	0.929	0.708	6.90529e-100	Epi1
MRPL52	5.86696e-104	0.511765	0.958	0.814	1.68153e-99	Epi1
PARK7	8.83839e-104	0.468748	0.972	0.847	2.53317e-99	Epi1
CRIP1	5.33318e-103	0.649501	0.962	0.778	1.52854e-98	Epi1
PSMA7	1.50067e-102	0.420897	0.986	0.925	4.30108e-98	Epi1
NME1	9.63391e-101	0.485671	0.955	0.805	2.76118e-96	Epi1
ANXA2	1.49498e-100	0.38676	1	0.989	4.28476e-96	Epi1
NPM1	2.75633e-100	0.470021	0.992	0.947	7.89991e-96	Epi1
ARPC2	2.99229e-100	0.394322	0.983	0.941	8.57621e-96	Epi1
SLC39A4	3.80038e-100	0.528913	0.928	0.728	1.08923e-95	Epi1
HYI	2.92435e-99	0.485864	0.691	0.378	8.38148e-95	Epi1
COTL1	1.9991e-98	0.394473	0.69	0.373	5.72963e-94	Epi1
PDPN1	2.87367e-98	0.552909	0.929	0.672	8.23624e-94	Epi1
LAMC21	5.12818e-98	0.503708	0.993	0.837	1.46979e-93	Epi1
ITGB4	7.86578e-97	0.5444	0.985	0.786	2.25441e-92	Epi1
PRMT1	1.79395e-96	0.464367	0.919	0.712	5.14164e-92	Epi1
CAP1	3.22832e-96	0.444013	0.95	0.801	9.2527e-92	Epi1
AP2M11	9.81324e-96	0.414791	0.996	0.955	2.81257e-91	Epi1
FLNA	4.17062e-95	0.555352	0.964	0.798	1.19534e-90	Epi1
ARL4C	1.46794e-94	0.464632	0.633	0.331	4.20726e-90	Epi1
EIF3I	3.30367e-92	0.442599	0.96	0.824	9.46864e-88	Epi1
FHL21	2.02259e-91	0.474437	0.911	0.639	5.79695e-87	Epi1
FSTL3	3.49618e-91	0.470239	0.709	0.409	1.00204e-86	Epi1
C1QBP	8.2824e-91	0.492113	0.94	0.762	2.37382e-86	Epi1
GLIPR1	2.06773e-90	0.445534	0.594	0.305	5.92633e-86	Epi1
EBNA1BP2	2.23641e-90	0.464983	0.894	0.659	6.40978e-86	Epi1
HSP90AB1	3.83223e-90	0.410801	0.998	0.98	1.09835e-85	Epi1
ITGB6	1.0662e-88	0.561926	0.958	0.789	3.05582e-84	Epi1
LRRC59	3.01388e-88	0.486587	0.924	0.736	8.63809e-84	Epi1
DAD1	7.063e-88	0.441338	0.975	0.886	2.02433e-83	Epi1
SH3BGRL3	8.36588e-88	0.412647	0.989	0.929	2.39774e-83	Epi1
C19orf33	1.29658e-87	0.452448	0.975	0.859	3.71614e-83	Epi1
PPIA	7.78354e-86	0.362888	0.993	0.965	2.23084e-81	Epi1
YWHAB	2.43012e-85	0.36583	0.981	0.911	6.96497e-81	Epi1
MT2A	1.36426e-84	0.599577	0.996	0.944	3.91011e-80	Epi1
HMOX2	1.25203e-83	0.463027	0.9	0.7	3.58843e-79	Epi1
TMSB10	1.7308e-83	0.36595	0.997	0.979	4.96063e-79	Epi1
RAB34	1.12615e-82	0.419662	0.852	0.603	3.22766e-78	Epi1
NT5E	1.62126e-82	0.273134	0.431	0.176	4.64671e-78	Epi1
POMP	4.22324e-82	0.392355	0.98	0.9	1.21042e-77	Epi1
CYTOR	1.06684e-81	0.411482	0.741	0.449	3.05767e-77	Epi1
EIF5A	1.11134e-81	0.42563	0.973	0.872	3.1852e-77	Epi1
PROCR	2.18018e-81	0.397965	0.801	0.509	6.2486e-77	Epi1
NUTF2	2.30488e-81	0.426732	0.923	0.754	6.60602e-77	Epi1
ITGB11	2.90029e-81	0.463001	0.986	0.856	8.31252e-77	Epi1
SLC16A3	5.39421e-81	0.449931	0.743	0.462	1.54604e-76	Epi1
VEGFC	4.97201e-80	0.261983	0.498	0.23	1.42503e-75	Epi1
BANF1	5.78051e-80	0.427972	0.947	0.807	1.65675e-75	Epi1
PPP1CA	2.2323e-79	0.411946	0.949	0.822	6.39801e-75	Epi1
EFEMP1	3.346e-79	0.404769	0.747	0.465	9.58998e-75	Epi1
CD276	4.51995e-79	0.31862	0.65	0.347	1.29546e-74	Epi1
NRG1	6.02894e-79	0.344257	0.482	0.218	1.72796e-74	Epi1
TSPAN4	6.78931e-79	0.348782	0.593	0.314	1.94588e-74	Epi1
SLC38A51	7.14222e-79	0.436223	0.917	0.647	2.04703e-74	Epi1
SEC61B	2.49827e-78	0.378428	0.99	0.939	7.16029e-74	Epi1
IL24	1.31039e-77	0.701071	0.418	0.175	3.75571e-73	Epi1
KDELR2	1.42419e-77	0.421229	0.958	0.853	4.08186e-73	Epi1
TINAGL1	3.05895e-77	0.415715	0.821	0.551	8.76725e-73	Epi1
WDR1	1.10936e-76	0.406198	0.912	0.727	3.17953e-72	Epi1
PXN	1.43542e-76	0.351739	0.771	0.467	4.11405e-72	Epi1
S100A10	2.259e-76	0.383101	0.998	0.978	6.47451e-72	Epi1
C4orf48	2.57386e-76	0.40971	0.868	0.628	7.37695e-72	Epi1
YBX1	4.37683e-76	0.391274	0.986	0.936	1.25444e-71	Epi1
FKBP1A	2.59902e-75	0.404685	0.962	0.858	7.44906e-71	Epi1
ARHGDIA	4.21478e-75	0.410521	0.948	0.808	1.208e-70	Epi1
ITGA3	4.93167e-75	0.438698	0.876	0.63	1.41347e-70	Epi1
WNT7A	1.71255e-74	0.299061	0.466	0.211	4.90833e-70	Epi1
ANTXR2	1.75325e-73	0.301679	0.59	0.307	5.02498e-69	Epi1
TPM4	1.76862e-73	0.394064	0.965	0.851	5.06905e-69	Epi1
CCN1	3.03063e-73	0.547558	0.498	0.243	8.68608e-69	Epi1
GSTO1	1.9358e-72	0.413629	0.929	0.754	5.54821e-68	Epi1
CCT2	2.3856e-72	0.392424	0.968	0.844	6.83737e-68	Epi1
PSMB7	6.06894e-72	0.348799	0.979	0.908	1.73942e-67	Epi1
PFN2	1.94033e-71	0.416728	0.927	0.77	5.56119e-67	Epi1
SOX15	2.21207e-71	0.415563	0.905	0.719	6.34002e-67	Epi1
DRAP1	3.56518e-71	0.399473	0.936	0.781	1.02182e-66	Epi1
PSMB2	4.76135e-71	0.373109	0.983	0.896	1.36465e-66	Epi1
ADH5	2.32703e-70	0.385131	0.93	0.758	6.66949e-66	Epi1
GLT8D2	2.50714e-70	0.275885	0.465	0.219	7.18571e-66	Epi1
MIF	7.1874e-70	0.335959	0.987	0.938	2.05998e-65	Epi1
FN1	1.54059e-69	0.710669	0.716	0.445	4.41549e-65	Epi1
SPARC1	1.56872e-69	0.388035	0.972	0.761	4.49611e-65	Epi1
NANS	2.05998e-69	0.405679	0.932	0.766	5.90412e-65	Epi1
RHOD	2.48972e-69	0.436583	0.944	0.797	7.13578e-65	Epi1
ANGPTL4	6.97574e-69	0.563763	0.563	0.318	1.99932e-64	Epi1
GADD45GIP1	7.2629e-69	0.382831	0.945	0.799	2.08162e-64	Epi1
MLLT111	4.20491e-68	0.43953	0.853	0.616	1.20517e-63	Epi1
SNRPB	7.41832e-68	0.381223	0.951	0.807	2.12616e-63	Epi1
RAN	9.5272e-68	0.33959	0.983	0.923	2.73059e-63	Epi1
NHP2	1.16341e-67	0.385573	0.932	0.758	3.33445e-63	Epi1
CCT5	2.35847e-67	0.375188	0.951	0.824	6.75961e-63	Epi1
CAV2	3.38501e-67	0.399328	0.883	0.673	9.70177e-63	Epi1
POLD2	3.42398e-67	0.374944	0.843	0.609	9.81348e-63	Epi1
ARHGDIB	6.4764e-67	0.338254	0.716	0.447	1.8562e-62	Epi1
PSMB3	9.42889e-67	0.359532	0.967	0.875	2.70241e-62	Epi1
RACK1	2.31504e-66	0.337275	0.993	0.947	6.63515e-62	Epi1
CNN2	2.84065e-66	0.378293	0.836	0.602	8.14157e-62	Epi1
SET	3.16552e-66	0.381973	0.961	0.835	9.0727e-62	Epi1
CTSZ	1.05606e-65	0.301836	0.617	0.351	3.02677e-61	Epi1
UPP1	1.1413e-65	0.384443	0.844	0.592	3.27109e-61	Epi1
SNRPC	1.58985e-65	0.376415	0.927	0.76	4.55667e-61	Epi1
ADSL	1.94058e-65	0.382616	0.808	0.586	5.56189e-61	Epi1
CGB5	2.62353e-65	0.39181	0.35	0.143	7.5193e-61	Epi1
PSMD8	3.56677e-65	0.353629	0.953	0.857	1.02227e-60	Epi1
PLSCR3	3.04814e-64	0.345324	0.783	0.537	8.73628e-60	Epi1
SSR2	5.57675e-64	0.380861	0.965	0.855	1.59835e-59	Epi1
C1QTNF6	1.56349e-63	0.331149	0.724	0.462	4.4811e-59	Epi1
POLM	1.78464e-63	0.283678	0.407	0.189	5.11495e-59	Epi1
PSMB1	2.12314e-63	0.332962	0.978	0.918	6.08513e-59	Epi1
HSPA51	2.26837e-63	0.467994	0.989	0.953	6.50138e-59	Epi1
OSTC1	3.17406e-63	0.389919	0.98	0.877	9.09717e-59	Epi1
CYB5R3	3.76698e-63	0.36797	0.923	0.769	1.07965e-58	Epi1
FKBP11	4.41701e-63	0.390909	0.858	0.64	1.26596e-58	Epi1
GCSH	1.48329e-62	0.369148	0.842	0.607	4.25125e-58	Epi1
MMP141	1.59691e-62	0.405035	0.909	0.692	4.57691e-58	Epi1
PRDX4	1.71395e-62	0.386458	0.934	0.777	4.91235e-58	Epi1
MYL12B1	2.25565e-62	0.334545	0.983	0.923	6.46492e-58	Epi1
SNRPD2	3.91403e-62	0.346348	0.967	0.872	1.1218e-57	Epi1
TPI1	6.98737e-62	0.33666	0.989	0.932	2.00265e-57	Epi1
CCDC85B	9.59857e-62	0.425606	0.839	0.626	2.75105e-57	Epi1
DCTPP1	1.50062e-61	0.327849	0.735	0.471	4.30093e-57	Epi1
IL7R	1.51107e-61	0.286618	0.518	0.273	4.33089e-57	Epi1
ANP32A	1.73171e-61	0.386881	0.88	0.705	4.96326e-57	Epi1
KDELR11	3.78267e-61	0.34924	0.967	0.859	1.08415e-56	Epi1
MRPL15	5.68519e-61	0.367871	0.846	0.636	1.62943e-56	Epi1
PSMD11	8.08036e-61	0.357902	0.941	0.813	2.31591e-56	Epi1
MRPL28	1.01189e-60	0.349468	0.867	0.664	2.90019e-56	Epi1
BOLA3	1.14148e-60	0.348851	0.83	0.591	3.27159e-56	Epi1
DKK31	3.91343e-60	0.348235	0.858	0.578	1.12163e-55	Epi1
GSDME	6.77605e-60	0.270148	0.559	0.312	1.94208e-55	Epi1
ACOT9	7.73862e-60	0.281516	0.674	0.419	2.21796e-55	Epi1
PLP21	8.92728e-60	0.33284	0.974	0.91	2.55865e-55	Epi1
NQO11	1.12291e-59	0.39418	0.855	0.632	3.21837e-55	Epi1
RUVBL2	1.19092e-59	0.350291	0.857	0.646	3.4133e-55	Epi1
HAS2	1.38826e-59	0.331796	0.358	0.155	3.9789e-55	Epi1
PMEPA1	1.76664e-59	0.348261	0.804	0.552	5.06335e-55	Epi1
TUBB3	2.90639e-59	0.481708	0.836	0.599	8.33e-55	Epi1
RAMP11	1.0671e-58	0.325921	0.808	0.514	3.05842e-54	Epi1
MRPL41	1.10502e-58	0.358742	0.955	0.839	3.1671e-54	Epi1
PAICS	1.7175e-58	0.329754	0.796	0.546	4.92254e-54	Epi1
MYL6	2.32541e-58	0.312776	0.992	0.95	6.66485e-54	Epi1
BAIAP2L2	3.19208e-58	0.313961	0.599	0.358	9.14882e-54	Epi1
GNG5	1.40895e-57	0.329568	0.97	0.889	4.0382e-53	Epi1
PTGS2	1.70863e-57	0.381523	0.417	0.203	4.89712e-53	Epi1
ADRM1	1.79065e-57	0.352648	0.927	0.783	5.13217e-53	Epi1
AURKAIP1	1.83074e-57	0.341223	0.956	0.826	5.24708e-53	Epi1
ECI2	2.08177e-57	0.284858	0.695	0.442	5.96657e-53	Epi1
TWF2	3.743e-57	0.290037	0.705	0.459	1.07278e-52	Epi1
CALR1	4.54352e-57	0.358802	0.984	0.933	1.30222e-52	Epi1
NME4	8.38765e-57	0.322581	0.765	0.529	2.40398e-52	Epi1
FBL	8.83008e-57	0.348389	0.845	0.624	2.53079e-52	Epi1
NDUFAF8	1.10071e-56	0.37006	0.88	0.679	3.15476e-52	Epi1
TIMM50	1.13291e-56	0.314085	0.746	0.51	3.24704e-52	Epi1
TMED101	1.19442e-56	0.328972	0.987	0.915	3.42332e-52	Epi1
TBCB	1.7977e-56	0.343597	0.898	0.716	5.15238e-52	Epi1
NNMT	2.03812e-56	0.385827	0.547	0.311	5.84144e-52	Epi1
SNAI2	2.37592e-56	0.358961	0.641	0.406	6.80961e-52	Epi1
RRP7A	9.06309e-56	0.353055	0.874	0.661	2.59757e-51	Epi1
SPHK1	1.20944e-55	0.320827	0.602	0.363	3.46639e-51	Epi1
SLC25A3	1.26372e-55	0.314974	0.977	0.913	3.62195e-51	Epi1
RALA	1.60851e-55	0.413917	0.915	0.753	4.61015e-51	Epi1
LMNA	2.23695e-55	0.331538	0.989	0.95	6.41131e-51	Epi1
SMS	2.96662e-55	0.317703	0.789	0.551	8.50262e-51	Epi1
CCT7	3.50338e-55	0.342086	0.94	0.786	1.0041e-50	Epi1
COL4A2	6.4081e-55	0.269818	0.768	0.505	1.83663e-50	Epi1
RAC2	1.69734e-54	0.34844	0.83	0.608	4.86474e-50	Epi1
MRPL51	1.76127e-54	0.330646	0.95	0.828	5.04798e-50	Epi1
BCAP31	3.5967e-54	0.296063	0.98	0.918	1.03085e-49	Epi1
SDF2L1	4.28406e-54	0.398404	0.864	0.651	1.22786e-49	Epi1
PGAM1	4.68564e-54	0.315386	0.983	0.906	1.34295e-49	Epi1
LINC02802	4.81325e-54	0.270529	0.599	0.362	1.37953e-49	Epi1
MDFI	5.35245e-54	0.291497	0.719	0.486	1.53407e-49	Epi1
NEDD8	6.22307e-54	0.327206	0.974	0.888	1.78359e-49	Epi1
CALU	9.103e-54	0.362803	0.877	0.685	2.60901e-49	Epi1
MTDH	1.20019e-53	0.302971	0.982	0.937	3.43986e-49	Epi1
CD320	1.28538e-53	0.295774	0.738	0.496	3.68402e-49	Epi1
HSPA8	2.08046e-53	0.345901	0.992	0.957	5.96281e-49	Epi1
PPP1R18	5.34647e-53	0.27083	0.572	0.339	1.53235e-48	Epi1
SPCS3	8.27036e-53	0.355862	0.958	0.823	2.37037e-48	Epi1
RABEPK	1.01755e-52	0.290313	0.703	0.466	2.91639e-48	Epi1
PSMF1	1.11551e-52	0.339946	0.915	0.745	3.19716e-48	Epi1
PSMD2	1.13375e-52	0.319285	0.868	0.687	3.24943e-48	Epi1
FST	1.39585e-52	0.271895	0.428	0.213	4.00065e-48	Epi1
IMP4	1.44229e-52	0.358202	0.814	0.617	4.13376e-48	Epi1
ITGA61	1.80217e-52	0.354847	0.993	0.883	5.16521e-48	Epi1
PEMT	1.83078e-52	0.326213	0.8	0.593	5.24719e-48	Epi1
ATIC	2.57482e-52	0.301007	0.779	0.546	7.3797e-48	Epi1
PSMD13	3.00158e-52	0.323415	0.885	0.71	8.60283e-48	Epi1
FPGS	6.17282e-52	0.273597	0.759	0.521	1.76919e-47	Epi1
TRIM47	7.65229e-52	0.265371	0.609	0.368	2.19322e-47	Epi1
POLR2L	8.33021e-52	0.306161	0.975	0.878	2.38752e-47	Epi1
CKAP4	1.219e-51	0.322053	0.871	0.691	3.49377e-47	Epi1
CCT3	1.2415e-51	0.304115	0.967	0.86	3.55827e-47	Epi1
ATP5MC3	1.78307e-51	0.312846	0.976	0.888	5.11047e-47	Epi1
TMEM106C	1.85864e-51	0.297977	0.778	0.548	5.32705e-47	Epi1
TNNT11	4.70419e-51	0.315265	0.84	0.628	1.34827e-46	Epi1
PDIA61	4.76863e-51	0.332405	0.972	0.893	1.36674e-46	Epi1
TMEM14B	5.12156e-51	0.322194	0.878	0.69	1.46789e-46	Epi1
ETHE1	1.8219e-50	0.318877	0.868	0.691	5.22174e-46	Epi1
CHCHD2	2.26059e-50	0.295146	0.989	0.927	6.47907e-46	Epi1
ARPC3	4.4159e-50	0.279806	0.977	0.906	1.26564e-45	Epi1
NDUFC2	4.49096e-50	0.320868	0.968	0.852	1.28715e-45	Epi1
TUFM	5.71112e-50	0.316745	0.947	0.817	1.63686e-45	Epi1
CAPN2	6.89911e-50	0.303399	0.89	0.71	1.97735e-45	Epi1
NPM3	7.18807e-50	0.289278	0.689	0.458	2.06017e-45	Epi1
PCMT1	1.27825e-49	0.302703	0.883	0.7	3.6636e-45	Epi1
SLC52A2	1.92042e-49	0.331972	0.851	0.662	5.50411e-45	Epi1
SNRPF	2.17692e-49	0.324613	0.905	0.736	6.23927e-45	Epi1
LDHA	2.36436e-49	0.319941	0.989	0.941	6.77648e-45	Epi1
MTCH2	3.35671e-49	0.310325	0.898	0.707	9.62065e-45	Epi1
HMGN2	3.82446e-49	0.365311	0.97	0.898	1.09613e-44	Epi1
NDUFS5	4.1219e-49	0.303172	0.969	0.88	1.18138e-44	Epi1
NDUFB8	5.04832e-49	0.307825	0.951	0.835	1.4469e-44	Epi1
LAMB31	5.54047e-49	0.333018	0.958	0.736	1.58795e-44	Epi1
MRPL47	5.71697e-49	0.325062	0.945	0.817	1.63854e-44	Epi1
PRDX1	6.11283e-49	0.288693	0.988	0.941	1.752e-44	Epi1
PRDX6	7.62105e-49	0.302714	0.949	0.836	2.18427e-44	Epi1
ARPC1B1	8.0332e-49	0.309597	0.927	0.789	2.3024e-44	Epi1
MRPS7	9.37298e-49	0.318606	0.94	0.803	2.68639e-44	Epi1
PSMC3	1.53039e-48	0.309697	0.919	0.763	4.38624e-44	Epi1
SEC11A	1.84794e-48	0.309524	0.965	0.835	5.29638e-44	Epi1
MDH2	2.90451e-48	0.300417	0.956	0.855	8.32461e-44	Epi1
MICOS10	3.6362e-48	0.315264	0.958	0.828	1.04217e-43	Epi1
MRPS23	7.46066e-48	0.293316	0.813	0.598	2.1383e-43	Epi1
COX8A	8.34813e-48	0.30502	0.967	0.879	2.39266e-43	Epi1
HNRNPA1	1.60369e-47	0.328077	0.97	0.896	4.59635e-43	Epi1
TMBIM6	3.49456e-47	0.290732	0.984	0.932	1.00158e-42	Epi1
PSMC5	7.92063e-47	0.308703	0.958	0.842	2.27013e-42	Epi1
ATP5PB	1.02325e-46	0.314922	0.958	0.839	2.93273e-42	Epi1
PDCD5	1.30061e-46	0.309803	0.927	0.782	3.72768e-42	Epi1
STT3A	1.96673e-46	0.298161	0.804	0.597	5.63684e-42	Epi1
ANAPC15	3.01396e-46	0.25508	0.659	0.434	8.63831e-42	Epi1
GALE	4.31428e-46	0.289841	0.693	0.477	1.23652e-41	Epi1
UQCRC1	4.81726e-46	0.296988	0.927	0.78	1.38067e-41	Epi1
WDR66	4.86219e-46	0.28168	0.783	0.561	1.39355e-41	Epi1
PHB	5.81539e-46	0.313433	0.91	0.739	1.66675e-41	Epi1
BLCAP	7.50156e-46	0.281614	0.815	0.617	2.15002e-41	Epi1
MRPL11	7.88117e-46	0.288955	0.793	0.584	2.25882e-41	Epi1
ZNF511	1.09558e-45	0.262642	0.693	0.468	3.14005e-41	Epi1
EIF3G	1.21146e-45	0.303516	0.945	0.811	3.47216e-41	Epi1
HARS	2.46187e-45	0.296404	0.722	0.524	7.05596e-41	Epi1
TRAPPC1	2.68079e-45	0.306887	0.915	0.783	7.6834e-41	Epi1
FERMT11	3.24187e-45	0.33679	0.896	0.717	9.29152e-41	Epi1
KRTCAP2	4.10137e-45	0.298629	0.965	0.868	1.17549e-40	Epi1
HNRNPH3	6.06632e-45	0.309072	0.842	0.655	1.73867e-40	Epi1
GOT2	9.25314e-45	0.265827	0.705	0.491	2.65204e-40	Epi1
AC245041.2	9.70214e-45	0.3125	0.908	0.723	2.78073e-40	Epi1
PFDN2	9.70969e-45	0.309952	0.917	0.752	2.78289e-40	Epi1
PSMA1	1.2702e-44	0.29343	0.955	0.857	3.64053e-40	Epi1
IFITM31	1.57301e-44	0.332864	0.989	0.924	4.50841e-40	Epi1
NCL	1.88074e-44	0.327886	0.986	0.922	5.39039e-40	Epi1
ATP5F1B	1.91489e-44	0.288684	0.964	0.876	5.48827e-40	Epi1
PRELID1	1.9561e-44	0.308852	0.933	0.8	5.60637e-40	Epi1
RAC3	2.12296e-44	0.25942	0.597	0.383	6.08463e-40	Epi1
COPE	4.12505e-44	0.280386	0.958	0.86	1.18228e-39	Epi1
MRPL12	4.44393e-44	0.323151	0.908	0.743	1.27368e-39	Epi1
PDIA31	4.51465e-44	0.312467	0.99	0.94	1.29394e-39	Epi1
EHD2	6.8566e-44	0.2535	0.699	0.483	1.96517e-39	Epi1
PARL	9.8293e-44	0.290558	0.95	0.835	2.81718e-39	Epi1
ATP5MG	1.20818e-43	0.290065	0.971	0.867	3.46278e-39	Epi1
NCF2	1.76876e-43	0.278259	0.456	0.264	5.06944e-39	Epi1
TOMM22	1.78083e-43	0.308399	0.884	0.709	5.10403e-39	Epi1
CENPX	1.79705e-43	0.271467	0.913	0.745	5.15052e-39	Epi1
NDUFS6	1.90613e-43	0.280647	0.931	0.795	5.46317e-39	Epi1
SLC39A1	1.94338e-43	0.272788	0.785	0.575	5.56993e-39	Epi1
CAPZB	2.20504e-43	0.259645	0.947	0.848	6.31988e-39	Epi1
RTN4	2.27515e-43	0.27045	0.975	0.904	6.52081e-39	Epi1
UFD1	2.35686e-43	0.293627	0.909	0.756	6.755e-39	Epi1
SNRPG	2.46618e-43	0.266683	0.936	0.779	7.06832e-39	Epi1
C7orf50	2.69138e-43	0.27845	0.883	0.712	7.71375e-39	Epi1
ERH	2.90464e-43	0.285947	0.961	0.859	8.32498e-39	Epi1
POLE4	3.01064e-43	0.303009	0.851	0.675	8.62879e-39	Epi1
PRNP1	4.24171e-43	0.316812	0.974	0.895	1.21572e-38	Epi1
TSPAN1	4.57009e-43	0.26081	0.712	0.488	1.30983e-38	Epi1
CRIP2	5.38834e-43	0.266666	0.581	0.361	1.54435e-38	Epi1
SURF2	6.05092e-43	0.282906	0.806	0.601	1.73426e-38	Epi1
HSP90B11	6.61339e-43	0.313922	0.995	0.952	1.89546e-38	Epi1
YWHAE	6.76551e-43	0.270557	0.964	0.868	1.93906e-38	Epi1
SRI	9.31025e-43	0.311365	0.895	0.739	2.66841e-38	Epi1
BOP1	1.05009e-42	0.257431	0.692	0.472	3.00967e-38	Epi1
EID1	1.06399e-42	0.3202	0.92	0.773	3.0495e-38	Epi1
ALDOA	1.50757e-42	0.269209	0.98	0.908	4.32084e-38	Epi1
PSMA4	2.0612e-42	0.311201	0.944	0.823	5.9076e-38	Epi1
BSG1	2.16364e-42	0.279921	0.967	0.876	6.2012e-38	Epi1
EEF1D	2.25029e-42	0.254393	0.99	0.961	6.44956e-38	Epi1
MCFD2	2.28848e-42	0.284467	0.735	0.535	6.55901e-38	Epi1
CPNE1	5.14015e-42	0.292511	0.802	0.598	1.47322e-37	Epi1
TRMT112	6.12928e-42	0.280997	0.966	0.866	1.75671e-37	Epi1
PUF60	7.06385e-42	0.297083	0.91	0.762	2.02457e-37	Epi1
ATP5F1E	8.22887e-42	0.267405	0.972	0.887	2.35848e-37	Epi1
DERL2	1.01463e-41	0.294031	0.768	0.572	2.90804e-37	Epi1
DUSP6	1.15736e-41	0.280369	0.437	0.245	3.31712e-37	Epi1
BCCIP	1.26501e-41	0.277165	0.789	0.585	3.62564e-37	Epi1
PYCR1	1.73713e-41	0.28094	0.652	0.439	4.97878e-37	Epi1
XRCC6	2.16154e-41	0.283223	0.927	0.814	6.1952e-37	Epi1
TMED21	2.66239e-41	0.276961	0.949	0.829	7.63068e-37	Epi1
TSTA3	2.84601e-41	0.274392	0.857	0.659	8.15695e-37	Epi1
MRPL24	2.91614e-41	0.272647	0.754	0.552	8.35794e-37	Epi1
NT5C	3.15597e-41	0.281434	0.914	0.749	9.04532e-37	Epi1
CCK	3.6257e-41	0.258041	0.379	0.197	1.03916e-36	Epi1
NEDD9	4.08418e-41	0.253491	0.516	0.309	1.17057e-36	Epi1
AGR2	4.1517e-41	0.346504	0.814	0.609	1.18992e-36	Epi1
HNRNPA2B1	4.17621e-41	0.314855	0.99	0.957	1.19694e-36	Epi1
SNX17	4.84662e-41	0.254575	0.732	0.522	1.38909e-36	Epi1
AP2S1	6.97159e-41	0.285901	0.966	0.866	1.99813e-36	Epi1
B9D1	7.61445e-41	0.270809	0.699	0.49	2.18238e-36	Epi1
MYL12A1	1.18394e-40	0.280758	0.972	0.893	3.39328e-36	Epi1
VDAC1	1.28949e-40	0.290367	0.936	0.821	3.6958e-36	Epi1
CALM2	1.46313e-40	0.254161	0.951	0.845	4.19348e-36	Epi1
RBM3	1.6908e-40	0.280966	0.94	0.835	4.84601e-36	Epi1
PSMC1	2.00451e-40	0.29019	0.924	0.783	5.74513e-36	Epi1
SRSF3	2.1342e-40	0.285479	0.886	0.719	6.11683e-36	Epi1
PSMA2	2.46216e-40	0.282798	0.961	0.866	7.05681e-36	Epi1
MRPS24	4.38543e-40	0.290746	0.931	0.782	1.25691e-35	Epi1
AUP1	5.10181e-40	0.293455	0.923	0.801	1.46223e-35	Epi1
PLEC	5.55027e-40	0.434882	0.949	0.82	1.59076e-35	Epi1
ELOC	6.99894e-40	0.272579	0.958	0.833	2.00597e-35	Epi1
TH	1.00248e-39	0.420404	0.491	0.295	2.8732e-35	Epi1
LY6K	1.08849e-39	0.254783	0.65	0.444	3.11972e-35	Epi1
C19orf53	1.14085e-39	0.280764	0.945	0.83	3.26978e-35	Epi1
SLIRP	1.42198e-39	0.297579	0.914	0.767	4.07554e-35	Epi1
COL17A11	2.8692e-39	0.284814	0.969	0.765	8.22342e-35	Epi1
MYDGF	2.87473e-39	0.282361	0.914	0.768	8.23927e-35	Epi1
C16orf74	2.93808e-39	0.254063	0.872	0.686	8.42083e-35	Epi1
DSG2	3.02174e-39	0.316543	0.865	0.689	8.6606e-35	Epi1
PSMD3	4.39035e-39	0.279352	0.847	0.684	1.25832e-34	Epi1
SEC61G	4.72475e-39	0.282249	0.967	0.871	1.35416e-34	Epi1
STRAP	5.99834e-39	0.27083	0.871	0.718	1.71919e-34	Epi1
EIF3K	7.60262e-39	0.253061	0.979	0.9	2.17899e-34	Epi1
RBIS	7.68924e-39	0.271787	0.933	0.798	2.20381e-34	Epi1
CDC37	8.21393e-39	0.266526	0.952	0.847	2.35419e-34	Epi1
REEP5	8.49528e-39	0.284664	0.97	0.849	2.43483e-34	Epi1
PDLIM11	1.02115e-38	0.260716	0.962	0.855	2.92671e-34	Epi1
PSENEN	1.20804e-38	0.260951	0.88	0.708	3.46237e-34	Epi1
GUK1	1.22018e-38	0.272697	0.958	0.871	3.49717e-34	Epi1
CCT6A	1.22055e-38	0.28423	0.944	0.841	3.49822e-34	Epi1
MESD	2.0253e-38	0.276212	0.945	0.808	5.80471e-34	Epi1
ZNF593	2.51569e-38	0.273403	0.879	0.71	7.21021e-34	Epi1
EI24	2.81704e-38	0.265646	0.861	0.686	8.07393e-34	Epi1
ERCC1	3.19653e-38	0.271684	0.812	0.628	9.16156e-34	Epi1
CDC26	3.69531e-38	0.264973	0.83	0.665	1.05911e-33	Epi1
GPS1	3.78891e-38	0.26647	0.833	0.649	1.08594e-33	Epi1
RCN2	4.59883e-38	0.2838	0.889	0.738	1.31807e-33	Epi1
FKBP8	7.78329e-38	0.277962	0.87	0.72	2.23077e-33	Epi1
REXO2	8.20397e-38	0.292851	0.921	0.762	2.35134e-33	Epi1
FKBP3	1.13586e-37	0.274782	0.878	0.709	3.2555e-33	Epi1
AIMP2	1.20478e-37	0.254224	0.748	0.538	3.45301e-33	Epi1
HSBP1	1.49078e-37	0.27393	0.952	0.83	4.27272e-33	Epi1
MCRIP1	1.49419e-37	0.250225	0.716	0.512	4.28249e-33	Epi1
PWP1	2.71088e-37	0.261148	0.805	0.619	7.76964e-33	Epi1
OTUB1	3.78412e-37	0.256747	0.912	0.769	1.08457e-32	Epi1
CUTA	4.21293e-37	0.272301	0.908	0.763	1.20747e-32	Epi1
SDC4	4.24209e-37	0.262863	0.94	0.816	1.21583e-32	Epi1
CNIH1	5.35541e-37	0.273281	0.943	0.81	1.53491e-32	Epi1
HSD17B10	6.03316e-37	0.266921	0.874	0.696	1.72916e-32	Epi1
MLF2	1.23945e-36	0.252229	0.911	0.778	3.55239e-32	Epi1
NDUFA4	1.32975e-36	0.262321	0.971	0.89	3.81121e-32	Epi1
RCN1	1.54908e-36	0.254341	0.81	0.621	4.43981e-32	Epi1
ZNRD2	1.99863e-36	0.261181	0.857	0.676	5.72827e-32	Epi1
UBE2L3	2.47772e-36	0.26312	0.932	0.805	7.10138e-32	Epi1
PAFAH1B3	2.79082e-36	0.257423	0.782	0.593	7.99876e-32	Epi1
ATP5MPL	3.05853e-36	0.272653	0.963	0.829	8.76605e-32	Epi1
H2AFV	8.93759e-36	0.250295	0.896	0.744	2.5616e-31	Epi1
PSMD12	1.36858e-35	0.257981	0.927	0.793	3.92249e-31	Epi1
PYGL	1.55493e-35	0.261003	0.867	0.709	4.4566e-31	Epi1
PSMC4	1.64017e-35	0.273109	0.89	0.748	4.7009e-31	Epi1
CCNI	1.88444e-35	0.257901	0.948	0.855	5.40098e-31	Epi1
COX16	1.97396e-35	0.261673	0.902	0.756	5.65757e-31	Epi1
LSM7	3.33449e-35	0.255715	0.848	0.674	9.55699e-31	Epi1
SNRPD1	3.54696e-35	0.253581	0.926	0.772	1.0166e-30	Epi1
VBP1	7.50235e-35	0.254101	0.829	0.666	2.15025e-30	Epi1
DKC1	7.54362e-35	0.273103	0.814	0.62	2.16208e-30	Epi1
SSBP1	1.78444e-34	0.250297	0.905	0.739	5.11437e-30	Epi1
FLII	1.91212e-34	0.270242	0.728	0.548	5.48033e-30	Epi1
ITPA	1.92626e-34	0.26088	0.823	0.653	5.52085e-30	Epi1
EIF3M	2.09541e-34	0.259408	0.94	0.809	6.00565e-30	Epi1
MMP91	3.39386e-34	0.407104	0.642	0.432	9.72715e-30	Epi1
NUDC	3.72162e-34	0.258376	0.885	0.719	1.06665e-29	Epi1
MRPL37	4.51988e-34	0.266816	0.84	0.665	1.29544e-29	Epi1
ORMDL2	5.66911e-34	0.274145	0.871	0.711	1.62482e-29	Epi1
NOL7	6.93436e-34	0.272563	0.889	0.716	1.98746e-29	Epi1
HNRNPA3	9.62325e-34	0.258871	0.952	0.858	2.75812e-29	Epi1
RTRAF	1.05427e-33	0.254521	0.945	0.826	3.02165e-29	Epi1
ELOVL1	1.20372e-33	0.266364	0.818	0.634	3.44997e-29	Epi1
POLR2G	1.56171e-33	0.260135	0.86	0.691	4.47602e-29	Epi1
ROMO1	1.9952e-33	0.251311	0.937	0.81	5.71845e-29	Epi1
SSB	2.0401e-33	0.269148	0.895	0.741	5.84714e-29	Epi1
SF3B5	2.18954e-33	0.252394	0.918	0.8	6.27545e-29	Epi1
SHMT2	3.25648e-33	0.262296	0.793	0.61	9.33339e-29	Epi1
GOLIM4	4.80083e-33	0.25249	0.858	0.691	1.37597e-28	Epi1
SNU13	5.82905e-33	0.255414	0.939	0.804	1.67066e-28	Epi1
ECHS1	1.03815e-32	0.251511	0.871	0.705	2.97544e-28	Epi1
MYH9	1.58287e-32	0.329991	0.954	0.856	4.53667e-28	Epi1
PTTG1IP	2.61907e-32	0.261242	0.849	0.681	7.50652e-28	Epi1
NIFK	3.2839e-32	0.265677	0.853	0.675	9.41199e-28	Epi1
CANX	3.36908e-32	0.284168	0.974	0.909	9.65612e-28	Epi1
MRPL17	1.41882e-31	0.253492	0.85	0.672	4.06649e-27	Epi1
PA2G4	1.86826e-31	0.253837	0.94	0.828	5.35461e-27	Epi1
PSMA3	1.18115e-30	0.255678	0.945	0.857	3.38531e-26	Epi1
TUBA4A	2.66148e-29	0.260035	0.943	0.809	7.62805e-25	Epi1
TUBA1A	3.23158e-29	0.315286	0.646	0.475	9.26204e-25	Epi1
SRPRB	6.22312e-29	0.261101	0.861	0.708	1.78361e-24	Epi1
NEFL1	3.38642e-28	0.273156	0.697	0.514	9.7058e-24	Epi1
MIR205HG	4.74903e-28	0.288548	0.967	0.891	1.36112e-23	Epi1
CXCL3	2.01934e-20	0.697647	0.273	0.167	5.78762e-16	Epi1
IER3	7.71518e-14	0.296947	0.724	0.618	2.21125e-09	Epi1
CXCL1	5.74616e-07	0.367883	0.397	0.329	0.0164691	Epi1
KRT6B	0	3.98803	0.948	0.357	0	Epi2
SERPINB1	0	2.59604	0.965	0.442	0	Epi2
SERPINB3	0	2.47178	0.902	0.276	0	Epi2
S100A8	0	2.37897	0.952	0.452	0	Epi2
KRT6C	0	2.33954	0.631	0.098	0	Epi2
SPRR1B	0	2.3089	0.909	0.313	0	Epi2
SLPI	0	2.17547	0.881	0.283	0	Epi2
SERPINB4	0	1.78067	0.824	0.22	0	Epi2
RHCG	0	1.57088	0.685	0.075	0	Epi2
SULT2B1	0	1.50079	0.806	0.173	0	Epi2
SPRR2D	0	1.35621	0.707	0.143	0	Epi2
A2ML1	0	1.27406	0.649	0.083	0	Epi2
SGPP2	0	1.10034	0.745	0.132	0	Epi2
RHOV	0	1.03215	0.768	0.141	0	Epi2
KRT16	7.42235e-300	2.33727	0.992	0.91	2.12732e-295	Epi2
KRT6A	3.19063e-299	1.76739	0.994	0.981	9.14467e-295	Epi2
S100A9	1.36865e-294	2.49544	0.976	0.682	3.92268e-290	Epi2
SBSN	6.92397e-294	1.66979	0.553	0.077	1.98448e-289	Epi2
CLDN7	1.49447e-293	1.14671	0.818	0.218	4.2833e-289	Epi2
ALDH3B2	2.84771e-287	0.604615	0.569	0.082	8.16183e-283	Epi2
KLK11	2.04962e-282	1.23121	0.746	0.199	5.87442e-278	Epi2
LY6D	2.11118e-281	2.39563	0.921	0.406	6.05086e-277	Epi2
SCEL	1.60112e-263	0.612681	0.44	0.048	4.58897e-259	Epi2
KCNK7	2.21498e-253	0.833659	0.595	0.114	6.34834e-249	Epi2
S100A14	1.22809e-250	1.88702	0.945	0.72	3.51982e-246	Epi2
CTSC	1.62639e-242	1.93654	0.948	0.867	4.6614e-238	Epi2
LYPD3	7.1143e-242	1.49343	0.956	0.771	2.03903e-237	Epi2
DMKN	7.10262e-234	1.85244	0.959	0.823	2.03568e-229	Epi2
FABP5	1.34152e-232	1.80237	0.984	0.949	3.84494e-228	Epi2
DSC2	1.6371e-231	1.49191	0.961	0.817	4.69209e-227	Epi2
PKP1	3.25639e-229	1.167	0.949	0.699	9.33313e-225	Epi2
IGFL2	3.36969e-221	0.865086	0.388	0.048	9.65786e-217	Epi2
KLK10	5.43929e-220	2.0082	0.9	0.571	1.55895e-215	Epi2
UPK3BL2	1.27258e-218	0.782927	0.701	0.2	3.64734e-214	Epi2
CSTB	3.74073e-218	1.536	0.96	0.911	1.07213e-213	Epi2
DSG1	6.11887e-214	0.594763	0.365	0.039	1.75373e-209	Epi2
DSP	3.03785e-207	1.51413	0.975	0.902	8.70678e-203	Epi2
NECTIN4	2.99141e-206	0.534328	0.584	0.122	8.57369e-202	Epi2
AQP3	4.02361e-203	1.45858	0.934	0.664	1.15321e-198	Epi2
C10orf99	1.00796e-201	1.52187	0.529	0.113	2.88892e-197	Epi2
UPK3BL1	1.26216e-200	0.788731	0.6	0.151	3.61747e-196	Epi2
SERPINB13	3.59422e-199	1.05012	0.812	0.312	1.03014e-194	Epi2
KRTDAP	4.8984e-199	2.01107	0.649	0.188	1.40393e-194	Epi2
SLC39A2	1.73606e-196	0.382647	0.406	0.056	4.97571e-192	Epi2
PI3	9.43246e-195	2.58171	0.489	0.103	2.70344e-190	Epi2
KRT13	6.38551e-194	2.99097	0.622	0.19	1.83015e-189	Epi2
DEFB1	2.76918e-193	0.707482	0.506	0.098	7.93675e-189	Epi2
ZNF750	5.67214e-192	0.557061	0.478	0.087	1.62569e-187	Epi2
RAB25	4.80318e-190	1.08137	0.885	0.587	1.37664e-185	Epi2
NCCRP1	3.81714e-185	0.504453	0.449	0.081	1.09403e-180	Epi2
CYB5R2	1.36208e-178	0.53765	0.379	0.061	3.90385e-174	Epi2
KLK7	3.11009e-177	0.732503	0.376	0.059	8.91383e-173	Epi2
ABCA12	8.91666e-177	0.61664	0.384	0.059	2.5556e-172	Epi2
KLK8	8.42054e-176	1.15914	0.852	0.504	2.41341e-171	Epi2
NOTCH3	1.0578e-174	0.527414	0.604	0.16	3.03176e-170	Epi2
CSTA	1.70066e-173	1.30641	0.908	0.691	4.87427e-169	Epi2
IGFL2-AS1	3.1139e-173	1.02453	0.481	0.104	8.92476e-169	Epi2
MMP7	7.10532e-171	1.08335	0.369	0.06	2.03645e-166	Epi2
CEACAM19	5.25104e-168	0.387501	0.404	0.072	1.505e-163	Epi2
KRT17	4.73116e-166	1.49185	0.992	0.965	1.356e-161	Epi2
IL1RN	5.95544e-165	0.791436	0.621	0.186	1.70689e-160	Epi2
SPINK5	7.02698e-165	0.704635	0.553	0.146	2.014e-160	Epi2
TCN1	2.48305e-156	0.483186	0.292	0.035	7.11667e-152	Epi2
PERP1	3.53618e-155	0.843267	0.994	0.974	1.0135e-150	Epi2
PGLYRP4	4.85482e-155	0.324059	0.339	0.051	1.39144e-150	Epi2
CLDN4	8.87495e-155	0.888412	0.66	0.219	2.54365e-150	Epi2
SERPINB11	2.06903e-154	0.29529	0.28	0.033	5.93006e-150	Epi2
ANKRD22	4.53469e-154	0.415159	0.48	0.115	1.29969e-149	Epi2
JUP	4.77214e-146	0.755209	0.982	0.922	1.36774e-141	Epi2
HES4	2.11514e-143	0.477229	0.492	0.128	6.0622e-139	Epi2
CLIC3	5.54628e-143	1.2178	0.758	0.383	1.58962e-138	Epi2
MYH14	1.07006e-142	0.55066	0.536	0.149	3.06691e-138	Epi2
GLTP	1.9186e-141	0.839368	0.802	0.431	5.4989e-137	Epi2
NEBL	1.37919e-137	0.719502	0.484	0.124	3.95289e-133	Epi2
KLK13	9.30453e-136	0.741953	0.471	0.129	2.66677e-131	Epi2
IL36G	1.29861e-135	0.605743	0.309	0.051	3.72195e-131	Epi2
DSG3	6.96214e-134	0.891623	0.952	0.814	1.99542e-129	Epi2
GSTP1	7.51e-134	0.604968	0.982	0.978	2.15244e-129	Epi2
ATP6V0D2	3.8602e-133	0.298248	0.275	0.039	1.10637e-128	Epi2
IRX3	1.04379e-131	0.472847	0.571	0.182	2.99159e-127	Epi2
BAALC	1.47222e-131	0.305497	0.318	0.053	4.21952e-127	Epi2
SERPINA3	6.33554e-131	1.13162	0.326	0.06	1.81583e-126	Epi2
BNIPL	1.00844e-130	0.315736	0.344	0.063	2.8903e-126	Epi2
GSTA4	4.64329e-130	0.479619	0.548	0.172	1.33081e-125	Epi2
SPRR2A	1.00576e-129	0.597016	0.349	0.07	2.8826e-125	Epi2
LY6G6C	6.85094e-129	0.287916	0.306	0.051	1.96355e-124	Epi2
FLVCR2	1.65212e-128	0.353617	0.273	0.04	4.73513e-124	Epi2
TXN	1.56976e-127	0.845947	0.988	0.976	4.4991e-123	Epi2
MTSS1	2.54845e-127	0.77695	0.884	0.563	7.30411e-123	Epi2
CDKN2B	7.89235e-126	0.506554	0.685	0.251	2.26203e-121	Epi2
SLURP1	2.03495e-124	0.336582	0.258	0.036	5.83237e-120	Epi2
S100A6	3.20481e-122	1.05653	0.971	0.963	9.18532e-118	Epi2
S100A16	4.32216e-122	0.769895	0.955	0.919	1.23877e-117	Epi2
ADGRE2	6.22264e-121	0.415843	0.316	0.06	1.78347e-116	Epi2
CXCL17	1.83924e-120	0.258049	0.305	0.053	5.27144e-116	Epi2
CDA	9.43579e-120	0.805517	0.906	0.759	2.70439e-115	Epi2
SIPA1L2	8.89918e-119	0.462406	0.453	0.121	2.55059e-114	Epi2
CAPNS2	4.32413e-117	0.541542	0.569	0.191	1.23934e-112	Epi2
MAL2	5.61213e-117	0.592138	0.747	0.335	1.60849e-112	Epi2
KRT1	2.28727e-114	1.10176	0.426	0.114	6.55556e-110	Epi2
TMPRSS4	2.3748e-114	0.402547	0.419	0.109	6.80642e-110	Epi2
PPL	8.76702e-110	0.494475	0.554	0.194	2.51272e-105	Epi2
NPAS2	3.29961e-109	0.518243	0.344	0.078	9.45703e-105	Epi2
S100A4	5.5343e-109	0.908974	0.753	0.411	1.58618e-104	Epi2
LGALS7B1	1.37177e-108	1.11167	0.947	0.885	3.93162e-104	Epi2
TRIM29	2.09693e-108	0.658677	0.905	0.691	6.01001e-104	Epi2
SUSD4	8.71056e-108	0.293078	0.328	0.073	2.49653e-103	Epi2
EFNA3	4.97154e-106	0.260217	0.353	0.083	1.42489e-101	Epi2
SPRR1A	9.75488e-106	0.605614	0.266	0.046	2.79585e-101	Epi2
RRAD	2.77416e-105	0.473563	0.293	0.06	7.95101e-101	Epi2
TUBB2A	8.32456e-103	0.853461	0.799	0.519	2.3859e-98	Epi2
GPX2	2.14056e-102	1.15198	0.747	0.43	6.13507e-98	Epi2
CRYBG2	6.38442e-102	0.332492	0.422	0.122	1.82984e-97	Epi2
AC100801.1	9.58268e-102	0.611058	0.607	0.255	2.74649e-97	Epi2
BBOX1	1.89768e-101	0.378052	0.484	0.159	5.43895e-97	Epi2
CCNA1	2.29731e-101	0.358299	0.327	0.078	6.58433e-97	Epi2
BICDL2	3.71935e-101	0.250495	0.267	0.05	1.066e-96	Epi2
RAB3D	1.02637e-100	0.441133	0.615	0.255	2.94169e-96	Epi2
TMEM265	2.30147e-100	0.649652	0.901	0.728	6.59623e-96	Epi2
NRARP	3.63012e-99	0.408749	0.42	0.121	1.04043e-94	Epi2
PLD1	2.81823e-97	0.804171	0.822	0.477	8.07733e-93	Epi2
SDCBP2	7.96555e-97	0.371184	0.479	0.156	2.28301e-92	Epi2
HES2	6.52688e-96	0.354743	0.507	0.175	1.87067e-91	Epi2
PDCD4	8.06655e-96	0.748333	0.761	0.427	2.31195e-91	Epi2
LPCAT4	1.69465e-94	0.689663	0.665	0.334	4.85705e-90	Epi2
MAP3K8	3.39013e-94	0.758106	0.606	0.258	9.71646e-90	Epi2
SPTBN2	1.56834e-93	0.301341	0.368	0.102	4.49501e-89	Epi2
TMEM63C	3.5634e-92	0.317876	0.285	0.062	1.02131e-87	Epi2
S100A11	5.63634e-92	0.480333	0.992	0.982	1.61543e-87	Epi2
HOPX	5.73762e-92	0.314021	0.396	0.115	1.64446e-87	Epi2
ACSL1	1.10634e-91	0.312328	0.401	0.119	3.17087e-87	Epi2
CLDN1	7.05216e-91	0.42414	0.313	0.074	2.02122e-86	Epi2
CALML5	9.6685e-91	0.398219	0.347	0.088	2.77109e-86	Epi2
GBP6	1.68281e-89	0.548402	0.595	0.261	4.82309e-85	Epi2
MALL	7.48009e-89	0.719016	0.831	0.577	2.14387e-84	Epi2
KRT10	1.3533e-87	1.18498	0.961	0.891	3.87869e-83	Epi2
A4GALT	4.74749e-87	0.426143	0.504	0.197	1.36068e-82	Epi2
CRABP21	9.83096e-86	0.901922	0.866	0.718	2.81765e-81	Epi2
TGM1	1.03149e-85	0.427222	0.259	0.057	2.95634e-81	Epi2
PNLIPRP3	3.7e-85	0.354608	0.342	0.095	1.06046e-80	Epi2
THBD	1.73311e-84	0.40508	0.418	0.136	4.96728e-80	Epi2
GJB61	6.65593e-80	0.805646	0.873	0.666	1.90766e-75	Epi2
THRB	8.81364e-80	0.29707	0.302	0.078	2.52608e-75	Epi2
LAD1	1.00354e-79	0.603815	0.933	0.83	2.87624e-75	Epi2
TMPRSS13	1.69714e-79	0.334517	0.513	0.209	4.86417e-75	Epi2
CYSRT1	4.12602e-79	0.299899	0.374	0.118	1.18256e-74	Epi2
C6orf132	5.02287e-79	0.392579	0.533	0.221	1.43961e-74	Epi2
EMP2	2.22979e-78	0.568163	0.921	0.806	6.39079e-74	Epi2
TMEM45A	4.56601e-78	0.640982	0.552	0.257	1.30866e-73	Epi2
FAM162A	2.18689e-77	0.477862	0.827	0.589	6.26786e-73	Epi2
RAB10	1.42894e-76	0.533068	0.938	0.843	4.09548e-72	Epi2
TYMP1	1.28017e-74	0.606859	0.948	0.874	3.6691e-70	Epi2
CNKSR3	2.90846e-74	0.627065	0.474	0.185	8.33594e-70	Epi2
DSC3	3.32467e-74	0.69178	0.939	0.815	9.52884e-70	Epi2
SERPINB2	1.668e-73	0.627182	0.334	0.102	4.78065e-69	Epi2
GALK1	1.00772e-72	0.31704	0.502	0.212	2.88824e-68	Epi2
TOM1L2	2.277e-72	0.770841	0.766	0.502	6.5261e-68	Epi2
LGALS71	3.79985e-72	0.941044	0.907	0.748	1.08908e-67	Epi2
LLGL2	1.03503e-71	0.333687	0.347	0.109	2.96649e-67	Epi2
AP003498.2	2.32944e-71	0.318973	0.52	0.226	6.67642e-67	Epi2
TIAM1	5.58175e-71	0.623798	0.581	0.266	1.59978e-66	Epi2
TST	5.79244e-69	0.369154	0.571	0.274	1.66017e-64	Epi2
MAOA	7.53305e-69	0.363535	0.624	0.295	2.15905e-64	Epi2
MYO5B	2.85707e-68	0.373264	0.38	0.133	8.18864e-64	Epi2
TRIM16	1.0214e-67	0.425487	0.731	0.425	2.92744e-63	Epi2
CST3	1.07977e-67	0.550929	0.953	0.93	3.09474e-63	Epi2
TENT5B	1.90906e-67	0.272459	0.349	0.119	5.47156e-63	Epi2
BTG2	9.36264e-67	0.428303	0.493	0.212	2.68343e-62	Epi2
SH3KBP1	7.50852e-66	0.484748	0.681	0.384	2.15202e-61	Epi2
CD82	1.02314e-65	0.517768	0.904	0.803	2.93242e-61	Epi2
PYCARD	3.71361e-65	0.528402	0.891	0.841	1.06436e-60	Epi2
DYNLL1	4.58764e-64	0.461558	0.935	0.927	1.31486e-59	Epi2
SLC9A3R1	2.34806e-63	0.484105	0.869	0.725	6.72978e-59	Epi2
SDC1	3.58331e-63	0.524838	0.942	0.867	1.02701e-58	Epi2
KRT51	8.90319e-63	0.483274	0.978	0.979	2.55174e-58	Epi2
PLK2	1.28921e-61	0.357136	0.593	0.294	3.69501e-57	Epi2
GJB21	5.39798e-61	0.709797	0.936	0.859	1.54712e-56	Epi2
KYNU	7.15434e-61	0.348228	0.421	0.168	2.05051e-56	Epi2
FGFBP1	1.64628e-60	0.727032	0.906	0.817	4.71839e-56	Epi2
NOP10	2.857e-60	0.49764	0.911	0.851	8.18844e-56	Epi2
LIX1-AS1	1.08993e-59	0.275765	0.262	0.076	3.12386e-55	Epi2
CTNND1	3.12546e-59	0.504494	0.895	0.709	8.95789e-55	Epi2
CES2	7.97883e-59	0.38037	0.561	0.286	2.28681e-54	Epi2
TPD52L1	1.14089e-58	0.422895	0.841	0.632	3.26992e-54	Epi2
NSG1	3.47336e-58	0.452903	0.761	0.536	9.95498e-54	Epi2
MT1X	5.01332e-58	0.688976	0.876	0.768	1.43687e-53	Epi2
RAET1L	1.09434e-57	0.297637	0.354	0.133	3.13648e-53	Epi2
PGM2	8.67565e-57	0.386591	0.674	0.396	2.48653e-52	Epi2
EVPL	8.20216e-56	0.382641	0.541	0.266	2.35082e-51	Epi2
SDR16C5	2.90587e-53	0.311949	0.509	0.25	8.3285e-49	Epi2
PITPNC1	3.39892e-53	0.428232	0.556	0.284	9.74163e-49	Epi2
APRT	5.29516e-53	0.430572	0.92	0.882	1.51765e-48	Epi2
PPDPF	1.09847e-50	0.427649	0.955	0.932	3.14831e-46	Epi2
TMEM205	2.79045e-50	0.410907	0.742	0.523	7.99771e-46	Epi2
SLC27A4	3.03808e-49	0.295995	0.549	0.293	8.70745e-45	Epi2
GDA	3.1643e-49	0.532306	0.345	0.136	9.06919e-45	Epi2
PPA1	5.55515e-49	0.440691	0.914	0.866	1.59216e-44	Epi2
NECTIN1	9.12092e-49	0.380169	0.744	0.49	2.61415e-44	Epi2
TMEM159	9.12762e-49	0.384578	0.738	0.474	2.61607e-44	Epi2
PON2	2.5357e-48	0.421746	0.674	0.442	7.26758e-44	Epi2
SLC12A6	2.92185e-48	0.32451	0.404	0.172	8.37433e-44	Epi2
HSPB11	3.27577e-48	0.450959	0.993	0.984	9.38867e-44	Epi2
ATL2	3.67048e-48	0.255694	0.489	0.235	1.05199e-43	Epi2
FXYD31	5.48436e-48	0.400949	0.948	0.911	1.57187e-43	Epi2
DBI	6.97408e-48	0.501925	0.914	0.866	1.99884e-43	Epi2
RAB9A	7.02002e-48	0.297553	0.624	0.359	2.01201e-43	Epi2
GSN	1.35208e-47	0.474615	0.932	0.894	3.8752e-43	Epi2
SMAD3	1.99824e-47	0.436478	0.687	0.415	5.72715e-43	Epi2
CFB	2.46752e-47	0.278279	0.298	0.109	7.07217e-43	Epi2
TM4SF1	3.25025e-47	0.515364	0.895	0.754	9.31553e-43	Epi2
ARHGAP32	3.39627e-47	0.441728	0.655	0.381	9.73406e-43	Epi2
RAB38	1.63467e-46	0.420611	0.811	0.619	4.68514e-42	Epi2
EPPK1	2.14885e-46	0.253399	0.349	0.142	6.15882e-42	Epi2
SERPINB6	2.65068e-46	0.43062	0.661	0.441	7.59713e-42	Epi2
C4orf3	6.14959e-46	0.458743	0.868	0.771	1.76254e-41	Epi2
FAM160A1	7.62923e-46	0.578449	0.679	0.403	2.18661e-41	Epi2
FDXR	7.67913e-46	0.336574	0.685	0.442	2.20091e-41	Epi2
TBC1D8	1.27975e-45	0.389044	0.447	0.208	3.66789e-41	Epi2
F12	1.42395e-45	0.382542	0.692	0.454	4.08119e-41	Epi2
ID11	3.18971e-45	0.528259	0.832	0.634	9.14202e-41	Epi2
FKBP5	1.40613e-44	0.332356	0.576	0.309	4.03012e-40	Epi2
LGALS3	1.49371e-44	0.390219	0.969	0.922	4.28112e-40	Epi2
TMEM791	2.34872e-44	0.358164	0.739	0.496	6.73165e-40	Epi2
IL18	3.05184e-44	0.39744	0.785	0.576	8.74689e-40	Epi2
HIF1A	3.84201e-44	0.424046	0.862	0.682	1.10116e-39	Epi2
SPTSSA	1.37178e-43	0.473311	0.844	0.732	3.93166e-39	Epi2
CTSD1	1.62073e-43	0.453699	0.936	0.884	4.64517e-39	Epi2
ZNF185	2.63676e-43	0.26908	0.48	0.235	7.55721e-39	Epi2
B4GALNT3	4.89161e-43	0.285218	0.28	0.105	1.40198e-38	Epi2
KLC3	1.0371e-42	0.365678	0.713	0.496	2.97242e-38	Epi2
CLCF1	1.4463e-42	0.350459	0.279	0.108	4.14523e-38	Epi2
ADIRF	1.93542e-42	0.400756	0.812	0.627	5.54711e-38	Epi2
CLTB	2.31764e-42	0.355096	0.948	0.917	6.6426e-38	Epi2
SAA1	4.16688e-42	1.14195	0.275	0.111	1.19427e-37	Epi2
DENND2C	5.75739e-42	0.759398	0.744	0.516	1.65013e-37	Epi2
TMEM141	7.22535e-42	0.387852	0.889	0.8	2.07086e-37	Epi2
MGLL	2.87689e-41	0.3613	0.514	0.283	8.24546e-37	Epi2
NOL3	3.08104e-41	0.270577	0.64	0.39	8.83057e-37	Epi2
PELI1	2.37588e-40	0.349525	0.48	0.235	6.80952e-36	Epi2
SLC6A8	9.89591e-40	0.337551	0.327	0.141	2.83627e-35	Epi2
TECR	1.25123e-39	0.319874	0.931	0.894	3.58615e-35	Epi2
ABLIM1	4.25363e-39	0.489029	0.687	0.43	1.21913e-34	Epi2
ENSA	7.53786e-39	0.323685	0.901	0.797	2.16043e-34	Epi2
S100A7	2.10952e-38	0.761324	0.34	0.16	6.04611e-34	Epi2
BTBD11	3.95889e-38	0.321625	0.391	0.19	1.13466e-33	Epi2
ITPR2	2.40548e-37	0.395465	0.491	0.264	6.89433e-33	Epi2
PRSS22	2.6597e-37	0.384004	0.598	0.355	7.62295e-33	Epi2
MPZL21	3.01592e-37	0.348953	0.876	0.761	8.64392e-33	Epi2
CAST	2.00065e-36	0.449029	0.953	0.871	5.73405e-32	Epi2
TSPO	4.89932e-36	0.332124	0.913	0.903	1.4042e-31	Epi2
DYNLT3	4.95677e-36	0.273591	0.746	0.525	1.42066e-31	Epi2
CEBPB	6.32297e-36	0.276363	0.671	0.422	1.81223e-31	Epi2
IDH1	1.82168e-35	0.307954	0.714	0.489	5.22112e-31	Epi2
PKP3	2.10104e-35	0.340973	0.869	0.747	6.02178e-31	Epi2
ATP1A1	1.66032e-34	0.299946	0.9	0.825	4.75866e-30	Epi2
AHNAK2	1.89546e-34	0.494679	0.874	0.75	5.43257e-30	Epi2
ATP5MC1	9.95631e-34	0.374515	0.889	0.794	2.85358e-29	Epi2
TOLLIP	1.00025e-33	0.308072	0.764	0.586	2.86681e-29	Epi2
PCLO	3.86706e-33	0.263084	0.469	0.251	1.10834e-28	Epi2
ST14	1.65748e-32	0.346167	0.68	0.446	4.7505e-28	Epi2
VSNL1	1.92228e-32	0.259128	0.681	0.46	5.50944e-28	Epi2
MARCKSL1	4.25583e-32	0.32495	0.669	0.463	1.21976e-27	Epi2
IFNGR1	4.73297e-32	0.306805	0.792	0.619	1.35652e-27	Epi2
SSBP2	1.3832e-31	0.27669	0.384	0.189	3.96439e-27	Epi2
RALBP1	1.47369e-31	0.303583	0.846	0.696	4.22376e-27	Epi2
TIMM8B	2.21489e-31	0.333016	0.831	0.697	6.34809e-27	Epi2
TMBIM1	2.90062e-31	0.339104	0.889	0.788	8.31347e-27	Epi2
LINC00511	5.18888e-31	0.760727	0.789	0.588	1.48718e-26	Epi2
SQOR	9.25744e-31	0.289324	0.793	0.6	2.65327e-26	Epi2
BID	1.03195e-30	0.255923	0.54	0.332	2.95767e-26	Epi2
PYGB	1.57763e-30	0.320834	0.604	0.396	4.52166e-26	Epi2
ARF6	2.03457e-30	0.30704	0.8	0.657	5.83127e-26	Epi2
EEF1AKMT4	2.33204e-30	0.369343	0.839	0.733	6.68387e-26	Epi2
ATP6V0C	3.27805e-30	0.297577	0.926	0.876	9.39523e-26	Epi2
RAB11A	4.08918e-30	0.320758	0.908	0.831	1.172e-25	Epi2
TACSTD21	4.34443e-30	0.473309	0.958	0.903	1.24516e-25	Epi2
TMEM147	7.76877e-30	0.317932	0.851	0.746	2.22661e-25	Epi2
AKR1C3	8.40125e-30	0.297922	0.642	0.444	2.40788e-25	Epi2
CYLD	1.31907e-29	0.365453	0.385	0.201	3.78058e-25	Epi2
SQLE	3.12718e-29	0.403637	0.667	0.489	8.9628e-25	Epi2
GIPC1	3.38023e-28	0.265341	0.724	0.522	9.68807e-24	Epi2
STARD10	3.68671e-28	0.251541	0.693	0.491	1.05665e-23	Epi2
COX7C	4.05488e-28	0.282273	0.933	0.905	1.16217e-23	Epi2
CBLC	5.54424e-28	0.254975	0.656	0.452	1.58904e-23	Epi2
ANXA21	1.15211e-27	0.258075	0.995	0.991	3.30205e-23	Epi2
CD59	1.47957e-27	0.356126	0.922	0.855	4.24061e-23	Epi2
SORCS2	1.8673e-27	0.321724	0.544	0.327	5.35187e-23	Epi2
NPW	3.50628e-27	0.380916	0.675	0.497	1.00494e-22	Epi2
COX7B	5.40782e-27	0.281402	0.907	0.868	1.54994e-22	Epi2
PROM2	5.90141e-27	0.282087	0.718	0.526	1.6914e-22	Epi2
SPPL3	6.73163e-27	0.280925	0.481	0.275	1.92935e-22	Epi2
SOD2	7.92787e-27	0.439813	0.741	0.582	2.27221e-22	Epi2
ABCC5	1.15451e-26	0.343778	0.796	0.62	3.30893e-22	Epi2
RBM47	1.2901e-26	0.273082	0.396	0.215	3.69756e-22	Epi2
KDM5B	1.48984e-26	0.269519	0.675	0.464	4.27002e-22	Epi2
RBP11	5.82255e-26	0.331062	0.914	0.863	1.6688e-21	Epi2
SCHLAP1	1.18245e-25	0.344583	0.408	0.23	3.38903e-21	Epi2
IRF6	1.41587e-25	0.411837	0.824	0.643	4.05803e-21	Epi2
ID31	2.20448e-25	0.359896	0.56	0.367	6.31825e-21	Epi2
AKAP13	2.46774e-25	0.478741	0.841	0.691	7.0728e-21	Epi2
SFN	4.84558e-25	0.356	0.991	0.973	1.38879e-20	Epi2
CNBP	4.96034e-25	0.25632	0.9	0.855	1.42168e-20	Epi2
KLF5	5.2654e-25	0.291983	0.82	0.637	1.50912e-20	Epi2
LRRC8A	7.20905e-25	0.33278	0.822	0.649	2.06619e-20	Epi2
MAST4	7.59509e-25	0.431587	0.714	0.494	2.17683e-20	Epi2
H2AFJ	1.06771e-24	0.274787	0.888	0.785	3.06017e-20	Epi2
EIF6	2.98912e-24	0.274627	0.891	0.83	8.56712e-20	Epi2
CLIP1	3.06603e-24	0.328736	0.735	0.547	8.78755e-20	Epi2
ELOB	3.81485e-24	0.293527	0.929	0.894	1.09337e-19	Epi2
KIAA1671	3.87435e-24	0.272194	0.422	0.239	1.11043e-19	Epi2
TJP2	7.01588e-24	0.383552	0.582	0.377	2.01082e-19	Epi2
NDUFA4L2	7.39496e-24	0.484453	0.447	0.286	2.11947e-19	Epi2
PNRC1	1.52975e-23	0.256253	0.687	0.475	4.38441e-19	Epi2
PPP3CA	1.05889e-22	0.315179	0.661	0.467	3.03488e-18	Epi2
KRT141	1.11617e-22	0.350292	0.976	0.961	3.19905e-18	Epi2
TSTD1	1.43954e-22	0.278913	0.818	0.689	4.12585e-18	Epi2
FAM83B	2.00128e-22	0.335927	0.698	0.506	5.73586e-18	Epi2
ATOX1	3.27056e-22	0.254216	0.822	0.716	9.37375e-18	Epi2
MYOF	4.73477e-22	0.353254	0.785	0.627	1.35703e-17	Epi2
EPHX1	5.50098e-22	0.252333	0.424	0.263	1.57664e-17	Epi2
MBOAT2	6.87757e-22	0.374827	0.798	0.61	1.97118e-17	Epi2
CDH1	7.40614e-22	0.351147	0.82	0.673	2.12267e-17	Epi2
SLCO3A1	2.15288e-21	0.351052	0.536	0.356	6.17036e-17	Epi2
EXOSC4	2.5287e-21	0.256064	0.822	0.709	7.24752e-17	Epi2
LINC00958	4.00842e-21	0.256022	0.811	0.658	1.14885e-16	Epi2
TUBA1C	5.71055e-21	0.260982	0.944	0.916	1.6367e-16	Epi2
BAIAP2	1.64266e-20	0.267906	0.904	0.814	4.70802e-16	Epi2
EPB41L5	5.66771e-20	0.437575	0.404	0.245	1.62442e-15	Epi2
ANXA1	7.53601e-19	0.442605	0.985	0.966	2.15989e-14	Epi2
SERPINB5	2.78255e-18	0.277018	0.908	0.811	7.97507e-14	Epi2
DDIT4	4.40372e-18	0.288151	0.824	0.679	1.26215e-13	Epi2
CYCS	2.28843e-17	0.262718	0.896	0.81	6.55888e-13	Epi2
TNFAIP3	2.80003e-17	0.31275	0.507	0.34	8.02517e-13	Epi2
CD55	6.1983e-17	0.395071	0.545	0.384	1.77649e-12	Epi2
ABTB2	9.08106e-17	0.272204	0.347	0.209	2.60272e-12	Epi2
CERS3	1.74262e-16	0.269484	0.769	0.62	4.99453e-12	Epi2
MACF1	6.00333e-16	0.298035	0.867	0.734	1.72061e-11	Epi2
CCND1	6.95001e-16	0.296057	0.707	0.581	1.99194e-11	Epi2
CSRP2	9.8827e-16	0.25475	0.745	0.621	2.83248e-11	Epi2
RCOR1	2.21436e-15	0.392069	0.655	0.48	6.34657e-11	Epi2
NT5C2	2.98368e-15	0.33829	0.521	0.371	8.55152e-11	Epi2
NINJ1	1.78562e-14	0.282981	0.566	0.435	5.11778e-10	Epi2
MXD1	6.45808e-14	0.369012	0.442	0.305	1.85095e-09	Epi2
ITPKC	1.317e-13	0.33884	0.467	0.315	3.77466e-09	Epi2
ATP11B	5.3497e-13	0.326517	0.844	0.735	1.53328e-08	Epi2
NDRG1	6.96269e-13	0.288943	0.719	0.552	1.99558e-08	Epi2
CXCL11	1.19376e-12	0.365343	0.458	0.326	3.42143e-08	Epi2
NFKBIA	2.14386e-12	0.257299	0.944	0.858	6.14451e-08	Epi2
KLF3	6.34547e-11	0.278243	0.659	0.506	1.81868e-06	Epi2
CDC45	1.61695e-305	0.704835	0.575	0.069	4.63435e-301	Epi3
ASF1B	8.13623e-303	0.691191	0.608	0.079	2.33192e-298	Epi3
PKMYT1	2.31683e-286	0.936556	0.671	0.118	6.64026e-282	Epi3
CLSPN	3.69193e-265	0.872061	0.696	0.138	1.05814e-260	Epi3
CDK1	1.02121e-261	0.616759	0.6	0.087	2.92688e-257	Epi3
RRM2	5.68264e-252	1.71654	0.752	0.2	1.6287e-247	Epi3
RAD51AP1	4.31911e-249	0.509442	0.516	0.067	1.2379e-244	Epi3
PCLAF	4.4071e-229	1.13115	0.751	0.208	1.26312e-224	Epi3
ATAD2	2.18164e-228	0.820125	0.707	0.158	6.2528e-224	Epi3
ORC6	5.70583e-226	0.496347	0.545	0.085	1.63535e-221	Epi3
GINS2	4.51968e-224	0.835832	0.672	0.154	1.29539e-219	Epi3
DTL	1.46343e-223	0.418139	0.434	0.05	4.19434e-219	Epi3
FAM111B	8.52104e-223	0.448871	0.417	0.045	2.44222e-218	Epi3
TYMS	4.24256e-220	1.02981	0.727	0.201	1.21596e-215	Epi3
UBE2C	2.39752e-218	0.861904	0.668	0.143	6.87152e-214	Epi3
CDC6	8.05269e-216	0.771792	0.677	0.159	2.30798e-211	Epi3
FEN1	1.28192e-215	0.786955	0.674	0.165	3.6741e-211	Epi3
DSCC1	1.78866e-214	0.372207	0.425	0.05	5.12649e-210	Epi3
MAD2L1	5.96433e-209	0.681608	0.646	0.139	1.70944e-204	Epi3
HELLS	2.04495e-199	0.715823	0.663	0.157	5.86105e-195	Epi3
MCM7	1.50786e-191	0.701282	0.68	0.18	4.32168e-187	Epi3
DHFR	4.35253e-183	0.834434	0.69	0.208	1.24748e-178	Epi3
HIST1H1B	8.56842e-183	0.674309	0.384	0.047	2.4558e-178	Epi3
MCM5	2.93326e-179	0.812534	0.708	0.219	8.40701e-175	Epi3
CDCA5	3.46314e-177	0.341449	0.384	0.05	9.9257e-173	Epi3
FANCB	6.03082e-172	0.291641	0.368	0.047	1.72849e-167	Epi3
CENPM	3.97331e-171	0.648687	0.632	0.165	1.13879e-166	Epi3
NCAPH	1.28378e-170	0.286766	0.386	0.052	3.67946e-166	Epi3
RAD51	1.52631e-170	0.350894	0.398	0.058	4.37454e-166	Epi3
HIST1H4C	6.10232e-170	1.67588	0.718	0.272	1.74899e-165	Epi3
BRCA1	1.66541e-169	0.466563	0.426	0.068	4.77323e-165	Epi3
DIAPH3	3.28519e-169	0.483714	0.542	0.112	9.41568e-165	Epi3
TCF19	1.24779e-166	0.40728	0.418	0.067	3.5763e-162	Epi3
ZWINT	4.07555e-166	0.646067	0.671	0.193	1.16809e-161	Epi3
CENPK	1.64959e-164	0.572526	0.591	0.144	4.72788e-160	Epi3
UBE2T	2.48371e-163	0.786934	0.691	0.232	7.11857e-159	Epi3
EXO1	7.14039e-163	0.283759	0.287	0.028	2.04651e-158	Epi3
UHRF1	1.93264e-162	0.606892	0.56	0.129	5.53915e-158	Epi3
CENPU	2.30672e-161	0.570292	0.621	0.167	6.61128e-157	Epi3
MCM3	4.46384e-158	0.698736	0.672	0.207	1.27938e-153	Epi3
CKAP2L	1.46575e-156	0.299573	0.393	0.06	4.20098e-152	Epi3
FANCI	3.20379e-155	0.45183	0.487	0.099	9.18238e-151	Epi3
ANLN	8.15762e-155	0.526269	0.6	0.148	2.33806e-150	Epi3
HMGB2	8.72585e-155	0.654213	0.696	0.21	2.50092e-150	Epi3
MND1	1.11655e-151	0.289809	0.371	0.055	3.20015e-147	Epi3
LMNB1	1.18822e-151	0.510418	0.556	0.132	3.40556e-147	Epi3
MELK	6.34338e-151	0.402399	0.459	0.088	1.81808e-146	Epi3
DUT	8.83058e-151	1.40838	0.829	0.585	2.53093e-146	Epi3
SMC2	1.37401e-150	0.773125	0.729	0.263	3.93805e-146	Epi3
CHAF1B	1.03255e-148	0.345781	0.429	0.079	2.9594e-144	Epi3
CHAF1A	1.10566e-148	0.388087	0.406	0.07	3.16894e-144	Epi3
TK1	3.20015e-147	0.956667	0.777	0.321	9.17194e-143	Epi3
MCM2	1.10501e-146	0.518328	0.492	0.108	3.16706e-142	Epi3
GMNN	2.05703e-146	0.69115	0.696	0.244	5.89565e-142	Epi3
BRIP1	6.83497e-146	0.376121	0.384	0.062	1.95897e-141	Epi3
RFC3	9.73381e-143	0.338471	0.404	0.072	2.78981e-138	Epi3
PCNA	9.28214e-140	1.03639	0.774	0.416	2.66035e-135	Epi3
SMC4	2.22832e-137	0.898528	0.755	0.297	6.38658e-133	Epi3
SLC43A3	6.13203e-134	0.505583	0.563	0.156	1.7575e-129	Epi3
WDR76	6.29821e-132	0.267323	0.332	0.051	1.80513e-127	Epi3
MIR924HG	1.28782e-130	0.512842	0.404	0.077	3.69103e-126	Epi3
VRK1	2.03596e-129	0.513495	0.605	0.191	5.83527e-125	Epi3
RAD54B	1.40778e-127	0.2709	0.277	0.036	4.03483e-123	Epi3
MCM4	2.0077e-127	0.694977	0.712	0.272	5.75427e-123	Epi3
BRCA2	3.31783e-127	0.271146	0.332	0.053	9.50924e-123	Epi3
LIG1	6.70352e-127	0.450314	0.53	0.142	1.9213e-122	Epi3
TOP2A	1.78483e-126	0.410625	0.458	0.099	5.11549e-122	Epi3
TMEM97	3.38225e-125	0.460758	0.553	0.159	9.69386e-121	Epi3
TCOF1	1.49567e-124	0.548521	0.641	0.214	4.28675e-120	Epi3
RFC5	2.08974e-123	0.401315	0.462	0.11	5.98941e-119	Epi3
CCNE2	3.39786e-123	0.289095	0.29	0.041	9.73861e-119	Epi3
H2AFZ	4.24176e-123	1.24704	0.881	0.831	1.21573e-118	Epi3
NCAPG	9.80468e-123	0.257763	0.364	0.065	2.81012e-118	Epi3
MCM6	4.62949e-121	0.459143	0.483	0.124	1.32686e-116	Epi3
RFC4	4.8151e-121	0.423885	0.411	0.088	1.38006e-116	Epi3
WDHD1	2.19265e-120	0.396015	0.466	0.113	6.28435e-116	Epi3
DNMT1	6.31152e-120	0.896971	0.817	0.502	1.80894e-115	Epi3
MYBL2	6.80631e-120	0.33702	0.343	0.06	1.95076e-115	Epi3
CENPP	2.1687e-119	0.699348	0.699	0.256	6.21571e-115	Epi3
MKI67	3.57773e-115	0.46627	0.553	0.152	1.02541e-110	Epi3
AURKB	1.0687e-111	0.338868	0.39	0.083	3.06299e-107	Epi3
POLA2	1.44241e-111	0.304774	0.39	0.085	4.13408e-107	Epi3
UNG	7.65431e-111	0.568908	0.625	0.238	2.1938e-106	Epi3
DNAJC9	1.21569e-110	0.595713	0.715	0.307	3.48428e-106	Epi3
RFC2	3.00688e-110	0.598477	0.669	0.275	8.61802e-106	Epi3
ATAD5	8.74784e-109	0.283651	0.334	0.062	2.50722e-104	Epi3
CDC20	4.50849e-106	0.29647	0.683	0.228	1.29218e-101	Epi3
RRM1	1.08307e-105	0.587052	0.699	0.299	3.10419e-101	Epi3
CDCA7	9.22463e-104	0.350852	0.4	0.095	2.64387e-99	Epi3
TMPO	2.90933e-103	0.547173	0.672	0.268	8.33843e-99	Epi3
TRIP13	8.67392e-102	0.311064	0.4	0.096	2.48603e-97	Epi3
DEK	1.37361e-101	0.778333	0.861	0.655	3.93691e-97	Epi3
USP1	6.80615e-100	0.571007	0.655	0.275	1.95071e-95	Epi3
BARD1	8.79152e-100	0.400471	0.411	0.102	2.51974e-95	Epi3
CDCA4	1.09785e-97	0.617094	0.697	0.323	3.14654e-93	Epi3
H2AFX	1.17464e-97	0.526691	0.643	0.252	3.36664e-93	Epi3
NASP	1.7922e-97	0.742121	0.84	0.573	5.13663e-93	Epi3
SLC29A1	1.40978e-96	0.402662	0.486	0.153	4.04056e-92	Epi3
DSN1	3.02505e-96	0.29948	0.433	0.116	8.67008e-92	Epi3
RANBP1	7.82724e-94	0.837222	0.85	0.741	2.24336e-89	Epi3
STMN1	3.74577e-91	0.892346	0.832	0.587	1.07358e-86	Epi3
POLA1	3.99132e-91	0.496852	0.426	0.119	1.14395e-86	Epi3
HIST1H1D	9.31002e-91	0.298681	0.285	0.054	2.66835e-86	Epi3
CENPW	8.75099e-90	0.663969	0.751	0.377	2.50812e-85	Epi3
FBXO5	3.52684e-88	0.266501	0.277	0.053	1.01083e-83	Epi3
TEDC1	3.57391e-88	0.275492	0.398	0.107	1.02432e-83	Epi3
RNASEH2A	9.54851e-87	0.570931	0.705	0.344	2.7367e-82	Epi3
CENPN	4.72541e-85	0.365024	0.522	0.183	1.35435e-80	Epi3
GMPS	6.13514e-85	0.66881	0.79	0.481	1.75839e-80	Epi3
NR2C2AP	3.48635e-84	0.341146	0.5	0.169	9.99222e-80	Epi3
BIRC5	2.35583e-83	0.369008	0.608	0.218	6.75205e-79	Epi3
PRIM2	1.46975e-82	0.463556	0.596	0.233	4.21244e-78	Epi3
SIVA1	2.22557e-82	0.834141	0.843	0.782	6.3787e-78	Epi3
TIMELESS	2.87569e-82	0.317709	0.398	0.115	8.24202e-78	Epi3
NUSAP1	9.15494e-81	0.350265	0.422	0.122	2.6239e-76	Epi3
HIST1H1E	1.03144e-80	0.537437	0.481	0.159	2.9562e-76	Epi3
TOPBP1	5.09918e-80	0.492365	0.533	0.192	1.46148e-75	Epi3
POLD1	4.05851e-79	0.282876	0.371	0.102	1.16321e-74	Epi3
CKS1B	1.10916e-78	0.597404	0.757	0.436	3.17896e-74	Epi3
TPX2	5.1065e-78	0.276261	0.489	0.159	1.46357e-73	Epi3
MSH6	3.99983e-77	0.444698	0.513	0.191	1.14639e-72	Epi3
SLBP	1.64869e-76	0.6458	0.757	0.471	4.72532e-72	Epi3
DDX11	2.49959e-76	0.292061	0.282	0.063	7.16406e-72	Epi3
TIPIN	1.20423e-75	0.35184	0.539	0.21	3.45143e-71	Epi3
TEX30	2.24077e-75	0.344158	0.509	0.193	6.42228e-71	Epi3
MIS18A	3.33713e-75	0.272109	0.458	0.153	9.56455e-71	Epi3
TUBA1B1	2.27968e-74	0.987632	0.879	0.871	6.5338e-70	Epi3
BCL2L12	5.09239e-74	0.445869	0.644	0.307	1.45953e-69	Epi3
CCDC34	1.35406e-72	0.305343	0.524	0.195	3.88086e-68	Epi3
TUBB	4.84883e-72	0.961906	0.854	0.877	1.38972e-67	Epi3
KIF22	2.05166e-71	0.375208	0.638	0.289	5.88027e-67	Epi3
ECT2	2.21766e-71	0.463323	0.672	0.316	6.35605e-67	Epi3
HSPD1	7.03489e-70	0.618808	0.937	0.918	2.01627e-65	Epi3
SLF1	4.3058e-69	0.250987	0.367	0.109	1.23409e-64	Epi3
CENPX1	5.59578e-68	0.704503	0.843	0.774	1.60381e-63	Epi3
EZH2	4.26545e-67	0.297848	0.281	0.069	1.22252e-62	Epi3
MTHFD1	2.54299e-66	0.525274	0.74	0.438	7.28846e-62	Epi3
PRKDC	8.50177e-66	0.607274	0.925	0.72	2.43669e-61	Epi3
RAD51C	8.52545e-66	0.352963	0.56	0.237	2.44348e-61	Epi3
E2F7	1.84352e-65	0.421078	0.384	0.122	5.28372e-61	Epi3
LRR1	1.98034e-65	0.309297	0.489	0.193	5.67584e-61	Epi3
KIF20B	4.69715e-65	0.258849	0.403	0.133	1.34625e-60	Epi3
HNRNPAB	1.12021e-64	0.598484	0.818	0.636	3.21062e-60	Epi3
MSH2	4.64828e-64	0.286175	0.439	0.158	1.33224e-59	Epi3
POLR3K	3.67352e-63	0.431781	0.633	0.328	1.05287e-58	Epi3
HMGB1	9.0726e-63	0.617467	0.912	0.939	2.6003e-58	Epi3
WDR34	1.89405e-62	0.487309	0.73	0.428	5.42853e-58	Epi3
PAICS1	9.24077e-62	0.586237	0.784	0.579	2.6485e-57	Epi3
POLD3	1.22451e-61	0.264642	0.365	0.118	3.50958e-57	Epi3
ACD	2.46216e-61	0.290526	0.494	0.197	7.05681e-57	Epi3
CDCA7L	4.68681e-61	0.315387	0.487	0.193	1.34329e-56	Epi3
FANCL	3.91471e-60	0.283167	0.398	0.138	1.122e-55	Epi3
CHEK1	2.07236e-59	0.258146	0.442	0.164	5.9396e-55	Epi3
DTYMK	1.1296e-58	0.506256	0.724	0.452	3.23756e-54	Epi3
FUS	1.15924e-58	0.509592	0.926	0.801	3.3225e-54	Epi3
NSD2	2.62732e-58	0.317216	0.361	0.119	7.53016e-54	Epi3
NAP1L1	1.32735e-57	0.501395	0.886	0.799	3.80432e-53	Epi3
PTMA	7.38181e-57	0.431224	0.94	0.976	2.1157e-52	Epi3
HAT1	8.19978e-56	0.558249	0.713	0.447	2.35014e-51	Epi3
PRPS2	2.68424e-55	0.351974	0.52	0.224	7.69331e-51	Epi3
DCTPP11	1.0272e-54	0.527929	0.73	0.505	2.94406e-50	Epi3
C19orf48	5.25379e-54	0.432104	0.649	0.348	1.50579e-49	Epi3
TUBG1	5.67483e-54	0.489334	0.704	0.44	1.62646e-49	Epi3
TFDP1	4.01453e-53	0.361629	0.555	0.26	1.15061e-48	Epi3
PAGR1	5.74024e-53	0.40951	0.644	0.365	1.64521e-48	Epi3
ANP32B	1.92336e-52	0.459339	0.876	0.883	5.51255e-48	Epi3
SKP2	1.59118e-51	0.260452	0.393	0.149	4.56047e-47	Epi3
SNRPB1	2.36244e-51	0.486819	0.859	0.835	6.77099e-47	Epi3
CKS2	1.31696e-50	0.378232	0.691	0.394	3.77453e-46	Epi3
FAM111A	4.08094e-50	0.28214	0.417	0.165	1.16964e-45	Epi3
EXOSC9	2.07339e-49	0.267036	0.509	0.231	5.94254e-45	Epi3
TUBB4B	2.57608e-49	0.650838	0.893	0.907	7.38331e-45	Epi3
HPRT1	3.58688e-49	0.441653	0.752	0.523	1.02803e-44	Epi3
CTNNAL11	6.71206e-49	0.539981	0.782	0.555	1.92374e-44	Epi3
BRI3BP	2.10215e-48	0.259343	0.397	0.157	6.02496e-44	Epi3
CMC2	3.04368e-48	0.445673	0.745	0.506	8.72348e-44	Epi3
SRSF2	5.58114e-48	0.4875	0.886	0.781	1.59961e-43	Epi3
CACYBP	8.03756e-48	0.527684	0.818	0.708	2.30364e-43	Epi3
ACAT2	2.46436e-46	0.410813	0.672	0.407	7.0631e-42	Epi3
SPIDR	1.43018e-45	0.612826	0.779	0.505	4.09905e-41	Epi3
CDK4	2.47617e-45	0.518224	0.773	0.643	7.09694e-41	Epi3
FST1	5.99296e-45	0.36264	0.5	0.232	1.71764e-40	Epi3
RAD1	7.8157e-45	0.250255	0.506	0.238	2.24006e-40	Epi3
TOMM40	2.0504e-44	0.450439	0.719	0.498	5.87665e-40	Epi3
SHMT1	2.99322e-44	0.337824	0.605	0.331	8.57886e-40	Epi3
HSPE1	3.56211e-44	0.470162	0.9	0.897	1.02094e-39	Epi3
NUP107	4.36834e-44	0.275289	0.508	0.241	1.25201e-39	Epi3
KPNA2	7.92179e-44	0.413101	0.732	0.508	2.27046e-39	Epi3
TRA2B	9.343e-44	0.647793	0.777	0.541	2.6778e-39	Epi3
BAIAP2L21	9.81913e-44	0.360004	0.649	0.382	2.81426e-39	Epi3
TMEM106C1	2.07318e-43	0.461161	0.766	0.578	5.94193e-39	Epi3
HS6ST2	3.07888e-42	0.408125	0.285	0.1	8.82438e-38	Epi3
PPM1G	4.13913e-42	0.45024	0.82	0.736	1.18631e-37	Epi3
NRM	4.27211e-42	0.272061	0.578	0.296	1.22443e-37	Epi3
RIF1	5.4371e-42	0.302649	0.583	0.299	1.55833e-37	Epi3
LSM4	5.96892e-42	0.452931	0.815	0.685	1.71075e-37	Epi3
CNTLN	9.70704e-42	0.341419	0.274	0.094	2.78213e-37	Epi3
ICMT	1.73437e-41	0.335152	0.632	0.363	4.97087e-37	Epi3
TFPI21	1.78097e-41	0.628746	0.624	0.367	5.10445e-37	Epi3
HNRNPD	1.86338e-41	0.435252	0.828	0.617	5.34062e-37	Epi3
TOMM5	2.33679e-41	0.456257	0.842	0.762	6.69747e-37	Epi3
SRSF7	3.35123e-41	0.42549	0.848	0.653	9.60497e-37	Epi3
NUDT1	5.62432e-41	0.374576	0.687	0.425	1.61199e-36	Epi3
FBL1	5.73887e-41	0.483587	0.787	0.659	1.64482e-36	Epi3
HSPB111	5.84736e-41	0.4166	0.785	0.636	1.67591e-36	Epi3
UBE2S	7.84628e-41	0.386329	0.641	0.365	2.24882e-36	Epi3
HADH	1.98474e-40	0.322778	0.622	0.364	5.68846e-36	Epi3
RTKN2	2.24173e-40	0.338689	0.522	0.262	6.42502e-36	Epi3
SMC1A	3.40527e-40	0.416654	0.633	0.375	9.75984e-36	Epi3
LDHB1	4.22119e-40	0.485138	0.867	0.889	1.20983e-35	Epi3
NRP2	6.30585e-40	0.369727	0.566	0.287	1.80732e-35	Epi3
RFC1	1.19889e-39	0.347976	0.641	0.37	3.43614e-35	Epi3
OXCT1	1.39792e-39	0.289261	0.486	0.237	4.00659e-35	Epi3
CKLF	1.4899e-39	0.435496	0.694	0.487	4.27021e-35	Epi3
UCHL5	4.05284e-39	0.286664	0.597	0.33	1.16158e-34	Epi3
SRSF10	4.11539e-39	0.374801	0.828	0.642	1.17951e-34	Epi3
GGCT	4.99026e-39	0.471304	0.782	0.682	1.43026e-34	Epi3
NPM11	9.85746e-39	0.444205	0.929	0.96	2.82525e-34	Epi3
NUDC1	1.98699e-38	0.408368	0.829	0.746	5.69492e-34	Epi3
U2SURP	2.45305e-38	0.477943	0.839	0.683	7.03069e-34	Epi3
KCNQ5	2.91083e-37	0.278757	0.279	0.101	8.34274e-33	Epi3
SNRPG1	5.94245e-37	0.414097	0.846	0.809	1.70317e-32	Epi3
HSP90AA1	6.43878e-37	0.42273	0.98	0.993	1.84542e-32	Epi3
PAK1	1.92725e-36	0.295279	0.585	0.33	5.52368e-32	Epi3
SRM	5.42428e-36	0.312636	0.629	0.372	1.55465e-31	Epi3
MTFP1	9.18022e-36	0.294748	0.583	0.336	2.63114e-31	Epi3
LSM5	1.08491e-35	0.36943	0.751	0.571	3.10945e-31	Epi3
KPNB1	3.25539e-35	0.35966	0.823	0.66	9.33027e-31	Epi3
CSE1L	4.74431e-35	0.259147	0.602	0.349	1.35977e-30	Epi3
UCK2	9.15311e-35	0.313188	0.61	0.364	2.62337e-30	Epi3
EXOSC8	1.22656e-34	0.34955	0.685	0.464	3.51543e-30	Epi3
RRP7A1	1.28762e-34	0.391298	0.815	0.694	3.69044e-30	Epi3
RAD51B	1.57498e-34	0.442643	0.696	0.435	4.51405e-30	Epi3
ARL6IP6	2.42583e-34	0.302549	0.671	0.423	6.95267e-30	Epi3
PPIF	2.43182e-34	0.299886	0.654	0.407	6.96983e-30	Epi3
CD3201	4.6804e-34	0.399915	0.726	0.527	1.34145e-29	Epi3
SPHK11	4.72695e-34	0.324323	0.638	0.388	1.35479e-29	Epi3
KRT181	5.15917e-34	0.557303	0.862	0.855	1.47867e-29	Epi3
LSM3	8.04846e-34	0.314718	0.71	0.486	2.30677e-29	Epi3
RBBP7	1.08085e-33	0.337997	0.644	0.411	3.09783e-29	Epi3
SMC3	1.37123e-33	0.264235	0.596	0.34	3.93009e-29	Epi3
SUZ12	2.06638e-33	0.256494	0.39	0.179	5.92247e-29	Epi3
RSRC1	2.86572e-33	0.485801	0.839	0.62	8.21343e-29	Epi3
H2AFV1	3.33404e-33	0.37136	0.851	0.768	9.55569e-29	Epi3
POP7	5.55364e-33	0.29581	0.647	0.406	1.59173e-28	Epi3
RECQL	5.9752e-33	0.266198	0.556	0.308	1.71255e-28	Epi3
MTAP	1.47252e-32	0.469258	0.735	0.504	4.22039e-28	Epi3
SNRNP70	2.43166e-32	0.333522	0.806	0.615	6.96939e-28	Epi3
FN3KRP	2.75626e-32	0.255335	0.558	0.323	7.89972e-28	Epi3
SAE1	3.14765e-32	0.303314	0.694	0.452	9.02149e-28	Epi3
SNRPD11	5.23578e-32	0.404048	0.824	0.803	1.50063e-27	Epi3
WDR5	5.74813e-32	0.270901	0.596	0.357	1.64747e-27	Epi3
BAZ1B	7.04193e-32	0.312509	0.652	0.41	2.01829e-27	Epi3
NOP58	1.00542e-31	0.372853	0.867	0.729	2.88163e-27	Epi3
ACTL6A	3.32603e-31	0.373366	0.85	0.774	9.53273e-27	Epi3
POLE3	3.86324e-31	0.321957	0.745	0.557	1.10724e-26	Epi3
GPD2	4.33147e-31	0.263843	0.351	0.158	1.24144e-26	Epi3
ALYREF	4.51449e-31	0.342147	0.357	0.166	1.2939e-26	Epi3
BUB3	4.78291e-31	0.354673	0.804	0.711	1.37083e-26	Epi3
NCL1	5.04705e-31	0.422097	0.923	0.937	1.44653e-26	Epi3
PHF5A	9.10317e-31	0.340405	0.726	0.551	2.60906e-26	Epi3
TCP1	9.62088e-31	0.365846	0.823	0.736	2.75744e-26	Epi3
PARP1	9.85711e-31	0.356665	0.745	0.567	2.82515e-26	Epi3
RAN1	2.68378e-30	0.338862	0.893	0.941	7.69198e-26	Epi3
EBP	2.90773e-30	0.368962	0.732	0.555	8.33383e-26	Epi3
SUPT16H	3.31047e-30	0.353776	0.771	0.598	9.48815e-26	Epi3
SNRNP25	4.8855e-30	0.281778	0.614	0.393	1.40023e-25	Epi3
PRPF4	5.22977e-30	0.253907	0.552	0.32	1.4989e-25	Epi3
CLN6	5.26986e-30	0.281443	0.605	0.38	1.5104e-25	Epi3
CCT6A1	5.5744e-30	0.389808	0.862	0.863	1.59768e-25	Epi3
MRPL171	9.48686e-30	0.424378	0.768	0.704	2.71903e-25	Epi3
CCDC85B1	1.87582e-29	0.434533	0.765	0.661	5.3763e-25	Epi3
CBX5	1.89299e-29	0.299178	0.683	0.455	5.42551e-25	Epi3
CCT51	5.51498e-29	0.344847	0.878	0.849	1.58065e-24	Epi3
SRPK1	6.77689e-29	0.340753	0.688	0.467	1.94232e-24	Epi3
SRRM1	1.0804e-28	0.331182	0.81	0.679	3.09654e-24	Epi3
NOLC1	1.23772e-28	0.343735	0.76	0.587	3.54744e-24	Epi3
PA2G41	1.25015e-28	0.332765	0.846	0.853	3.58306e-24	Epi3
MYO19	1.30595e-28	0.281394	0.633	0.404	3.743e-24	Epi3
COPS3	1.43688e-28	0.372334	0.776	0.702	4.11824e-24	Epi3
HNRNPA2B11	1.71499e-28	0.255977	0.972	0.963	4.91533e-24	Epi3
SDF2L11	1.96705e-28	0.412585	0.765	0.69	5.63776e-24	Epi3
IQCJ-SCHIP1	1.59439e-27	0.427128	0.56	0.327	4.56969e-23	Epi3
NAA50	1.75728e-27	0.510175	0.63	0.4	5.03654e-23	Epi3
RABL6	3.42875e-27	0.307342	0.683	0.469	9.82713e-23	Epi3
PLEK21	3.53295e-27	0.443659	0.831	0.736	1.01258e-22	Epi3
MECOM	3.96212e-27	0.573285	0.547	0.329	1.13558e-22	Epi3
NXT1	6.21564e-27	0.26962	0.627	0.399	1.78146e-22	Epi3
C20orf27	6.3637e-27	0.320624	0.683	0.496	1.8239e-22	Epi3
TUBA4A1	7.32228e-27	0.439966	0.84	0.838	2.09864e-22	Epi3
RNPS1	7.94991e-27	0.300787	0.796	0.663	2.27852e-22	Epi3
CMSS1	9.94066e-27	0.384974	0.533	0.312	2.84909e-22	Epi3
IPO5	1.00386e-26	0.269274	0.539	0.331	2.87717e-22	Epi3
SLC25A5	1.22648e-26	0.292206	0.878	0.934	3.51523e-22	Epi3
MZT2A	2.46394e-26	0.321941	0.801	0.706	7.0619e-22	Epi3
MRTO4	2.79594e-26	0.282662	0.68	0.494	8.01344e-22	Epi3
PPIH	3.50782e-26	0.261339	0.676	0.471	1.00538e-21	Epi3
DDX46	3.90315e-26	0.307345	0.803	0.633	1.11868e-21	Epi3
SNRPA	8.36542e-26	0.30233	0.713	0.5	2.39761e-21	Epi3
HACD3	8.64674e-26	0.330821	0.76	0.603	2.47824e-21	Epi3
TSEN34	1.2399e-25	0.321369	0.735	0.586	3.55368e-21	Epi3
SMYD3	1.4045e-25	0.45582	0.831	0.616	4.02545e-21	Epi3
CCT21	1.42781e-25	0.323835	0.876	0.87	4.09225e-21	Epi3
SNRPA1	1.66069e-25	0.350674	0.759	0.631	4.75969e-21	Epi3
PNN	2.0628e-25	0.333075	0.782	0.586	5.9122e-21	Epi3
TUBB6	2.36066e-25	0.342588	0.804	0.682	6.7659e-21	Epi3
PUM3	2.69352e-25	0.383599	0.567	0.357	7.7199e-21	Epi3
LSM6	3.83939e-25	0.301774	0.649	0.484	1.10041e-20	Epi3
MRPL371	1.18102e-24	0.33938	0.77	0.695	3.38493e-20	Epi3
SEPTIN11	1.82516e-24	0.252063	0.649	0.425	5.23108e-20	Epi3
MRPL111	2.41842e-24	0.325169	0.751	0.615	6.93142e-20	Epi3
DDX39A	2.78949e-24	0.281674	0.752	0.572	7.99496e-20	Epi3
NOP56	2.94319e-24	0.277489	0.73	0.54	8.43548e-20	Epi3
CBX3	4.48656e-24	0.282804	0.803	0.668	1.28589e-19	Epi3
UPP11	4.49013e-24	0.355376	0.776	0.631	1.28691e-19	Epi3
RAD21	5.42914e-24	0.298778	0.792	0.638	1.55605e-19	Epi3
MRPL121	6.82585e-24	0.316312	0.824	0.774	1.95636e-19	Epi3
PSMG1	1.75285e-23	0.305096	0.749	0.603	5.02384e-19	Epi3
SSRP1	1.94312e-23	0.301626	0.716	0.575	5.56919e-19	Epi3
COMMD4	2.14958e-23	0.252227	0.704	0.514	6.16092e-19	Epi3
FANCC	2.54338e-23	0.250986	0.397	0.214	7.28957e-19	Epi3
SNRPE	2.84855e-23	0.298347	0.803	0.719	8.16423e-19	Epi3
PSMD21	3.1076e-23	0.324237	0.834	0.714	8.90668e-19	Epi3
THBS11	3.20977e-23	0.336115	0.737	0.549	9.19951e-19	Epi3
RNF168	3.47466e-23	0.386518	0.263	0.122	9.95873e-19	Epi3
SRSF31	3.60201e-23	0.303067	0.831	0.746	1.03237e-18	Epi3
DKC11	3.73156e-23	0.312931	0.787	0.648	1.0695e-18	Epi3
CISD2	5.00876e-23	0.294691	0.792	0.68	1.43556e-18	Epi3
FKBP4	8.69132e-23	0.307802	0.737	0.573	2.49102e-18	Epi3
TNC1	9.60339e-23	0.623848	0.773	0.567	2.75243e-18	Epi3
HMGN21	9.67668e-23	0.316803	0.895	0.916	2.77343e-18	Epi3
XRCC5	1.45337e-22	0.282019	0.875	0.825	4.16549e-18	Epi3
MORC4	2.38087e-22	0.37932	0.271	0.128	6.8238e-18	Epi3
MRPS6	2.8898e-22	0.283533	0.702	0.534	8.28245e-18	Epi3
MEA1	3.76244e-22	0.309189	0.77	0.702	1.07835e-17	Epi3
THOC3	4.6016e-22	0.28121	0.721	0.549	1.31887e-17	Epi3
ENO11	5.34504e-22	0.252968	0.928	0.963	1.53194e-17	Epi3
STAG1	5.68091e-22	0.604435	0.561	0.361	1.6282e-17	Epi3
TPI11	7.35804e-22	0.260566	0.901	0.95	2.10889e-17	Epi3
BOP11	8.51533e-22	0.277739	0.691	0.499	2.44058e-17	Epi3
ILF3	9.95161e-22	0.271064	0.762	0.592	2.85223e-17	Epi3
GGH	1.24089e-21	0.291444	0.779	0.654	3.55653e-17	Epi3
SDHA	1.31475e-21	0.277545	0.755	0.571	3.76819e-17	Epi3
RBM17	1.40757e-21	0.270088	0.694	0.525	4.03424e-17	Epi3
HNRNPU	2.01522e-21	0.359884	0.898	0.838	5.77583e-17	Epi3
CCN11	2.12996e-21	0.295409	0.473	0.278	6.10469e-17	Epi3
RBBP4	2.43188e-21	0.300174	0.718	0.564	6.97e-17	Epi3
PHIP	2.63298e-21	0.270961	0.406	0.229	7.54638e-17	Epi3
POLD21	2.76589e-21	0.307543	0.757	0.648	7.92732e-17	Epi3
PTGES3	3.08007e-21	0.255157	0.925	0.923	8.82778e-17	Epi3
SDK1	4.07624e-21	0.525873	0.524	0.331	1.16829e-16	Epi3
MRPL18	4.30027e-21	0.303163	0.81	0.701	1.2325e-16	Epi3
PTBP1	1.21273e-20	0.255614	0.707	0.516	3.47582e-16	Epi3
CCDC14	1.25783e-20	0.282449	0.304	0.153	3.60508e-16	Epi3
F31	1.53592e-20	0.495011	0.768	0.674	4.40209e-16	Epi3
ANKRD36C	1.63387e-20	0.305755	0.252	0.118	4.68282e-16	Epi3
NTMT1	1.71847e-20	0.253237	0.773	0.651	4.9253e-16	Epi3
CALM21	2.00894e-20	0.265134	0.862	0.868	5.75782e-16	Epi3
HMGA11	2.38998e-20	0.363038	0.831	0.833	6.84991e-16	Epi3
GPHN	2.40583e-20	0.323446	0.738	0.546	6.89535e-16	Epi3
PBX3	2.43435e-20	0.269767	0.259	0.124	6.9771e-16	Epi3
CCT8	3.29105e-20	0.277268	0.856	0.818	9.43248e-16	Epi3
PIGX	3.43381e-20	0.356011	0.265	0.129	9.84165e-16	Epi3
MTHFD1L	3.4353e-20	0.319238	0.528	0.334	9.84591e-16	Epi3
C1QBP1	4.27049e-20	0.365437	0.782	0.803	1.22396e-15	Epi3
VKORC1	4.28583e-20	0.311316	0.774	0.7	1.22836e-15	Epi3
NME11	4.56294e-20	0.285976	0.829	0.838	1.30778e-15	Epi3
POLR2H	6.9243e-20	0.268302	0.618	0.427	1.98457e-15	Epi3
GCSH1	7.01573e-20	0.304674	0.74	0.648	2.01078e-15	Epi3
DIAPH1	2.08795e-19	0.309816	0.691	0.492	5.98428e-15	Epi3
PAXX	2.67648e-19	0.275849	0.727	0.586	7.67106e-15	Epi3
ABHD3	4.8109e-19	0.299198	0.643	0.437	1.37885e-14	Epi3
HSP90AB11	6.65282e-19	0.263945	0.967	0.986	1.90677e-14	Epi3
LRRC58	8.20459e-19	0.256261	0.29	0.15	2.35152e-14	Epi3
CYC1	8.45029e-19	0.295835	0.832	0.826	2.42194e-14	Epi3
NUDT21	1.12495e-18	0.251317	0.741	0.638	3.22421e-14	Epi3
KCNMA1	1.20582e-18	0.347148	0.613	0.405	3.456e-14	Epi3
SMC5	1.46013e-18	0.458509	0.56	0.382	4.18487e-14	Epi3
HAS21	1.49006e-18	0.434298	0.337	0.182	4.27066e-14	Epi3
DLEU2	1.92463e-18	0.265697	0.348	0.192	5.51617e-14	Epi3
STIP1	2.23741e-18	0.280141	0.787	0.651	6.41265e-14	Epi3
HLTF	3.64124e-18	0.254828	0.329	0.18	1.04361e-13	Epi3
ARNTL2	4.00637e-18	0.317012	0.332	0.182	1.14826e-13	Epi3
ATP5MC11	4.14025e-18	0.298198	0.831	0.805	1.18664e-13	Epi3
DDX39B	4.3277e-18	0.251609	0.868	0.789	1.24036e-13	Epi3
FAF1	4.67556e-18	0.306021	0.718	0.523	1.34006e-13	Epi3
NDUFAF81	5.40534e-18	0.264971	0.812	0.712	1.54922e-13	Epi3
CDKAL1	6.6223e-18	0.300301	0.549	0.361	1.89802e-13	Epi3
TFRC	7.7072e-18	0.497805	0.339	0.191	2.20896e-13	Epi3
NME41	9.15903e-18	0.285953	0.677	0.568	2.62507e-13	Epi3
MZT2B	9.92972e-18	0.291342	0.828	0.744	2.84596e-13	Epi3
PDE4D	1.20101e-17	0.594487	0.552	0.38	3.44223e-13	Epi3
TUBA1C1	1.25929e-17	0.285331	0.897	0.922	3.60924e-13	Epi3
HSPA81	1.52684e-17	0.313393	0.939	0.967	4.37607e-13	Epi3
DPM2	1.53904e-17	0.252701	0.806	0.737	4.41104e-13	Epi3
AKR7A2	1.73403e-17	0.268339	0.718	0.599	4.96991e-13	Epi3
SMARCA2	1.77667e-17	0.541838	0.285	0.157	5.09211e-13	Epi3
UBAC1	2.2143e-17	0.281788	0.53	0.351	6.3464e-13	Epi3
DENND1A	2.89418e-17	0.36749	0.498	0.318	8.29502e-13	Epi3
ITGB41	3.38158e-17	0.275574	0.937	0.816	9.69194e-13	Epi3
EIF2S1	3.83894e-17	0.253814	0.817	0.743	1.10028e-12	Epi3
GADD45GIP11	1.23883e-16	0.254656	0.826	0.831	3.55061e-12	Epi3
TOMM6	1.54697e-16	0.278328	0.803	0.793	4.43378e-12	Epi3
ACTN11	1.78935e-16	0.262202	0.906	0.867	5.12845e-12	Epi3
PVT1	3.62687e-16	0.254175	0.556	0.377	1.0395e-11	Epi3
ERH1	4.14618e-16	0.257258	0.837	0.887	1.18834e-11	Epi3
RBM8A	8.52899e-16	0.258128	0.842	0.878	2.44449e-11	Epi3
LAGE3	1.27051e-15	0.260691	0.815	0.757	3.64141e-11	Epi3
LARGE1	1.38054e-15	0.312841	0.321	0.183	3.95677e-11	Epi3
DKK11	1.67706e-15	0.302872	0.505	0.336	4.80662e-11	Epi3
HLCS	1.68811e-15	0.294459	0.321	0.187	4.83829e-11	Epi3
PDE7A	3.43459e-15	0.280667	0.516	0.345	9.84389e-11	Epi3
CXCL31	3.69381e-15	0.576816	0.303	0.177	1.05868e-10	Epi3
CXCL8	5.03041e-15	0.307672	0.384	0.237	1.44177e-10	Epi3
ELOVL5	5.80926e-15	0.265592	0.616	0.435	1.66499e-10	Epi3
MIR31HG	1.09136e-14	0.509484	0.588	0.429	3.12795e-10	Epi3
CDK14	1.17561e-14	0.453587	0.603	0.424	3.36941e-10	Epi3
ATP13A3	1.27079e-14	0.468807	0.259	0.148	3.64222e-10	Epi3
EXT1	1.50913e-14	0.63899	0.854	0.688	4.32531e-10	Epi3
CPA6	1.58985e-14	0.427881	0.688	0.514	4.55666e-10	Epi3
CHCHD10	2.0532e-14	0.301558	0.79	0.684	5.88467e-10	Epi3
AGFG1	3.5635e-14	0.312641	0.422	0.268	1.02133e-09	Epi3
P3H2	4.6265e-14	0.288273	0.367	0.226	1.326e-09	Epi3
ACSL4	5.57642e-14	0.279049	0.373	0.226	1.59826e-09	Epi3
NIBAN1	8.21299e-14	0.357915	0.583	0.393	2.35393e-09	Epi3
CXCL12	1.63678e-13	0.564931	0.466	0.33	4.69117e-09	Epi3
SET1	1.76349e-13	0.268903	0.865	0.861	5.05435e-09	Epi3
OSBPL10	2.68013e-13	0.253272	0.326	0.198	7.68153e-09	Epi3
TNFRSF12A1	3.92368e-13	0.374326	0.828	0.88	1.12457e-08	Epi3
SOX2	6.14126e-13	0.257342	0.345	0.212	1.76015e-08	Epi3
FXYD51	6.61206e-13	0.304932	0.774	0.838	1.89508e-08	Epi3
SPATS2L	1.10037e-12	0.326034	0.536	0.368	3.15376e-08	Epi3
UTRN	1.30937e-12	0.316441	0.411	0.264	3.75277e-08	Epi3
AGO2	1.58234e-12	0.448546	0.505	0.36	4.53516e-08	Epi3
QKI	1.99049e-12	0.388852	0.403	0.269	5.70495e-08	Epi3
ATP2B1	2.83772e-12	0.354688	0.696	0.533	8.1332e-08	Epi3
H1FX	3.00424e-12	0.322387	0.403	0.268	8.61046e-08	Epi3
ATP2C1	3.58394e-12	0.422472	0.574	0.427	1.02719e-07	Epi3
CDV3	4.11509e-12	0.260865	0.567	0.416	1.17943e-07	Epi3
AGAP1	4.15244e-12	0.342822	0.392	0.259	1.19013e-07	Epi3
NHSL1	4.48894e-12	0.448557	0.456	0.311	1.28657e-07	Epi3
IL1RAP	8.00691e-12	0.300905	0.367	0.238	2.29486e-07	Epi3
SRRM2	8.20683e-12	0.257071	0.812	0.663	2.35216e-07	Epi3
VTI1A	8.80023e-12	0.318593	0.594	0.429	2.52223e-07	Epi3
DNAJA1	1.00816e-11	0.429123	0.857	0.799	2.88949e-07	Epi3
CSMD2	1.13087e-11	0.303049	0.354	0.222	3.24119e-07	Epi3
ADK	1.21535e-11	0.409171	0.964	0.893	3.48332e-07	Epi3
MID1	1.78524e-11	0.267098	0.434	0.288	5.11667e-07	Epi3
DYRK1A	2.74446e-11	0.450842	0.401	0.275	7.8659e-07	Epi3
UBAP2	5.29992e-11	0.387597	0.379	0.256	1.51901e-06	Epi3
MBNL1	5.8373e-11	0.53721	0.785	0.661	1.67303e-06	Epi3
PSD3	6.349e-11	0.522546	0.266	0.164	1.81969e-06	Epi3
ASCC3	6.88271e-11	0.33659	0.475	0.34	1.97265e-06	Epi3
ERG	7.09333e-11	0.406034	0.44	0.297	2.03302e-06	Epi3
ANKRD36	8.80188e-11	0.256095	0.255	0.154	2.52271e-06	Epi3
MYO10	1.11455e-10	0.409859	0.766	0.604	3.1944e-06	Epi3
IL241	1.54827e-10	0.325431	0.339	0.215	4.43751e-06	Epi3
TFDP2	1.55021e-10	0.316444	0.491	0.347	4.44306e-06	Epi3
YEATS2	1.76306e-10	0.34028	0.707	0.552	5.05312e-06	Epi3
FGD6	1.86348e-10	0.298053	0.461	0.322	5.34093e-06	Epi3
CLASP1	1.89047e-10	0.264886	0.484	0.339	5.41827e-06	Epi3
PITX1	1.94725e-10	0.463697	0.409	0.278	5.58101e-06	Epi3
ACAP2	2.78719e-10	0.430127	0.517	0.381	7.98837e-06	Epi3
ZNF148	3.03299e-10	0.32942	0.34	0.227	8.69285e-06	Epi3
PAK2	3.53392e-10	0.325677	0.547	0.399	1.01286e-05	Epi3
MTHFD2L	3.61634e-10	0.267346	0.683	0.534	1.03648e-05	Epi3
ANKRD36B	3.65668e-10	0.289194	0.356	0.235	1.04804e-05	Epi3
TENM4	3.72392e-10	0.320173	0.5	0.359	1.06731e-05	Epi3
UBA6	4.285e-10	0.348718	0.621	0.479	1.22812e-05	Epi3
SENP5	4.82162e-10	0.312596	0.255	0.161	1.38193e-05	Epi3
NEAT11	5.67431e-10	0.443068	0.973	0.939	1.62631e-05	Epi3
RYK	7.59108e-10	0.283199	0.342	0.232	2.17568e-05	Epi3
ASAP1	7.97866e-10	0.343794	0.619	0.476	2.28676e-05	Epi3
TXNRD1	9.6469e-10	0.548735	0.661	0.51	2.7649e-05	Epi3
TNFRSF6B1	1.28146e-09	0.270823	0.73	0.678	3.67279e-05	Epi3
AREG1	1.31061e-09	0.33527	0.873	0.881	3.75633e-05	Epi3
WWOX	2.86229e-09	0.387401	0.624	0.492	8.20361e-05	Epi3
HSPH1	2.87988e-09	0.271577	0.892	0.808	8.25402e-05	Epi3
LPP	2.99153e-09	0.441888	0.495	0.374	8.57403e-05	Epi3
GNAQ	5.01747e-09	0.264802	0.522	0.4	0.000143806	Epi3
CAV11	5.3436e-09	0.300024	0.787	0.83	0.000153153	Epi3
COL7A1	1.05794e-08	0.386244	0.629	0.486	0.000303215	Epi3
OPA1	1.1187e-08	0.323774	0.318	0.219	0.000320631	Epi3
MAGI1	1.24577e-08	0.359651	0.306	0.207	0.00035705	Epi3
FRMD4B	1.91701e-08	0.346055	0.627	0.476	0.000549435	Epi3
CARMIL1	2.14836e-08	0.360314	0.509	0.381	0.00061574	Epi3
EIF4G1	2.24774e-08	0.264165	0.704	0.579	0.000644224	Epi3
ALCAM	2.38569e-08	0.585865	0.525	0.409	0.000683762	Epi3
TANC1	2.39282e-08	0.310382	0.53	0.398	0.000685806	Epi3
KPNA1	3.10031e-08	0.267918	0.29	0.195	0.000888579	Epi3
DTNB	4.32404e-08	0.293027	0.439	0.325	0.00123931	Epi3
SGMS2	4.63308e-08	0.31774	0.354	0.247	0.00132789	Epi3
VPS13A	5.68459e-08	0.284941	0.365	0.255	0.00162926	Epi3
B4GALT1	6.68633e-08	0.481133	0.572	0.451	0.00191637	Epi3
ITGA2	7.46423e-08	0.559242	0.671	0.506	0.00213932	Epi3
NCOA7	8.25141e-08	0.434363	0.475	0.357	0.00236494	Epi3
SOX6	8.80588e-08	0.445358	0.389	0.281	0.00252385	Epi3
VCL	9.65178e-08	0.292394	0.586	0.456	0.0027663	Epi3
MRTFA	1.38398e-07	0.313621	0.538	0.406	0.00396664	Epi3
HMGCS1	2.18346e-07	0.291617	0.37	0.266	0.00625801	Epi3
NDRG11	2.52805e-07	0.273787	0.508	0.583	0.00724566	Epi3
SH3PXD2A	2.68326e-07	0.279046	0.643	0.508	0.00769048	Epi3
DST1	4.89501e-07	0.278087	0.892	0.737	0.0140296	Epi3
ADAMTSL4-AS1	5.13326e-07	0.408154	0.397	0.289	0.0147124	Epi3
RAP2B	7.05581e-07	0.39488	0.448	0.342	0.0202227	Epi3
TRIO	7.14305e-07	0.332546	0.715	0.592	0.0204727	Epi3
EIF4G3	7.17386e-07	0.27669	0.625	0.5	0.020561	Epi3
PCDH7	7.29602e-07	0.328438	0.484	0.361	0.0209111	Epi3
ETV6	7.74977e-07	0.273727	0.32	0.229	0.0222116	Epi3
NEDD4L	1.11934e-06	0.561766	0.428	0.332	0.0320813	Epi3
GSK3B	1.12299e-06	0.555853	0.524	0.435	0.0321859	Epi3
TENM2	1.39346e-06	0.373011	0.583	0.46	0.0399379	Epi3
PLK1	1.6432e-286	1.15773	0.588	0.058	4.70957e-282	Epi4
TPX21	1.65872e-257	1.427	0.803	0.153	4.75405e-253	Epi4
CENPE	7.07434e-238	1.15171	0.585	0.072	2.02758e-233	Epi4
CENPF	3.05085e-235	1.36971	0.661	0.099	8.74404e-231	Epi4
ASPM	2.25099e-234	1.13801	0.552	0.062	6.45156e-230	Epi4
CCNB1	9.72011e-234	2.17452	0.813	0.198	2.78588e-229	Epi4
DLGAP5	4.14245e-229	0.852973	0.539	0.061	1.18727e-224	Epi4
KIF20A	3.94572e-221	0.694241	0.425	0.034	1.13088e-216	Epi4
HMMR	2.87569e-218	0.772817	0.464	0.044	8.24203e-214	Epi4
NUSAP11	4.0349e-217	1.12737	0.689	0.117	1.15644e-212	Epi4
MKI671	1.28899e-209	1.46701	0.762	0.156	3.69439e-205	Epi4
TOP2A1	4.24868e-207	1.27797	0.637	0.103	1.21771e-202	Epi4
CDCA3	3.44744e-193	0.907166	0.583	0.091	9.88072e-189	Epi4
CDC201	1.62671e-181	1.9939	0.806	0.24	4.6623e-177	Epi4
GTSE1	2.03061e-181	0.781466	0.448	0.052	5.81994e-177	Epi4
CCNB2	4.44878e-179	1.21328	0.635	0.127	1.27507e-174	Epi4
BIRC51	7.83298e-175	1.3169	0.798	0.223	2.24501e-170	Epi4
DEPDC1	2.13823e-173	0.702427	0.446	0.055	6.12839e-169	Epi4
AURKB1	2.46842e-173	0.845848	0.541	0.086	7.07473e-169	Epi4
UBE2C1	1.91545e-171	1.73248	0.707	0.163	5.48988e-167	Epi4
PRC1	3.37325e-171	0.855887	0.573	0.097	9.66807e-167	Epi4
CCNA2	3.09832e-169	0.755817	0.484	0.067	8.8801e-165	Epi4
ANLN1	8.14079e-166	1.19925	0.702	0.161	2.33323e-161	Epi4
AURKA	6.53205e-154	0.741218	0.469	0.071	1.87215e-149	Epi4
NDC80	1.24827e-149	0.607485	0.435	0.061	3.57768e-145	Epi4
CDCA8	6.36838e-143	0.817814	0.477	0.08	1.82524e-138	Epi4
CDKN3	2.16874e-136	1.25906	0.705	0.21	6.21583e-132	Epi4
NEK2	9.24683e-133	0.298895	0.28	0.025	2.65023e-128	Epi4
ARL6IP1	2.45961e-132	1.70212	0.925	0.707	7.04949e-128	Epi4
ECT21	4.75666e-132	1.32119	0.813	0.322	1.36331e-127	Epi4
SMC41	3.32009e-130	1.31202	0.811	0.314	9.51571e-126	Epi4
KIF4A	1.1496e-129	0.617421	0.409	0.061	3.29488e-125	Epi4
DEPDC1B	9.713e-129	0.502029	0.358	0.046	2.78384e-124	Epi4
KIF23	9.03047e-126	0.646577	0.425	0.069	2.58822e-121	Epi4
HMGB21	1.13697e-123	1.16137	0.715	0.23	3.25868e-119	Epi4
CEP55	3.98221e-122	0.550293	0.42	0.07	1.14134e-117	Epi4
CENPA	3.05118e-120	0.615521	0.425	0.074	8.74498e-116	Epi4
KPNA21	4.67992e-118	1.4476	0.858	0.509	1.34131e-113	Epi4
MAD2L11	1.86823e-117	0.814333	0.614	0.163	5.35454e-113	Epi4
NUF2	3.3472e-117	0.531212	0.409	0.068	9.5934e-113	Epi4
UBE2S1	5.25034e-117	1.47193	0.785	0.368	1.5048e-112	Epi4
FAM83D	1.21542e-110	0.553142	0.358	0.055	3.48352e-106	Epi4
KNL1	2.78566e-109	0.678245	0.404	0.072	7.98398e-105	Epi4
CKS21	1.00872e-106	1.36457	0.803	0.4	2.8911e-102	Epi4
RACGAP1	3.41546e-105	0.577245	0.446	0.091	9.78906e-101	Epi4
CDK11	8.19748e-102	0.960934	0.49	0.117	2.34948e-97	Epi4
STMN11	4.93142e-97	1.23023	0.896	0.594	1.41339e-92	Epi4
BUB1	4.93969e-97	0.459268	0.282	0.038	1.41576e-92	Epi4
PRR11	4.9703e-97	0.562707	0.386	0.074	1.42454e-92	Epi4
KIF20B1	1.37021e-96	0.691696	0.521	0.137	3.92715e-92	Epi4
KIF2C	2.63031e-96	0.432845	0.337	0.055	7.53873e-92	Epi4
KIF14	1.58303e-95	0.590128	0.347	0.059	4.53713e-91	Epi4
CKAP2L1	2.43726e-95	0.606539	0.386	0.075	6.98543e-91	Epi4
RRM21	1.34874e-92	0.983638	0.687	0.229	3.86562e-88	Epi4
PIMREG	6.42422e-92	0.320369	0.259	0.033	1.84125e-87	Epi4
TUBB4B1	6.95e-92	1.14203	0.964	0.902	1.99194e-87	Epi4
H2AFZ1	1.148e-90	1.371	0.93	0.83	3.29027e-86	Epi4
KIFC1	1.24193e-89	0.476632	0.347	0.063	3.55949e-85	Epi4
HJURP	4.18297e-87	0.476821	0.272	0.039	1.19888e-82	Epi4
NCAPD2	4.55414e-87	0.664425	0.477	0.124	1.30526e-82	Epi4
TUBA1B2	3.4184e-85	1.20587	0.979	0.865	9.79746e-81	Epi4
ARHGAP11A	2.28747e-82	0.508549	0.316	0.057	6.55611e-78	Epi4
H2AFX1	5.13113e-81	1.0253	0.637	0.269	1.47063e-76	Epi4
SPC25	4.23955e-80	0.400179	0.332	0.063	1.2151e-75	Epi4
PTTG1	1.76871e-79	1.27118	0.816	0.619	5.0693e-75	Epi4
TUBA1C2	2.11898e-79	1.05732	0.959	0.917	6.07322e-75	Epi4
HMGB11	2.77848e-78	0.92226	0.982	0.933	7.96339e-74	Epi4
PHF19	4.08388e-75	0.836722	0.632	0.267	1.17048e-70	Epi4
SMC21	6.88024e-75	0.795087	0.681	0.287	1.97195e-70	Epi4
CENPW1	2.85321e-74	0.926568	0.754	0.393	8.17759e-70	Epi4
TMPO1	1.2991e-72	0.805388	0.668	0.286	3.72336e-68	Epi4
CKS1B1	5.31156e-72	1.02066	0.744	0.451	1.52235e-67	Epi4
NCAPG1	5.24694e-71	0.499428	0.35	0.079	1.50382e-66	Epi4
NCAPH1	3.75953e-68	0.417771	0.324	0.071	1.07752e-63	Epi4
LMNB11	1.18245e-67	0.625364	0.49	0.155	3.38903e-63	Epi4
KNSTRN	1.28982e-67	0.500279	0.399	0.109	3.69674e-63	Epi4
KIF11	5.26751e-67	0.495536	0.288	0.057	1.50972e-62	Epi4
BUB1B	2.60624e-66	0.40962	0.256	0.046	7.46976e-62	Epi4
OIP5	3.33595e-65	0.384894	0.319	0.071	9.56116e-61	Epi4
TACC3	6.23571e-65	0.576153	0.427	0.125	1.78722e-60	Epi4
H2AFV2	4.00174e-64	0.794968	0.886	0.769	1.14694e-59	Epi4
TRIP131	2.11063e-63	0.405944	0.402	0.11	6.04926e-59	Epi4
CIT	4.1961e-63	0.547515	0.301	0.065	1.20265e-58	Epi4
PCLAF1	8.60261e-63	0.564828	0.622	0.24	2.46559e-58	Epi4
HMGN22	3.04109e-62	0.817926	0.948	0.912	8.71606e-58	Epi4
PBK	5.51462e-62	0.270206	0.272	0.054	1.58055e-57	Epi4
DIAPH31	3.2238e-61	0.680371	0.448	0.137	9.23974e-57	Epi4
HNRNPA2B12	8.95514e-60	0.692941	0.992	0.962	2.56663e-55	Epi4
TROAP	5.30512e-58	0.535692	0.43	0.14	1.5205e-53	Epi4
TK11	1.64609e-57	0.768595	0.702	0.346	4.71785e-53	Epi4
TUBB1	1.36187e-56	0.89449	0.946	0.87	3.90325e-52	Epi4
CKAP2	2.59203e-56	0.694547	0.523	0.209	7.42901e-52	Epi4
FOXM1	2.93585e-56	0.467005	0.409	0.126	8.41444e-52	Epi4
RAD211	4.84396e-56	0.910312	0.821	0.643	1.38833e-51	Epi4
HSPD11	2.33507e-55	0.734104	0.969	0.917	6.69254e-51	Epi4
SHCBP1	5.55239e-55	0.34946	0.288	0.067	1.59137e-50	Epi4
HIST1H1B1	6.19832e-55	0.609081	0.29	0.068	1.7765e-50	Epi4
CENPN1	8.58336e-55	0.530573	0.516	0.199	2.46008e-50	Epi4
CIP2A	3.59646e-54	0.40516	0.269	0.06	1.03078e-49	Epi4
ZWINT1	1.10158e-53	0.530807	0.552	0.222	3.15723e-49	Epi4
CENPK1	1.41733e-52	0.52567	0.474	0.171	4.06221e-48	Epi4
KIF221	5.56577e-52	0.6614	0.611	0.306	1.59521e-47	Epi4
DEK1	7.93184e-52	0.747476	0.826	0.667	2.27334e-47	Epi4
PKMYT11	5.36458e-50	0.408764	0.459	0.156	1.53754e-45	Epi4
HIST1H3G	7.2333e-49	0.346146	0.28	0.07	2.07314e-44	Epi4
NSD21	7.58634e-48	0.517395	0.389	0.127	2.17432e-43	Epi4
CENPM1	1.18318e-46	0.485801	0.49	0.195	3.3911e-42	Epi4
HSPE11	6.28361e-46	0.647577	0.946	0.894	1.80095e-41	Epi4
HIST1H1D1	7.85458e-46	0.534496	0.262	0.066	2.2512e-41	Epi4
UBE2T1	2.50766e-45	0.559666	0.562	0.261	7.18721e-41	Epi4
PTMA1	3.08119e-45	0.479301	0.99	0.972	8.83099e-41	Epi4
MELK1	2.45884e-44	0.43999	0.352	0.111	7.04727e-40	Epi4
TCOF11	1.97191e-43	0.500279	0.531	0.24	5.65169e-39	Epi4
HNRNPA31	1.15859e-42	0.626782	0.92	0.876	3.32063e-38	Epi4
DNAJC91	2.57606e-42	0.589869	0.624	0.331	7.38324e-38	Epi4
MZT1	3.82057e-42	0.578637	0.552	0.283	1.09501e-37	Epi4
ANP32B1	1.56728e-41	0.622041	0.902	0.881	4.49199e-37	Epi4
HIST1H4C1	1.7488e-41	0.897138	0.58	0.301	5.01224e-37	Epi4
NUCKS1	1.03186e-39	0.611618	0.858	0.813	2.95743e-35	Epi4
BCL2L121	2.73492e-39	0.547452	0.591	0.325	7.83856e-35	Epi4
PARPBP	5.65123e-39	0.31015	0.259	0.072	1.6197e-34	Epi4
RANBP11	5.8132e-39	0.664672	0.832	0.747	1.66612e-34	Epi4
H1FX1	1.13111e-38	1.08762	0.536	0.265	3.24189e-34	Epi4
CACYBP1	1.36374e-38	0.632125	0.816	0.713	3.9086e-34	Epi4
SKA3	1.49751e-38	0.277657	0.251	0.068	4.29202e-34	Epi4
CALM22	5.36867e-38	0.626876	0.891	0.866	1.53872e-33	Epi4
CDCA51	1.07572e-36	0.299864	0.256	0.073	3.08312e-32	Epi4
DBF4	1.35298e-36	0.458207	0.409	0.168	3.87777e-32	Epi4
RRM11	3.5273e-36	0.51228	0.593	0.324	1.01096e-31	Epi4
SRSF32	2.5923e-35	0.583227	0.821	0.751	7.42979e-31	Epi4
PTGES31	2.67933e-35	0.490249	0.948	0.921	7.67924e-31	Epi4
RNASEH2A1	4.01461e-34	0.561666	0.604	0.367	1.15063e-29	Epi4
DTYMK1	4.13785e-34	0.651001	0.655	0.468	1.18595e-29	Epi4
CENPP1	4.70655e-34	0.882608	0.544	0.285	1.34894e-29	Epi4
HNRNPD1	4.47243e-33	0.616516	0.788	0.629	1.28184e-28	Epi4
HMGB3	4.82316e-33	0.71263	0.756	0.649	1.38237e-28	Epi4
HIST1H1E1	7.41146e-33	0.990675	0.404	0.178	2.1242e-28	Epi4
TYMS1	7.96028e-33	0.370815	0.518	0.238	2.2815e-28	Epi4
MYBL21	8.96573e-33	0.31698	0.256	0.079	2.56967e-28	Epi4
HSP90AA11	2.35519e-32	0.474389	1	0.991	6.75022e-28	Epi4
DDX39A1	5.23022e-31	0.61895	0.733	0.581	1.49903e-26	Epi4
VIM1	1.53873e-30	0.470505	0.896	0.657	4.41015e-26	Epi4
CKAP5	1.88072e-30	0.595821	0.547	0.316	5.39032e-26	Epi4
MIS18BP1	2.08571e-30	0.592439	0.477	0.246	5.97785e-26	Epi4
FANCI1	2.62631e-30	0.327691	0.332	0.126	7.52728e-26	Epi4
ANP32E	3.91199e-30	0.636733	0.679	0.481	1.12121e-25	Epi4
NUDT11	6.99361e-30	0.549543	0.653	0.439	2.00444e-25	Epi4
CCT52	7.69012e-29	0.461156	0.896	0.849	2.20406e-24	Epi4
NMU	7.85461e-29	0.352828	0.308	0.117	2.25121e-24	Epi4
TEDC11	1.10313e-28	0.269828	0.324	0.124	3.16168e-24	Epi4
CEP128	1.20401e-28	0.475544	0.319	0.123	3.4508e-24	Epi4
HSP90AB12	4.37531e-28	0.420286	0.997	0.983	1.25401e-23	Epi4
NRP21	5.43272e-28	0.64265	0.534	0.302	1.55707e-23	Epi4
DHFR1	7.26091e-28	0.41738	0.482	0.243	2.08105e-23	Epi4
ORC61	1.06753e-27	0.332734	0.311	0.121	3.05963e-23	Epi4
VRK11	1.56676e-27	0.384883	0.448	0.219	4.49048e-23	Epi4
CCDC341	3.03372e-27	0.385619	0.43	0.216	8.69496e-23	Epi4
LSM51	7.12137e-27	0.558325	0.718	0.581	2.04105e-22	Epi4
RAD51AP11	2.3205e-26	0.253871	0.28	0.102	6.65078e-22	Epi4
LSM41	4.5178e-26	0.511987	0.764	0.694	1.29485e-21	Epi4
MIR924HG1	1.10056e-25	0.478164	0.269	0.101	3.15433e-21	Epi4
STIP11	6.52819e-24	0.516828	0.772	0.658	1.87105e-19	Epi4
ATAD21	7.63587e-24	0.385305	0.417	0.202	2.18852e-19	Epi4
DNAJA11	1.14328e-23	0.757917	0.865	0.801	3.27676e-19	Epi4
POLE31	1.25376e-23	0.508088	0.72	0.567	3.59339e-19	Epi4
SPDL1	1.50837e-23	0.412241	0.42	0.217	4.32313e-19	Epi4
CBX51	1.7584e-23	0.477381	0.65	0.468	5.03974e-19	Epi4
HNRNPA11	2.91518e-23	0.431149	0.922	0.911	8.35519e-19	Epi4
CLSPN1	2.95996e-23	0.339962	0.396	0.182	8.48354e-19	Epi4
CCDC18	5.16706e-23	0.34458	0.277	0.111	1.48093e-18	Epi4
HSPH11	6.71689e-23	0.553418	0.886	0.812	1.92513e-18	Epi4
CENPU1	9.06469e-23	0.299022	0.409	0.201	2.59803e-18	Epi4
MCM71	1.50684e-22	0.363593	0.433	0.219	4.31876e-18	Epi4
SFPQ	3.99932e-22	0.513477	0.842	0.803	1.14625e-17	Epi4
CTNNAL12	4.85301e-22	0.500781	0.738	0.568	1.39092e-17	Epi4
ODF2	5.78988e-22	0.468042	0.461	0.268	1.65944e-17	Epi4
SRSF71	6.28154e-22	0.446631	0.785	0.666	1.80035e-17	Epi4
NDC1	9.16772e-22	0.29786	0.334	0.154	2.62756e-17	Epi4
RAN2	2.24908e-21	0.464418	0.938	0.936	6.4461e-17	Epi4
SNRPD12	2.62304e-21	0.459544	0.806	0.805	7.5179e-17	Epi4
HP1BP3	2.87182e-21	0.50572	0.788	0.68	8.23093e-17	Epi4
RANGAP1	3.60413e-21	0.361936	0.544	0.343	1.03298e-16	Epi4
SNRPA2	5.16058e-21	0.457327	0.663	0.512	1.47908e-16	Epi4
ZWILCH	5.45925e-21	0.285446	0.306	0.138	1.56468e-16	Epi4
NASP1	6.61581e-21	0.447008	0.749	0.591	1.89616e-16	Epi4
TPM41	8.28897e-21	0.405795	0.933	0.872	2.3757e-16	Epi4
HELLS1	9.94351e-21	0.336688	0.389	0.197	2.84991e-16	Epi4
SNRPG2	1.23398e-20	0.442153	0.816	0.812	3.5367e-16	Epi4
TIMELESS1	1.4064e-20	0.25663	0.301	0.134	4.03087e-16	Epi4
BUB31	1.55736e-20	0.467045	0.762	0.718	4.46356e-16	Epi4
G2E3	3.6308e-20	0.432134	0.394	0.204	1.04062e-15	Epi4
RSRC11	5.37654e-20	0.599993	0.78	0.634	1.54097e-15	Epi4
SRSF21	5.64488e-20	0.437046	0.842	0.788	1.61788e-15	Epi4
NCL2	6.80434e-20	0.469758	0.953	0.934	1.95019e-15	Epi4
HNRNPDL	7.49844e-20	0.450878	0.821	0.779	2.14913e-15	Epi4
SAE11	1.08566e-19	0.475933	0.622	0.468	3.11162e-15	Epi4
CDK5RAP2	1.19056e-19	0.471806	0.435	0.254	3.41226e-15	Epi4
ACTL6A1	1.44975e-19	0.451248	0.811	0.78	4.15511e-15	Epi4
TOPBP11	1.74338e-19	0.396365	0.399	0.216	4.9967e-15	Epi4
FUS1	1.74593e-19	0.432704	0.87	0.81	5.00402e-15	Epi4
TCP11	1.84628e-19	0.426755	0.803	0.741	5.29162e-15	Epi4
RBM8A1	1.98271e-19	0.453883	0.858	0.875	5.68265e-15	Epi4
CDC25B	3.41513e-19	0.325635	0.347	0.171	9.7881e-15	Epi4
XPO1	3.92878e-19	0.518566	0.541	0.358	1.12603e-14	Epi4
LRR11	5.74135e-19	0.283599	0.396	0.212	1.64553e-14	Epi4
SLC43A31	7.79309e-19	0.260616	0.365	0.187	2.23358e-14	Epi4
KPNB11	8.91113e-19	0.429471	0.79	0.67	2.55402e-14	Epi4
ITGB3BP	2.22463e-18	0.309168	0.373	0.194	6.37601e-14	Epi4
NUP1071	2.66926e-18	0.343911	0.44	0.257	7.65037e-14	Epi4
KHDRBS1	6.54704e-18	0.411323	0.824	0.777	1.87645e-13	Epi4
ELOVL51	8.33824e-18	0.657751	0.606	0.443	2.38982e-13	Epi4
TMEM971	9.15706e-18	0.286624	0.363	0.189	2.6245e-13	Epi4
FBL2	9.57101e-18	0.444819	0.744	0.667	2.74315e-13	Epi4
SCLT1	1.80461e-17	0.422265	0.415	0.242	5.1722e-13	Epi4
ALYREF1	1.91998e-17	0.418716	0.332	0.176	5.50285e-13	Epi4
DUT1	3.53355e-17	0.314992	0.733	0.602	1.01275e-12	Epi4
EPB41L2	4.11305e-17	0.309532	0.303	0.147	1.17884e-12	Epi4
SOX21	6.14093e-17	0.449697	0.376	0.215	1.76005e-12	Epi4
SNRPB2	9.11484e-17	0.39236	0.829	0.839	2.6124e-12	Epi4
TUBG11	9.21088e-17	0.360265	0.609	0.458	2.63993e-12	Epi4
ILF2	1.09943e-16	0.400763	0.803	0.805	3.15107e-12	Epi4
RCC1	1.31209e-16	0.309448	0.386	0.216	3.76058e-12	Epi4
NRG11	1.56559e-16	0.504728	0.453	0.263	4.48715e-12	Epi4
CBX31	1.73656e-16	0.447233	0.741	0.678	4.97716e-12	Epi4
FXR1	2.02897e-16	0.374362	0.909	0.871	5.81523e-12	Epi4
COTL11	2.36965e-16	0.408602	0.593	0.431	6.79166e-12	Epi4
DDX39B1	2.80361e-16	0.363729	0.816	0.796	8.03542e-12	Epi4
RNF1681	3.39394e-16	0.61523	0.262	0.128	9.72738e-12	Epi4
GLA	3.87526e-16	0.332365	0.487	0.323	1.11069e-11	Epi4
HSPA82	3.99903e-16	0.428832	0.982	0.963	1.14616e-11	Epi4
NOP581	4.72195e-16	0.408274	0.788	0.74	1.35336e-11	Epi4
PAGR11	4.87653e-16	0.383632	0.539	0.385	1.39766e-11	Epi4
BANF11	4.93765e-16	0.367356	0.832	0.837	1.41518e-11	Epi4
HSPA6	5.96522e-16	0.49887	0.541	0.348	1.70969e-11	Epi4
SLC25A51	6.10346e-16	0.312104	0.922	0.929	1.74931e-11	Epi4
CCT4	7.57351e-16	0.368373	0.839	0.845	2.17064e-11	Epi4
CSE1L1	9.88827e-16	0.383443	0.523	0.365	2.83408e-11	Epi4
PPIH1	1.00222e-15	0.369728	0.617	0.484	2.87247e-11	Epi4
SKA2	1.06843e-15	0.411196	0.573	0.423	3.06222e-11	Epi4
[truncated: 2,921 more rows]

## Sheet: Table S3-degs_fib
Table S3. Differentially expressed genes of fibroblasts cell subclusters
gene	p_val	avg_log2FC	pct.1	pct.2	p_val_adj	cluster
FOSB	0	1.82292	0.967	0.602	0	Fib1
EGR1	0	1.68052	0.983	0.794	0	Fib1
JUNB	0	1.67765	0.996	0.906	0	Fib1
JUN	0	1.57318	0.992	0.899	0	Fib1
DNAJB1	0	1.57202	0.97	0.695	0	Fib1
FOS	0	1.55751	0.993	0.882	0	Fib1
IER2	0	1.51839	0.975	0.793	0	Fib1
ZFP36	0	1.49229	0.983	0.868	0	Fib1
ID2	0	1.43836	0.916	0.588	0	Fib1
NFKBIA	0	1.42966	0.957	0.77	0	Fib1
APOD	0	1.34301	0.98	0.644	0	Fib1
EIF1	0	0.701065	1	0.995	0	Fib1
DNAJA1	1.168e-287	1.26043	0.923	0.725	3.3476e-283	Fib1
IRF1	1.81881e-283	1.48106	0.856	0.487	5.21288e-279	Fib1
GADD45B	1.95617e-278	1.15509	0.98	0.751	5.60659e-274	Fib1
DDX5	1.70844e-272	0.940033	0.977	0.928	4.89655e-268	Fib1
CXCL12	1.67127e-269	1.11978	0.939	0.535	4.79002e-265	Fib1
H3F3B	1.92751e-269	0.799066	0.999	0.994	5.52444e-265	Fib1
CXCL14	8.00959e-236	1.18828	0.859	0.42	2.29563e-231	Fib1
ATF3	7.0599e-234	1.08203	0.873	0.501	2.02344e-229	Fib1
UBC	4.63214e-231	0.804788	0.997	0.985	1.32762e-226	Fib1
FTL	7.19326e-222	0.670532	1	0.996	2.06166e-217	Fib1
PPP1R15A	9.53022e-219	0.976841	0.924	0.701	2.73146e-214	Fib1
CCNL1	1.68337e-213	0.965321	0.89	0.627	4.82472e-209	Fib1
ZFAS1	1.80963e-212	0.960673	0.935	0.788	5.18657e-208	Fib1
UBB	1.62855e-210	0.70391	0.994	0.978	4.66758e-206	Fib1
SOCS3	7.36891e-210	1.32691	0.847	0.563	2.112e-205	Fib1
SEPP1	2.84137e-204	0.861397	0.94	0.716	8.14364e-200	Fib1
BTG1	1.14373e-202	0.994452	0.898	0.71	3.27804e-198	Fib1
KLF4	2.08642e-199	1.14435	0.892	0.645	5.97989e-195	Fib1
ZFP36L2	7.09921e-199	0.860246	0.967	0.817	2.0347e-194	Fib1
HSP90AA1	2.42837e-196	0.786329	0.995	0.959	6.95997e-192	Fib1
ADM	3.29711e-193	1.14758	0.787	0.451	9.44984e-189	Fib1
PLK2	2.09942e-187	1.19281	0.513	0.192	6.01715e-183	Fib1
MAFB	2.3042e-187	1.11655	0.726	0.414	6.60407e-183	Fib1
RASD1	8.17935e-177	1.15588	0.696	0.358	2.34428e-172	Fib1
HSPA8	4.04808e-172	0.821803	0.961	0.883	1.16022e-167	Fib1
EIF4A2	2.24133e-163	0.781323	0.924	0.791	6.42386e-159	Fib1
AC090498.1	1.27169e-161	0.805256	0.893	0.661	3.64478e-157	Fib1
NEAT1	4.27045e-157	0.743773	0.97	0.923	1.22395e-152	Fib1
DUSP1	5.32031e-157	0.941543	0.952	0.863	1.52485e-152	Fib1
TOMM7	1.09973e-152	0.617026	0.981	0.929	3.15193e-148	Fib1
MYLIP	1.27404e-152	0.934646	0.711	0.437	3.65152e-148	Fib1
SOD2	9.39374e-152	1.13469	0.805	0.584	2.69234e-147	Fib1
GNB2L1	3.06225e-151	0.598385	0.987	0.84	8.77673e-147	Fib1
DPT	3.33842e-149	0.807795	0.927	0.665	9.56824e-145	Fib1
BRD2	3.89246e-149	0.918078	0.748	0.505	1.11562e-144	Fib1
INTS6	1.01683e-146	1.04811	0.694	0.434	2.91433e-142	Fib1
SRSF3	1.30141e-146	0.863283	0.899	0.773	3.72998e-142	Fib1
FTH1	7.98385e-144	0.410268	1	0.999	2.28825e-139	Fib1
NFKBIZ	1.48985e-138	0.960752	0.725	0.467	4.27007e-134	Fib1
EPHX1	3.78701e-135	0.731359	0.822	0.591	1.08539e-130	Fib1
SAP18	5.46071e-134	0.736939	0.918	0.869	1.56509e-129	Fib1
FAU	2.10538e-132	0.471808	1	0.993	6.03424e-128	Fib1
HEXIM1	4.14578e-132	0.943213	0.637	0.383	1.18822e-127	Fib1
PLPP3	5.99014e-131	0.718277	0.882	0.683	1.71683e-126	Fib1
HSP90AB1	8.85651e-131	0.623454	0.982	0.933	2.53836e-126	Fib1
PTGS2	7.86842e-129	0.850461	0.322	0.091	2.25517e-124	Fib1
DDIT3	1.2461e-125	1.23202	0.577	0.332	3.57145e-121	Fib1
GLTSCR2	2.41051e-124	0.662386	0.933	0.758	6.90876e-120	Fib1
CIRBP	3.92468e-124	0.542658	0.973	0.926	1.12485e-119	Fib1
CDKN1A	4.47143e-124	0.933574	0.738	0.479	1.28156e-119	Fib1
FGF7	2.12337e-123	0.957298	0.649	0.385	6.08579e-119	Fib1
CEBPB	4.54793e-123	0.891602	0.739	0.529	1.30348e-118	Fib1
HLA-E	2.33738e-122	0.752686	0.91	0.821	6.69916e-118	Fib1
GPC3	1.28152e-121	0.943967	0.538	0.243	3.67296e-117	Fib1
CITED2	6.80377e-119	0.986355	0.694	0.47	1.95003e-114	Fib1
SFRP1	4.64448e-118	0.933504	0.499	0.22	1.33115e-113	Fib1
GAS6	1.06228e-117	0.722028	0.63	0.346	3.0446e-113	Fib1
SERTAD1	2.1721e-116	1.03455	0.71	0.496	6.22545e-112	Fib1
SAT1	2.82195e-116	0.718089	0.921	0.821	8.088e-112	Fib1
IGF1	4.90258e-116	0.948339	0.553	0.287	1.40513e-111	Fib1
PNRC1	1.30642e-114	0.713366	0.908	0.822	3.74433e-110	Fib1
RARRES2	8.46128e-114	0.711529	0.826	0.581	2.42509e-109	Fib1
MCL1	9.6719e-114	0.756952	0.79	0.637	2.77206e-109	Fib1
SNHG8	2.31996e-113	0.812903	0.742	0.54	6.64922e-109	Fib1
FXYD6	5.80385e-113	0.757381	0.58	0.307	1.66344e-108	Fib1
SNHG12	9.90467e-108	0.827832	0.362	0.14	2.83878e-103	Fib1
ANGPTL1	1.58364e-104	0.620213	0.694	0.395	4.53887e-100	Fib1
GDF10	1.32428e-103	0.745252	0.571	0.295	3.79553e-99	Fib1
ADH1B	3.41303e-103	0.932636	0.635	0.363	9.78208e-99	Fib1
H2AFZ	1.90389e-102	0.832533	0.847	0.75	5.45675e-98	Fib1
FGL2	2.46367e-102	0.667657	0.523	0.248	7.06112e-98	Fib1
RGS2	6.70827e-101	1.132	0.439	0.213	1.92266e-96	Fib1
TUBB4B	1.13235e-97	0.766993	0.805	0.671	3.24542e-93	Fib1
FUS	1.46773e-97	0.585152	0.848	0.769	4.20665e-93	Fib1
ARL6IP1	7.26471e-97	0.784582	0.648	0.461	2.08214e-92	Fib1
BTG2	1.04971e-95	0.924736	0.688	0.464	3.00858e-91	Fib1
C6orf48	3.48822e-94	0.649857	0.788	0.597	9.9976e-90	Fib1
RND3	3.65024e-94	0.740623	0.633	0.408	1.04619e-89	Fib1
CYGB	8.98551e-94	0.652954	0.506	0.256	2.57534e-89	Fib1
PTGFR	6.51426e-92	0.723242	0.414	0.185	1.86705e-87	Fib1
HERPUD1	1.23014e-91	0.688847	0.791	0.655	3.52571e-87	Fib1
UBE2S	4.34668e-91	0.795589	0.439	0.224	1.2458e-86	Fib1
MYOC	2.85284e-89	0.931481	0.43	0.197	8.17653e-85	Fib1
PPP1R10	5.00548e-89	0.763371	0.567	0.357	1.43462e-84	Fib1
CDO1	8.2427e-89	0.686127	0.399	0.178	2.36244e-84	Fib1
DDX3X	5.09946e-88	0.764019	0.636	0.457	1.46156e-83	Fib1
GSN	5.79303e-87	0.407408	0.998	0.968	1.66034e-82	Fib1
ADIRF	1.51341e-85	0.345709	0.919	0.759	4.33759e-81	Fib1
MAFF	9.97847e-85	0.890038	0.549	0.339	2.85993e-80	Fib1
SOCS1	1.46619e-84	0.89001	0.41	0.207	4.20225e-80	Fib1
SRSF7	1.83027e-83	0.683608	0.759	0.628	5.24574e-79	Fib1
NPM1	2.67795e-83	0.508694	0.95	0.896	7.67529e-79	Fib1
TMEM176B	8.31677e-83	0.549391	0.863	0.69	2.38367e-78	Fib1
ALDH1A1	1.90739e-80	0.688384	0.472	0.248	5.46676e-76	Fib1
IER3	4.55422e-80	0.788747	0.7	0.516	1.30529e-75	Fib1
IFRD1	7.36996e-80	0.662105	0.645	0.453	2.11231e-75	Fib1
GSTM5	3.35174e-79	0.628056	0.405	0.187	9.60641e-75	Fib1
C3	1.38246e-78	0.428473	0.749	0.502	3.96228e-74	Fib1
EIF4A3	1.50956e-78	0.673218	0.623	0.447	4.32656e-74	Fib1
KCNQ1OT1	9.4664e-78	0.879856	0.549	0.363	2.71316e-73	Fib1
FMO2	2.65094e-77	0.663511	0.319	0.127	7.59787e-73	Fib1
ID3	1.00851e-76	0.748751	0.792	0.617	2.8905e-72	Fib1
IER5	1.29901e-76	0.668415	0.323	0.14	3.72308e-72	Fib1
H2AFX	8.36591e-76	0.708387	0.428	0.23	2.39775e-71	Fib1
CXCL2	9.19551e-76	0.742528	0.508	0.287	2.63552e-71	Fib1
DIO3OS	6.65045e-75	0.561495	0.391	0.179	1.90608e-70	Fib1
CEBPD	3.08585e-74	0.696666	0.832	0.703	8.84436e-70	Fib1
ZFP36L1	3.49404e-72	0.634718	0.871	0.805	1.00143e-67	Fib1
LGALS3	3.75016e-70	0.38904	0.973	0.921	1.07483e-65	Fib1
CFD	1.28019e-69	0.418227	0.992	0.83	3.66917e-65	Fib1
SRSF5	6.62298e-69	0.500848	0.83	0.745	1.89821e-64	Fib1
HES1	4.46532e-67	0.847253	0.592	0.413	1.27981e-62	Fib1
PODN	1.82846e-66	0.529945	0.609	0.407	5.24054e-62	Fib1
EEF1D	7.49089e-66	0.352901	0.987	0.971	2.14696e-61	Fib1
CYR61	2.28684e-64	0.731057	0.782	0.644	6.5543e-60	Fib1
FBLN1	5.11445e-64	0.425699	0.964	0.832	1.46585e-59	Fib1
HSPA1B	5.94608e-64	0.476994	0.796	0.62	1.70421e-59	Fib1
SLPI	1.10535e-63	0.50035	0.631	0.399	3.16804e-59	Fib1
MME	1.25303e-63	0.706117	0.339	0.165	3.5913e-59	Fib1
MYC	5.33385e-63	1.03229	0.602	0.433	1.52873e-58	Fib1
ICAM1	7.01994e-62	0.682025	0.35	0.173	2.01198e-57	Fib1
COL15A1	6.6203e-61	0.734773	0.464	0.277	1.89744e-56	Fib1
ADAMTS1	1.53112e-59	0.510783	0.597	0.417	4.38833e-55	Fib1
ID1	1.42723e-58	0.684021	0.467	0.284	4.09058e-54	Fib1
EPB41L4A-AS1	2.72721e-58	0.59114	0.538	0.372	7.81646e-54	Fib1
HNRNPA1	2.90878e-58	0.385083	0.979	0.942	8.33685e-54	Fib1
PTGDS	1.03581e-57	1.22758	0.4	0.226	2.96873e-53	Fib1
LSP1	2.31868e-57	0.462062	0.889	0.734	6.64556e-53	Fib1
TMEM176A	2.97827e-57	0.512196	0.723	0.574	8.53601e-53	Fib1
ZC3HAV1	4.51582e-56	0.702013	0.498	0.343	1.29428e-51	Fib1
CCL2	6.44857e-56	1.28257	0.52	0.362	1.84822e-51	Fib1
HSPA1A	4.53191e-54	0.327721	0.867	0.752	1.29889e-49	Fib1
WSB1	5.35623e-54	0.496849	0.757	0.668	1.53515e-49	Fib1
NXF1	8.7517e-54	0.548693	0.406	0.242	2.50833e-49	Fib1
MFAP4	9.31634e-54	0.373013	0.986	0.844	2.67016e-49	Fib1
FAM43A	2.74575e-53	0.617564	0.354	0.197	7.86958e-49	Fib1
MGP	3.03121e-53	0.348317	0.996	0.937	8.68776e-49	Fib1
CFH	6.61722e-53	0.470205	0.742	0.576	1.89656e-48	Fib1
SRSF2	4.90878e-52	0.478008	0.763	0.684	1.40691e-47	Fib1
CSRNP1	1.09164e-51	0.602897	0.48	0.316	3.12876e-47	Fib1
FIGF	1.66673e-51	0.523676	0.543	0.357	4.77702e-47	Fib1
TSC22D1	2.80908e-51	0.613303	0.602	0.445	8.0511e-47	Fib1
AMD1	5.60617e-51	0.555225	0.54	0.39	1.60678e-46	Fib1
GEM	6.58966e-51	0.543236	0.511	0.339	1.88866e-46	Fib1
FXYD1	4.95246e-50	0.404145	0.84	0.717	1.41943e-45	Fib1
BAG3	7.29314e-50	0.641028	0.524	0.378	2.09029e-45	Fib1
NDRG2	1.46939e-49	0.495861	0.446	0.274	4.21142e-45	Fib1
LHFP	2.73996e-48	0.413728	0.748	0.605	7.85301e-44	Fib1
PLK3	3.56379e-48	0.537225	0.354	0.204	1.02142e-43	Fib1
GPX3	6.53945e-48	0.557771	0.84	0.713	1.87427e-43	Fib1
HSPH1	1.25426e-47	0.623178	0.548	0.395	3.59482e-43	Fib1
PLA2G2A	1.74643e-46	0.807705	0.623	0.48	5.00546e-42	Fib1
FST	2.05914e-46	0.494359	0.266	0.123	5.9017e-42	Fib1
PFDN5	3.73284e-46	0.353504	0.975	0.964	1.06987e-41	Fib1
CDKN1C	3.812e-46	0.705212	0.435	0.291	1.09256e-41	Fib1
SELM	5.24798e-46	0.283775	0.94	0.8	1.50412e-41	Fib1
CALM1	6.82703e-46	0.367708	0.952	0.925	1.9567e-41	Fib1
CCNI	4.6938e-45	0.315685	0.946	0.904	1.34529e-40	Fib1
NAMPT	9.08061e-45	0.510904	0.5	0.341	2.60259e-40	Fib1
SRPX	3.54778e-44	0.498676	0.439	0.278	1.01683e-39	Fib1
SSPN	1.22501e-43	0.409914	0.744	0.626	3.511e-39	Fib1
PCF11	3.60245e-43	0.538131	0.407	0.263	1.0325e-38	Fib1
C5orf45	5.67795e-43	0.54582	0.305	0.17	1.62736e-38	Fib1
PQLC2L	6.12544e-43	0.420481	0.262	0.127	1.75561e-38	Fib1
HMGB2	1.54054e-42	0.52928	0.472	0.331	4.41534e-38	Fib1
GTF2B	1.61063e-42	0.690042	0.417	0.291	4.61622e-38	Fib1
HNRNPA0	3.5029e-42	0.371694	0.817	0.772	1.00397e-37	Fib1
NFIA	2.16694e-41	0.401655	0.734	0.624	6.21068e-37	Fib1
SOD3	4.46811e-41	0.337995	0.933	0.886	1.2806e-36	Fib1
SNHG7	8.59582e-41	0.52035	0.619	0.519	2.46365e-36	Fib1
SQSTM1	3.03102e-40	0.364605	0.847	0.808	8.6872e-36	Fib1
EIF3L	3.88729e-40	0.400485	0.781	0.718	1.11414e-35	Fib1
ZFAND5	8.68601e-40	0.659528	0.63	0.557	2.4895e-35	Fib1
RSRP1	1.13557e-38	0.491033	0.612	0.514	3.25466e-34	Fib1
MEG3	1.38048e-38	0.402527	0.847	0.707	3.9566e-34	Fib1
MARCKSL1	1.78368e-37	0.477924	0.373	0.226	5.11221e-33	Fib1
ATF4	2.18683e-37	0.434374	0.766	0.694	6.26767e-33	Fib1
C12orf65	1.1383e-36	0.51731	0.295	0.174	3.2625e-32	Fib1
ARID5B	1.9965e-35	0.528922	0.759	0.73	5.72218e-31	Fib1
BTF3	2.43474e-35	0.2592	0.984	0.972	6.9782e-31	Fib1
EIF5	5.22e-35	0.419571	0.746	0.703	1.4961e-30	Fib1
MGST1	6.14385e-35	0.306792	0.823	0.661	1.76089e-30	Fib1
DDIT4	9.79335e-35	0.491201	0.469	0.331	2.80687e-30	Fib1
JUND	1.08538e-34	0.355214	0.64	0.529	3.1108e-30	Fib1
SLC25A6	2.1341e-34	0.27951	0.956	0.927	6.11655e-30	Fib1
CTSF	2.1565e-34	0.352943	0.661	0.556	6.18075e-30	Fib1
ANG	2.95502e-34	0.428779	0.504	0.376	8.46939e-30	Fib1
TOB1	4.73315e-34	0.477866	0.445	0.318	1.35657e-29	Fib1
ECHDC2	2.01649e-33	0.422818	0.475	0.348	5.77945e-29	Fib1
CKS2	5.84114e-33	0.603855	0.352	0.237	1.67413e-28	Fib1
PID1	2.68728e-32	0.39721	0.424	0.293	7.70202e-28	Fib1
EMP2	6.59188e-32	0.393619	0.686	0.629	1.8893e-27	Fib1
CYP27A1	7.48239e-32	0.379643	0.392	0.26	2.14453e-27	Fib1
HNRNPH1	7.75381e-32	0.49264	0.571	0.475	2.22232e-27	Fib1
TPI1	2.21888e-31	0.319537	0.899	0.869	6.35954e-27	Fib1
IGFBP4	3.16715e-31	0.511698	0.818	0.753	9.07736e-27	Fib1
TNFSF10	4.27275e-31	0.408205	0.464	0.338	1.22461e-26	Fib1
COMMD6	6.31852e-31	0.311526	0.915	0.888	1.81095e-26	Fib1
DCN	6.92331e-31	0.251623	1	0.97	1.98429e-26	Fib1
TRA2B	6.97164e-31	0.439744	0.62	0.549	1.99814e-26	Fib1
MIDN	8.51596e-31	0.42735	0.448	0.321	2.44076e-26	Fib1
OSER1	1.07235e-30	0.455839	0.383	0.271	3.07345e-26	Fib1
GLUL	1.85361e-30	0.381921	0.82	0.742	5.31263e-26	Fib1
FBLN5	2.2433e-30	0.323706	0.737	0.629	6.42953e-26	Fib1
NASP	7.03851e-30	0.479574	0.424	0.322	2.01731e-25	Fib1
NFIB	7.3895e-30	0.344359	0.683	0.597	2.1179e-25	Fib1
MLF1	1.54839e-29	0.439533	0.259	0.154	4.43785e-25	Fib1
HSPB6	1.87037e-29	0.522703	0.465	0.351	5.36066e-25	Fib1
GFRA1	2.18101e-29	0.387693	0.468	0.344	6.251e-25	Fib1
IL11RA	3.34621e-29	0.418589	0.391	0.271	9.59057e-25	Fib1
LARP6	2.14496e-28	0.411808	0.544	0.459	6.14766e-24	Fib1
EIF3F	2.27462e-28	0.33162	0.842	0.793	6.51929e-24	Fib1
CLEC14A	7.21057e-28	0.547923	0.342	0.229	2.06662e-23	Fib1
PIM1	8.10104e-28	0.629508	0.358	0.255	2.32184e-23	Fib1
FAM133B	8.44506e-28	0.439603	0.527	0.433	2.42044e-23	Fib1
C12orf57	9.0242e-28	0.262791	0.901	0.863	2.58643e-23	Fib1
NEU1	1.6981e-27	0.474777	0.439	0.343	4.86692e-23	Fib1
PRNP	1.78826e-27	0.393252	0.521	0.425	5.12534e-23	Fib1
MT1X	2.41222e-27	0.748957	0.678	0.625	6.91367e-23	Fib1
PRELP	3.09894e-27	0.303088	0.723	0.62	8.88186e-23	Fib1
ZNF703	1.42183e-26	0.421434	0.38	0.273	4.0751e-22	Fib1
ATP5L	2.04021e-26	0.293483	0.903	0.777	5.84746e-22	Fib1
SFPQ	2.60594e-26	0.37659	0.636	0.576	7.46888e-22	Fib1
NR4A1	4.28792e-25	0.329513	0.638	0.529	1.22896e-20	Fib1
PABPC1	5.2458e-25	0.254244	0.878	0.827	1.5035e-20	Fib1
YME1L1	7.27916e-25	0.502217	0.415	0.335	2.08628e-20	Fib1
GPX1	8.56049e-25	0.304158	0.695	0.582	2.45352e-20	Fib1
BOC	9.03905e-25	0.328465	0.33	0.218	2.59068e-20	Fib1
CREG1	3.01055e-24	0.333518	0.459	0.356	8.62854e-20	Fib1
G0S2	4.52927e-24	0.631144	0.282	0.187	1.29813e-19	Fib1
C6orf62	7.66376e-24	0.406456	0.441	0.352	2.19651e-19	Fib1
RBMX	2.89801e-23	0.375471	0.607	0.553	8.30599e-19	Fib1
PDGFRA	4.81488e-23	0.321154	0.572	0.483	1.37999e-18	Fib1
ARRDC3	7.15306e-23	0.371534	0.326	0.224	2.05014e-18	Fib1
RBBP6	1.65601e-22	0.432318	0.447	0.366	4.74629e-18	Fib1
LMNA	1.26783e-21	0.274626	0.928	0.918	3.63374e-17	Fib1
IGF2	2.64818e-21	0.578527	0.332	0.228	7.58994e-17	Fib1
HNRNPA2B1	3.44468e-21	0.267209	0.894	0.885	9.87279e-17	Fib1
CYB5A	4.43853e-20	0.339943	0.552	0.493	1.27213e-15	Fib1
PHLDA1	4.70652e-20	0.307026	0.422	0.31	1.34893e-15	Fib1
BDH2	6.98477e-20	0.328014	0.451	0.368	2.0019e-15	Fib1
HNRNPDL	1.03394e-19	0.255863	0.81	0.797	2.96338e-15	Fib1
NUFIP2	1.15412e-19	0.371442	0.346	0.26	3.30784e-15	Fib1
ANKRD35	1.20341e-19	0.326552	0.34	0.249	3.44909e-15	Fib1
AKR1B1	1.65348e-19	0.301834	0.538	0.465	4.73903e-15	Fib1
UBE2D1	2.75665e-19	0.439063	0.331	0.255	7.90084e-15	Fib1
C19orf43	5.41932e-19	0.255876	0.749	0.653	1.55323e-14	Fib1
ERRFI1	5.52695e-19	0.268527	0.502	0.41	1.58408e-14	Fib1
SGCE	6.83527e-19	0.346451	0.54	0.474	1.95906e-14	Fib1
NUPR1	9.32527e-19	0.27907	0.905	0.882	2.67272e-14	Fib1
SLC2A3	1.06987e-18	0.378245	0.442	0.357	3.06636e-14	Fib1
LINC00493	1.28102e-18	0.259922	0.631	0.554	3.67154e-14	Fib1
NPC2	1.77851e-18	0.265435	0.813	0.785	5.09737e-14	Fib1
GLT8D2	2.31121e-18	0.283355	0.479	0.386	6.62415e-14	Fib1
RARRES3	3.08713e-18	0.268685	0.346	0.251	8.84801e-14	Fib1
ST13	7.85806e-18	0.291388	0.758	0.748	2.2522e-13	Fib1
MID1IP1	1.09017e-17	0.445502	0.349	0.27	3.12455e-13	Fib1
KLF10	2.28197e-17	0.411687	0.43	0.358	6.54035e-13	Fib1
TCF4	1.17854e-16	0.256152	0.744	0.706	3.37783e-12	Fib1
MAT2A	9.12311e-16	0.332876	0.379	0.307	2.61478e-11	Fib1
YBX3	9.82814e-16	0.272909	0.757	0.735	2.81684e-11	Fib1
EIF4B	2.68513e-15	0.315609	0.578	0.547	7.69584e-11	Fib1
TCEB1	3.71685e-15	0.315045	0.572	0.518	1.06529e-10	Fib1
POLR2A	6.31361e-15	0.356795	0.275	0.206	1.80954e-10	Fib1
NDUFS4	8.74362e-15	0.280935	0.652	0.631	2.50601e-10	Fib1
RGMA	9.89569e-15	0.319177	0.408	0.335	2.8362e-10	Fib1
RNASET2	1.57745e-14	0.288305	0.263	0.19	4.52114e-10	Fib1
RSL24D1	2.95377e-14	0.263903	0.633	0.607	8.46579e-10	Fib1
NTRK2	3.69721e-14	0.253194	0.524	0.439	1.05966e-09	Fib1
INSIG1	4.7329e-14	0.34495	0.3	0.233	1.3565e-09	Fib1
ASXL1	5.33197e-14	0.300151	0.282	0.211	1.5282e-09	Fib1
CTGF	8.74351e-14	0.331017	0.686	0.633	2.50598e-09	Fib1
CLK1	1.27978e-13	0.296827	0.459	0.401	3.66799e-09	Fib1
SPG20	1.84896e-13	0.253649	0.376	0.301	5.2993e-09	Fib1
TUBB2A	2.20453e-13	0.3175	0.431	0.37	6.3184e-09	Fib1
ZBTB16	2.64006e-13	0.336868	0.366	0.288	7.56669e-09	Fib1
ADH1C	2.74785e-13	0.332228	0.259	0.185	7.87562e-09	Fib1
MKNK2	2.84783e-13	0.301427	0.25	0.185	8.16216e-09	Fib1
COLEC12	3.82367e-13	0.259916	0.28	0.206	1.0959e-08	Fib1
CRISPLD2	4.80301e-13	0.271329	0.439	0.369	1.37659e-08	Fib1
KLF2	9.35046e-13	0.354369	0.482	0.427	2.67994e-08	Fib1
DCXR	1.88529e-12	0.318598	0.288	0.224	5.40344e-08	Fib1
GPRC5A	2.06758e-12	0.278658	0.306	0.234	5.9259e-08	Fib1
EBPL	2.85286e-12	0.310757	0.367	0.313	8.17659e-08	Fib1
NBEAL1	3.61521e-12	0.289922	0.614	0.594	1.03616e-07	Fib1
ZNF503	5.66121e-12	0.304179	0.45	0.397	1.62256e-07	Fib1
FIBIN	1.19961e-11	0.25413	0.456	0.381	3.43821e-07	Fib1
CD74	1.36015e-11	0.32325	0.333	0.272	3.89833e-07	Fib1
RBM8A	2.39767e-11	0.250572	0.616	0.606	6.87195e-07	Fib1
THUMPD3-AS1	2.47864e-11	0.333879	0.326	0.265	7.10403e-07	Fib1
SUPT5H	8.82474e-11	0.401444	0.254	0.2	2.52926e-06	Fib1
LITAF	9.32671e-11	0.269098	0.53	0.492	2.67313e-06	Fib1
PGF	2.69897e-10	0.288862	0.299	0.232	7.73551e-06	Fib1
NOP56	3.10428e-10	0.28701	0.363	0.315	8.89717e-06	Fib1
SLC1A5	3.61437e-10	0.312209	0.307	0.255	1.03591e-05	Fib1
OSR2	4.77307e-10	0.259386	0.43	0.37	1.36801e-05	Fib1
EGFR	2.14306e-09	0.276609	0.41	0.363	6.14223e-05	Fib1
TCEAL7	2.35331e-09	0.325194	0.263	0.211	6.74483e-05	Fib1
NNMT	6.97608e-09	0.376291	0.719	0.736	0.000199941	Fib1
H1FX	8.54886e-09	0.253322	0.447	0.404	0.000245019	Fib1
SAFB2	1.0422e-08	0.264097	0.268	0.222	0.000298705	Fib1
ARIH1	2.96738e-08	0.250215	0.291	0.245	0.00085048	Fib1
CDC42EP4	3.94208e-08	0.293645	0.281	0.234	0.00112984	Fib1
FBL	4.62307e-08	0.264645	0.436	0.411	0.00132502	Fib1
ZNF90	5.87911e-08	0.293686	0.283	0.242	0.00168501	Fib1
APOE	7.09814e-08	0.569907	0.274	0.218	0.0020344	Fib1
CLU	1.12878e-07	0.287302	0.687	0.672	0.00323519	Fib1
PCOLCE2	0	2.32383	0.901	0.334	0	Fib2
CD55	0	2.18417	0.908	0.385	0	Fib2
PRG4	0	2.14907	0.712	0.154	0	Fib2
MFAP5	0	2.10996	0.974	0.572	0	Fib2
C1QTNF3	0	2.02843	0.714	0.136	0	Fib2
FSTL1	0	1.89026	0.975	0.735	0	Fib2
IGFBP6	0	1.83018	0.99	0.836	0	Fib2
FBN1	0	1.82836	0.941	0.565	0	Fib2
FABP3	0	1.78806	0.514	0.083	0	Fib2
PROCR	0	1.71087	0.788	0.31	0	Fib2
ADAMTS5	0	1.68131	0.693	0.172	0	Fib2
LINC01133	0	1.63318	0.682	0.11	0	Fib2
SEMA3C	0	1.57796	0.692	0.131	0	Fib2
DEFB1	0	1.56079	0.441	0.052	0	Fib2
HSD3B7	0	1.54007	0.685	0.17	0	Fib2
LOXL1	0	1.53729	0.804	0.349	0	Fib2
TMSB4X	0	1.42446	1	0.997	0	Fib2
LINC00152	0	1.32744	0.696	0.195	0	Fib2
S100A10	0	1.21524	0.999	0.919	0	Fib2
S100A4	0	1.15578	1	0.939	0	Fib2
CREB5	0	1.11809	0.698	0.22	0	Fib2
TNXB	0	1.1091	0.958	0.55	0	Fib2
ANXA2	0	0.992766	0.998	0.954	0	Fib2
S100A6	0	0.865392	1	0.983	0	Fib2
CADM3	1.14146e-307	1.16817	0.587	0.138	3.27153e-303	Fib2
DPP4	1.08115e-301	0.852111	0.469	0.072	3.09868e-297	Fib2
TPPP3	2.97629e-296	1.53363	0.932	0.616	8.53034e-292	Fib2
DBN1	3.0133e-294	1.17301	0.758	0.312	8.63642e-290	Fib2
MEDAG	2.86041e-293	1.08449	0.786	0.31	8.19823e-289	Fib2
PLAC9	3.04802e-287	0.812819	1	0.928	8.73592e-283	Fib2
RAB32	4.37114e-286	1.16455	0.733	0.296	1.25281e-281	Fib2
ACKR3	5.82824e-284	1.23037	0.845	0.398	1.67043e-279	Fib2
CDA	5.22067e-279	0.967765	0.438	0.07	1.49629e-274	Fib2
TMEM35	4.69642e-278	0.87729	0.385	0.047	1.34604e-273	Fib2
PAMR1	2.09357e-272	0.905245	0.534	0.122	6.00038e-268	Fib2
S100A11	4.49525e-268	0.871911	0.995	0.94	1.28838e-263	Fib2
GLIPR2	1.00974e-261	1.10488	0.787	0.383	2.89402e-257	Fib2
HAS1	3.19977e-261	1.45899	0.388	0.056	9.17086e-257	Fib2
C10orf54	3.42952e-256	1.05466	0.7	0.26	9.82936e-252	Fib2
SDC2	7.13087e-252	1.01478	0.956	0.751	2.04378e-247	Fib2
PTHLH	4.89402e-250	1.10733	0.469	0.099	1.40268e-245	Fib2
CD248	3.9952e-247	1.01896	0.851	0.456	1.14506e-242	Fib2
C17orf58	6.94424e-244	0.898524	0.525	0.131	1.99029e-239	Fib2
CLEC3B	8.4301e-243	0.855209	0.515	0.127	2.41615e-238	Fib2
ADI1	4.86295e-240	1.0743	0.823	0.483	1.39377e-235	Fib2
GYPC	9.63362e-240	0.931373	0.91	0.624	2.76109e-235	Fib2
GAS7	1.23498e-238	0.97311	0.645	0.231	3.53957e-234	Fib2
PPIC	2.88743e-234	1.00419	0.839	0.48	8.27565e-230	Fib2
ALDH1A3	1.3344e-227	0.931721	0.482	0.117	3.82452e-223	Fib2
EMP3	1.15253e-226	1.30688	0.946	0.779	3.30328e-222	Fib2
ZNF385A	1.49284e-225	0.935621	0.538	0.154	4.27864e-221	Fib2
NPR1	4.9457e-225	0.646035	0.349	0.049	1.41749e-220	Fib2
PI16	9.03426e-225	1.22473	0.844	0.453	2.58931e-220	Fib2
CD24	1.61462e-222	0.975981	0.305	0.034	4.62767e-218	Fib2
FBLN2	4.30854e-222	0.801551	0.98	0.768	1.23487e-217	Fib2
SPRYD3	5.79084e-222	1.01614	0.559	0.181	1.65971e-217	Fib2
UGP2	3.00851e-220	1.1109	0.811	0.445	8.62269e-216	Fib2
HTRA3	1.133e-219	1.09177	0.839	0.463	3.2473e-215	Fib2
SH3BGRL3	9.1795e-217	1.1326	0.947	0.788	2.63094e-212	Fib2
UGDH	1.13202e-215	1.01286	0.73	0.342	3.24448e-211	Fib2
SCARA5	4.32857e-215	0.867671	0.842	0.409	1.24061e-210	Fib2
CD70	2.0566e-214	0.652869	0.287	0.029	5.89443e-210	Fib2
ADAMTSL4	8.81986e-214	0.746262	0.594	0.182	2.52786e-209	Fib2
AXL	1.66656e-211	1.00211	0.797	0.424	4.77653e-207	Fib2
RRAS2	3.42234e-207	0.859176	0.466	0.123	9.80875e-203	Fib2
CLDN11	3.85728e-206	1.13718	0.537	0.167	1.10553e-201	Fib2
CD34	6.29441e-206	0.852937	0.807	0.387	1.80404e-201	Fib2
UAP1	5.10709e-203	1.16864	0.799	0.44	1.46374e-198	Fib2
THBD	1.81307e-202	1.26784	0.351	0.064	5.19643e-198	Fib2
WNT10B	1.38289e-199	0.51038	0.26	0.023	3.9635e-195	Fib2
CST3	4.62153e-198	0.676143	1	0.994	1.32458e-193	Fib2
SH2D1A	1.97135e-197	0.705778	0.335	0.054	5.6501e-193	Fib2
COX6C	4.38373e-197	0.746593	0.962	0.849	1.25642e-192	Fib2
TMSB10	3.54528e-195	0.592938	0.999	0.993	1.01611e-190	Fib2
SMIM14	1.09773e-190	0.871352	0.738	0.378	3.1462e-186	Fib2
ABL2	2.43348e-187	1.02177	0.524	0.178	6.97458e-183	Fib2
TBC1D12	3.99154e-187	0.686686	0.443	0.116	1.14402e-182	Fib2
RCAN1	5.19788e-185	0.97297	0.476	0.146	1.48976e-180	Fib2
ARL4D	1.56652e-181	0.890547	0.554	0.193	4.4898e-177	Fib2
CMTM3	3.45902e-181	0.821998	0.745	0.383	9.9139e-177	Fib2
F10	1.11923e-180	0.85326	0.798	0.43	3.20782e-176	Fib2
IFI27	1.75645e-179	1.04031	0.902	0.641	5.03415e-175	Fib2
NHSL1	2.97334e-179	0.635991	0.35	0.071	8.5219e-175	Fib2
LDHA	2.89963e-174	0.752635	0.96	0.823	8.31064e-170	Fib2
CXCL1	3.35832e-174	2.16075	0.467	0.151	9.62528e-170	Fib2
EMILIN2	8.40685e-174	0.640994	0.455	0.131	2.40949e-169	Fib2
SDCBP	1.29137e-171	0.800721	0.872	0.599	3.70119e-167	Fib2
OLFML2A	1.44796e-163	0.643077	0.505	0.166	4.14999e-159	Fib2
GPX4	1.7445e-163	0.666122	0.978	0.871	4.99992e-159	Fib2
GFPT2	3.2745e-163	0.808263	0.617	0.261	9.38503e-159	Fib2
ATP5E	1.39108e-162	0.625687	0.979	0.772	3.98698e-158	Fib2
ABLIM1	1.83775e-162	0.689586	0.673	0.285	5.26718e-158	Fib2
CYP4B1	2.4631e-161	0.880013	0.521	0.186	7.05949e-157	Fib2
KCNAB1	5.57979e-160	0.615223	0.343	0.074	1.59922e-155	Fib2
CSF1	2.02276e-159	0.827559	0.54	0.206	5.79743e-155	Fib2
TRAC	4.208e-159	0.795827	0.278	0.049	1.20606e-154	Fib2
PCSK6	2.81527e-155	0.660037	0.465	0.144	8.06883e-151	Fib2
PPP1R14B	1.88088e-154	0.684235	0.44	0.142	5.39079e-150	Fib2
VIMP	2.18537e-154	0.718563	0.795	0.438	6.26349e-150	Fib2
EFEMP1	6.87595e-153	0.746224	0.959	0.749	1.97072e-148	Fib2
PDGFD	5.41705e-152	0.669075	0.533	0.195	1.55258e-147	Fib2
TAGLN2	1.19206e-151	0.670137	0.963	0.804	3.41655e-147	Fib2
NT5E	2.94989e-149	0.662632	0.606	0.258	8.45467e-145	Fib2
RTN4	3.73909e-149	0.574814	0.965	0.823	1.07166e-144	Fib2
BAG2	4.1214e-148	0.728931	0.466	0.165	1.18123e-143	Fib2
STXBP6	1.93906e-146	0.610049	0.465	0.153	5.55754e-142	Fib2
TRIOBP	1.64641e-145	0.598846	0.584	0.237	4.71877e-141	Fib2
CD44	2.19789e-145	0.748333	0.884	0.616	6.29938e-141	Fib2
RHOA	1.27593e-143	0.673704	0.954	0.836	3.65694e-139	Fib2
LIMCH1	2.82186e-143	0.644758	0.48	0.169	8.08775e-139	Fib2
PTGIS	7.87623e-143	0.665392	0.69	0.326	2.25741e-138	Fib2
COTL1	1.67392e-139	0.653184	0.446	0.155	4.79761e-135	Fib2
CD99	1.81889e-138	0.43799	0.999	0.967	5.21312e-134	Fib2
VASH2	7.64538e-138	0.450859	0.272	0.052	2.19124e-133	Fib2
TGFBR2	4.74742e-137	0.686315	0.715	0.379	1.36066e-132	Fib2
YWHAH	2.21164e-136	0.903837	0.731	0.43	6.33878e-132	Fib2
ATP2B1	2.78774e-136	0.682391	0.551	0.233	7.98993e-132	Fib2
ITGA11	1.47998e-134	0.515044	0.431	0.14	4.24178e-130	Fib2
BIN1	5.98788e-134	0.605405	0.641	0.297	1.71619e-129	Fib2
APBB1IP	1.44225e-133	0.443864	0.299	0.067	4.13364e-129	Fib2
FNDC1	9.53717e-133	0.573616	0.42	0.135	2.73345e-128	Fib2
AIF1L	4.87878e-132	0.515024	0.333	0.085	1.39831e-127	Fib2
MGLL	1.38264e-130	0.717286	0.621	0.299	3.96278e-126	Fib2
OAZ1	2.74151e-130	0.422779	0.997	0.965	7.85744e-126	Fib2
GJA1	2.55825e-129	0.577325	0.533	0.213	7.33219e-125	Fib2
SEMA3B	4.31872e-129	0.534077	0.355	0.101	1.23779e-124	Fib2
VASN	2.99071e-128	0.777356	0.582	0.275	8.57166e-124	Fib2
ORAI3	5.057e-128	0.556959	0.507	0.198	1.44939e-123	Fib2
SMURF2	1.01338e-127	0.50226	0.358	0.104	2.90444e-123	Fib2
BCAT1	9.29908e-126	0.581662	0.302	0.077	2.66521e-121	Fib2
EPB41L3	9.8563e-126	0.491467	0.365	0.109	2.82491e-121	Fib2
TUBB6	7.27785e-125	0.677916	0.713	0.414	2.0859e-120	Fib2
C1QTNF2	7.34413e-124	0.634388	0.594	0.278	2.1049e-119	Fib2
S100A16	2.20159e-123	0.791913	0.64	0.329	6.30999e-119	Fib2
PLTP	1.45366e-121	0.717796	0.8	0.493	4.16635e-117	Fib2
TNFSF9	2.75859e-121	0.40478	0.254	0.052	7.9064e-117	Fib2
PTRF	2.768e-121	0.544172	0.935	0.669	7.93337e-117	Fib2
RHOB	6.42369e-119	0.753281	0.872	0.63	1.84109e-114	Fib2
EFHD1	1.08769e-116	0.612528	0.665	0.331	3.11742e-112	Fib2
DDAH2	1.32624e-116	0.510206	0.94	0.726	3.80115e-112	Fib2
ENPP1	2.93797e-116	0.637272	0.359	0.115	8.42052e-112	Fib2
PRKCDBP	2.01134e-115	0.562036	0.899	0.627	5.7647e-111	Fib2
RAC1	4.40004e-115	0.475067	0.973	0.871	1.26109e-110	Fib2
S100A13	9.84273e-115	0.517874	0.968	0.79	2.82102e-110	Fib2
GRK5	1.30507e-114	0.556142	0.562	0.253	3.74045e-110	Fib2
GPSM2	3.35313e-114	0.438708	0.386	0.125	9.61042e-110	Fib2
NOV	1.01449e-113	0.768702	0.339	0.104	2.90764e-109	Fib2
ELN	3.48824e-113	0.586462	0.729	0.398	9.99765e-109	Fib2
STK17A	3.77859e-113	0.511659	0.388	0.136	1.08298e-108	Fib2
ADGRD1	1.64264e-112	0.440322	0.352	0.108	4.70797e-108	Fib2
PALM	2.97661e-112	0.513353	0.515	0.21	8.53126e-108	Fib2
PLAT	1.06701e-110	0.565029	0.411	0.152	3.05815e-106	Fib2
LIMA1	5.68084e-109	0.564747	0.803	0.524	1.62819e-104	Fib2
CPE	2.96172e-107	0.664469	0.73	0.431	8.4886e-103	Fib2
TGFBR3	4.30472e-106	0.55251	0.67	0.344	1.23377e-101	Fib2
GNPNAT1	1.95747e-105	0.687246	0.293	0.086	5.6103e-101	Fib2
TIMP2	1.42452e-103	0.52905	0.914	0.715	4.08283e-99	Fib2
DLGAP4	3.45882e-103	0.541246	0.52	0.238	9.91332e-99	Fib2
NINJ2	4.1711e-103	0.479363	0.374	0.132	1.19548e-98	Fib2
POLR2L	1.68246e-102	0.472503	0.961	0.85	4.82211e-98	Fib2
PDLIM1	5.39311e-101	0.574652	0.785	0.524	1.54572e-96	Fib2
SERF2	1.36148e-100	0.451392	0.998	0.988	3.90213e-96	Fib2
DBI	1.99518e-100	0.501487	0.903	0.728	5.7184e-96	Fib2
TXN	2.3724e-100	0.526034	0.952	0.831	6.79955e-96	Fib2
CLIC1	2.91513e-100	0.467829	0.953	0.825	8.35504e-96	Fib2
MINOS1	9.71903e-100	0.518593	0.804	0.487	2.78557e-95	Fib2
YBX1	2.76643e-99	0.42954	0.974	0.921	7.92887e-95	Fib2
CBR31	3.77314e-98	0.486635	0.618	0.306	1.08142e-93	Fib2
SFRP4	2.16066e-97	1.03337	0.532	0.264	6.19266e-93	Fib2
GALNT16	3.45092e-97	0.396779	0.378	0.134	9.89067e-93	Fib2
HEG1	1.72204e-96	0.446202	0.449	0.187	4.93554e-92	Fib2
GALNT15	4.00855e-96	0.445695	0.276	0.08	1.14889e-91	Fib2
MAP3K8	5.41613e-96	0.538069	0.475	0.212	1.55232e-91	Fib2
KLF3	3.80688e-95	0.525018	0.448	0.191	1.09109e-90	Fib2
MIR4435-2HG	7.63871e-95	0.430528	0.536	0.247	2.18933e-90	Fib2
LTBP4	9.07457e-95	0.473188	0.982	0.771	2.60086e-90	Fib2
FLRT2	3.01075e-94	0.38435	0.271	0.076	8.62912e-90	Fib2
PLIN2	5.43973e-94	0.694843	0.597	0.316	1.55908e-89	Fib2
MESDC1	1.1217e-93	0.398006	0.339	0.115	3.21489e-89	Fib2
ATP5H	1.82261e-93	0.492089	0.858	0.559	5.22379e-89	Fib2
IMPA2	3.03616e-93	0.370142	0.297	0.091	8.70193e-89	Fib2
PXN	1.11211e-92	0.407329	0.397	0.153	3.18742e-88	Fib2
PMP22	1.15891e-91	0.446951	0.944	0.783	3.32154e-87	Fib2
LGR4	3.52662e-91	0.366926	0.251	0.069	1.01076e-86	Fib2
ANXA1	5.2125e-91	0.44662	0.988	0.896	1.49396e-86	Fib2
CCDC80	9.85875e-91	0.468836	0.966	0.819	2.82562e-86	Fib2
HIGD1A	1.0854e-90	0.475299	0.571	0.281	3.11086e-86	Fib2
RAB23	4.77785e-90	0.422976	0.325	0.114	1.36938e-85	Fib2
HDAC7	1.66192e-89	0.457962	0.544	0.26	4.76323e-85	Fib2
MYL12B	7.8442e-89	0.495502	0.961	0.881	2.24823e-84	Fib2
C7orf73	1.41386e-88	0.487842	0.616	0.318	4.05227e-84	Fib2
TAX1BP3	2.96718e-88	0.560067	0.79	0.546	8.50422e-84	Fib2
ANXA7	6.32918e-88	0.533281	0.711	0.441	1.81401e-83	Fib2
AZIN1	6.66687e-88	0.430659	0.449	0.197	1.91079e-83	Fib2
CCDC109B	1.37365e-87	0.38072	0.525	0.234	3.93703e-83	Fib2
NOVA1	5.38408e-87	0.485068	0.848	0.556	1.54313e-82	Fib2
MEG31	1.89062e-86	0.516313	0.911	0.679	5.4187e-82	Fib2
ITM2A	2.97646e-85	0.548973	0.761	0.475	8.53084e-81	Fib2
ANXA4	1.04601e-84	0.522576	0.72	0.459	2.99798e-80	Fib2
RBMS1	2.80158e-84	0.54659	0.758	0.506	8.0296e-80	Fib2
CDC42EP2	1.2107e-83	0.405905	0.383	0.153	3.46999e-79	Fib2
FAM107B	1.29784e-83	0.388761	0.369	0.144	3.71975e-79	Fib2
NANS	4.08458e-83	0.549889	0.502	0.259	1.17068e-78	Fib2
VCAN	4.80348e-83	0.304984	0.81	0.511	1.37673e-78	Fib2
SSR3	1.51052e-82	0.477263	0.77	0.5	4.3293e-78	Fib2
RAP1A	4.06351e-82	0.47112	0.718	0.444	1.16464e-77	Fib2
ASPN	5.30331e-82	0.774262	0.487	0.246	1.51998e-77	Fib2
GPRC5A1	1.63065e-81	0.55366	0.422	0.186	4.67361e-77	Fib2
LRRN4CL	3.34228e-81	0.411558	0.586	0.288	9.57931e-77	Fib2
CRIP1	1.02945e-80	0.344965	0.804	0.511	2.9505e-76	Fib2
CAPN2	1.8699e-80	0.486801	0.713	0.444	5.35931e-76	Fib2
ACVRL1	4.87127e-79	0.452668	0.637	0.349	1.39616e-74	Fib2
TES	7.91929e-78	0.347969	0.319	0.119	2.26975e-73	Fib2
FHL1	1.04543e-77	0.474508	0.887	0.66	2.99631e-73	Fib2
ADAM9	8.63156e-77	0.376167	0.442	0.201	2.47389e-72	Fib2
BASP1	1.7018e-76	0.374914	0.355	0.142	4.87752e-72	Fib2
ECM1	3.67814e-76	0.497062	0.694	0.423	1.05419e-71	Fib2
GNB2	4.15404e-76	0.444644	0.813	0.587	1.19059e-71	Fib2
PLXDC2	5.59523e-76	0.385566	0.536	0.27	1.60365e-71	Fib2
AHNAK	1.35223e-75	0.426267	0.91	0.74	3.87562e-71	Fib2
ANXA5	2.0748e-75	0.42428	0.957	0.87	5.94658e-71	Fib2
CCNDBP1	5.80125e-75	0.448178	0.563	0.305	1.6627e-70	Fib2
LEPR	9.22071e-75	0.40059	0.536	0.263	2.64275e-70	Fib2
CORO1C	9.31962e-75	0.398171	0.422	0.194	2.6711e-70	Fib2
SNX21	9.49219e-75	0.398874	0.459	0.217	2.72056e-70	Fib2
ERGIC1	2.00994e-74	0.393115	0.536	0.274	5.76069e-70	Fib2
IL6ST	4.04867e-74	0.459696	0.683	0.418	1.16039e-69	Fib2
STX4	6.025e-74	0.396915	0.484	0.236	1.72683e-69	Fib2
NRBF2	6.23449e-74	0.396819	0.415	0.189	1.78687e-69	Fib2
SEPT2	1.40747e-73	0.41992	0.649	0.37	4.03395e-69	Fib2
FAM63B	1.68473e-73	0.319464	0.365	0.147	4.82861e-69	Fib2
MGAT1	1.95826e-73	0.417282	0.673	0.396	5.61258e-69	Fib2
C16orf45	3.76129e-73	0.389655	0.432	0.194	1.07802e-68	Fib2
KPNA2	4.82368e-73	0.414123	0.358	0.151	1.38252e-68	Fib2
SPSB1	7.17902e-73	0.476951	0.477	0.235	2.05758e-68	Fib2
ARHGAP29	2.32683e-72	0.4026	0.529	0.268	6.66894e-68	Fib2
DYNLRB1	1.18996e-71	0.423988	0.821	0.565	3.41055e-67	Fib2
RHOC	6.28606e-71	0.573691	0.86	0.687	1.80165e-66	Fib2
FAM180B	1.10463e-70	0.392554	0.354	0.146	3.16599e-66	Fib2
SETD7	1.40592e-70	0.372416	0.377	0.165	4.02951e-66	Fib2
FLNC	2.32845e-70	0.298442	0.273	0.096	6.67356e-66	Fib2
SLC37A3	3.53003e-70	0.334494	0.342	0.14	1.01174e-65	Fib2
PHGDH	3.69873e-70	0.388205	0.487	0.237	1.06009e-65	Fib2
GLUL1	4.00781e-70	0.496937	0.902	0.708	1.14868e-65	Fib2
MMP23B	6.1128e-70	0.368084	0.299	0.113	1.75199e-65	Fib2
GLRX	7.44568e-70	0.419905	0.488	0.248	2.13401e-65	Fib2
ADAMTSL3	9.37255e-70	0.302999	0.262	0.089	2.68627e-65	Fib2
IL32	2.57558e-69	0.372625	0.813	0.529	7.38187e-65	Fib2
TRIO	3.26587e-69	0.347609	0.425	0.198	9.36032e-65	Fib2
ADD3	4.50447e-69	0.426631	0.768	0.499	1.29103e-64	Fib2
VAT1	2.12784e-68	0.41169	0.635	0.366	6.09861e-64	Fib2
CAMK1D	4.42978e-68	0.290597	0.266	0.094	1.26962e-63	Fib2
HSPA12B	6.18451e-68	0.296257	0.301	0.113	1.77254e-63	Fib2
IFNGR2	9.49274e-68	0.432449	0.659	0.404	2.72072e-63	Fib2
METRNL	2.82769e-67	0.347408	0.284	0.106	8.10444e-63	Fib2
45353	4.33753e-67	0.339194	0.359	0.155	1.24318e-62	Fib2
ATP5J2	5.56672e-67	0.386237	0.812	0.532	1.59548e-62	Fib2
CLTB	9.89544e-67	0.456525	0.772	0.543	2.83613e-62	Fib2
ACTG1	1.54263e-66	0.294765	0.998	0.99	4.42132e-62	Fib2
AKR1C1	1.58525e-66	0.353269	0.446	0.21	4.54349e-62	Fib2
THBS3	2.73768e-66	0.347998	0.373	0.165	7.84646e-62	Fib2
NBL1	3.42448e-66	0.407939	0.734	0.473	9.81491e-62	Fib2
PPP2R2A	4.856e-66	0.404826	0.428	0.21	1.39178e-61	Fib2
NTN4	8.74048e-66	0.385333	0.508	0.261	2.50511e-61	Fib2
HAS2	9.01165e-66	0.362983	0.281	0.107	2.58283e-61	Fib2
MATN2	1.22051e-65	0.576943	0.307	0.127	3.4981e-61	Fib2
STMN3	2.58539e-65	0.363114	0.421	0.203	7.40999e-61	Fib2
AHNAK2	3.76651e-65	0.352743	0.399	0.182	1.07952e-60	Fib2
LGALS1	7.17606e-65	0.303064	1	0.997	2.05673e-60	Fib2
USP53	9.97064e-65	0.499243	0.497	0.268	2.85769e-60	Fib2
RNH1	1.81563e-64	0.404308	0.876	0.708	5.20379e-60	Fib2
SRPX2	1.87242e-64	0.346606	0.436	0.213	5.36655e-60	Fib2
OSR21	2.45078e-64	0.456014	0.565	0.314	7.02418e-60	Fib2
RERG	5.06729e-64	0.374219	0.365	0.164	1.45234e-59	Fib2
DST	8.1678e-64	0.42069	0.72	0.473	2.34097e-59	Fib2
SNX7	8.39403e-64	0.350707	0.472	0.24	2.40581e-59	Fib2
SCCPDH	8.90568e-64	0.354177	0.387	0.181	2.55246e-59	Fib2
FAM195B	5.39905e-63	0.366954	0.663	0.387	1.54742e-58	Fib2
HOTAIRM1	6.6348e-63	0.278801	0.256	0.091	1.9016e-58	Fib2
ACAA2	6.66047e-63	0.38098	0.465	0.241	1.90896e-58	Fib2
FKBP1A	7.66769e-63	0.405607	0.852	0.676	2.19764e-58	Fib2
45550	2.72533e-62	0.384428	0.805	0.535	7.81107e-58	Fib2
CD151	3.41583e-62	0.411811	0.832	0.637	9.79012e-58	Fib2
SMAD3	3.78988e-62	0.284542	0.298	0.119	1.08622e-57	Fib2
PIGT	4.56898e-62	0.396067	0.703	0.451	1.30952e-57	Fib2
MYL12A	4.90973e-62	0.478364	0.924	0.815	1.40718e-57	Fib2
DPYSL3	6.43103e-62	0.392794	0.57	0.324	1.8432e-57	Fib2
SELT	1.4655e-61	0.323048	0.555	0.29	4.20027e-57	Fib2
KLF41	1.60949e-61	0.252736	0.91	0.635	4.61297e-57	Fib2
SSC5D	1.75303e-61	0.323163	0.355	0.158	5.02436e-57	Fib2
PNRC2	2.44224e-61	0.415212	0.643	0.399	6.99972e-57	Fib2
CD63	2.88333e-61	0.25283	0.999	0.993	8.2639e-57	Fib2
CLIP1	3.2813e-61	0.376951	0.44	0.221	9.40452e-57	Fib2
FKBP9	4.93082e-61	0.383814	0.594	0.346	1.41322e-56	Fib2
LIMS2	2.03398e-60	0.288608	0.274	0.105	5.82959e-56	Fib2
TUBA1B	2.33871e-60	0.418671	0.959	0.865	6.70299e-56	Fib2
UCHL3	2.55818e-60	0.305369	0.301	0.126	7.33201e-56	Fib2
COMT	2.69258e-60	0.401409	0.79	0.562	7.71719e-56	Fib2
TUBA1A	2.98737e-60	0.357843	0.957	0.833	8.56211e-56	Fib2
BZW1	6.30735e-60	0.414747	0.714	0.479	1.80775e-55	Fib2
DIAPH1	1.79256e-59	0.269267	0.259	0.099	5.13766e-55	Fib2
TNFAIP2	2.59167e-59	0.394842	0.574	0.315	7.42798e-55	Fib2
CDV3	4.02941e-59	0.389404	0.42	0.213	1.15487e-54	Fib2
CYP1B1	7.29402e-59	0.311051	0.361	0.165	2.09054e-54	Fib2
AOX1	7.83438e-59	0.317092	0.297	0.123	2.24541e-54	Fib2
NOP10	9.495e-59	0.399762	0.77	0.546	2.72136e-54	Fib2
HOXB2	3.06866e-58	0.267189	0.284	0.113	8.79508e-54	Fib2
ARPC1B	3.53652e-58	0.384231	0.758	0.522	1.0136e-53	Fib2
FEM1C	4.38072e-58	0.301415	0.259	0.1	1.25556e-53	Fib2
SNHG23	4.51004e-58	0.354388	0.329	0.145	1.29262e-53	Fib2
AP3S1	4.87587e-58	0.394205	0.796	0.593	1.39747e-53	Fib2
ACKR4	7.84231e-58	0.268001	0.291	0.117	2.24768e-53	Fib2
DCLK1	8.75927e-58	0.323685	0.443	0.222	2.51049e-53	Fib2
PTPRA	1.15203e-57	0.329807	0.578	0.326	3.30183e-53	Fib2
EZR	1.77285e-57	0.280101	0.251	0.096	5.08117e-53	Fib2
PFDN1	2.23802e-57	0.359929	0.536	0.303	6.41439e-53	Fib2
CPXM2	2.24708e-57	0.422828	0.452	0.238	6.44036e-53	Fib2
CELF2	7.74105e-57	0.325472	0.656	0.384	2.21866e-52	Fib2
TMCO3	7.95755e-57	0.332652	0.431	0.222	2.28071e-52	Fib2
CTSH	9.97469e-57	0.35438	0.309	0.135	2.85885e-52	Fib2
FERMT2	1.07578e-56	0.388085	0.622	0.388	3.08328e-52	Fib2
ACOT13	2.12253e-56	0.277503	0.343	0.155	6.08338e-52	Fib2
TMEM159	2.38982e-56	0.289894	0.45	0.227	6.84945e-52	Fib2
BLOC1S1	2.52896e-56	0.364911	0.827	0.612	7.24824e-52	Fib2
MIEN1	4.35003e-56	0.341254	0.567	0.331	1.24676e-51	Fib2
VDAC1	6.77807e-56	0.377827	0.658	0.422	1.94266e-51	Fib2
VGLL3	6.87832e-56	0.332551	0.364	0.173	1.9714e-51	Fib2
MYEOV2	1.46399e-55	0.347257	0.8	0.532	4.19595e-51	Fib2
TGIF1	1.93586e-55	0.477612	0.448	0.246	5.54837e-51	Fib2
C11orf73	2.12385e-55	0.292678	0.497	0.259	6.08716e-51	Fib2
HN1	2.31746e-55	0.2825	0.364	0.167	6.64207e-51	Fib2
OGDH	3.11259e-55	0.26191	0.286	0.119	8.92098e-51	Fib2
DOCK4	4.69004e-54	0.255033	0.263	0.106	1.34421e-49	Fib2
GALNT10	6.41468e-54	0.277538	0.25	0.099	1.83851e-49	Fib2
SH3D19	9.15061e-54	0.313803	0.482	0.259	2.62266e-49	Fib2
SPTBN1	9.34659e-54	0.37171	0.828	0.605	2.67883e-49	Fib2
PGD	1.02496e-53	0.295257	0.346	0.163	2.93763e-49	Fib2
CAPNS1	1.08214e-53	0.361144	0.544	0.321	3.10152e-49	Fib2
CYB5D2	1.31789e-53	0.288414	0.337	0.154	3.77721e-49	Fib2
NDRG1	1.48595e-53	0.313158	0.534	0.296	4.25887e-49	Fib2
HSPB1	6.18304e-53	0.344283	0.983	0.922	1.77212e-48	Fib2
PTP4A2	1.47205e-52	0.331706	0.555	0.318	4.21903e-48	Fib2
PIK3IP1	1.70392e-52	0.294191	0.312	0.139	4.8836e-48	Fib2
PTGES	6.91138e-52	0.309832	0.421	0.211	1.98087e-47	Fib2
ACSL3	1.27126e-51	0.312775	0.437	0.232	3.64356e-47	Fib2
PFKP	2.14305e-51	0.2553	0.298	0.132	6.14219e-47	Fib2
NDFIP2	5.11285e-51	0.261257	0.28	0.122	1.4654e-46	Fib2
FYN	5.49389e-51	0.295124	0.432	0.228	1.5746e-46	Fib2
GLT8D1	9.10815e-51	0.340322	0.522	0.307	2.61049e-46	Fib2
CYR611	1.52394e-50	0.282564	0.88	0.603	4.36778e-46	Fib2
USMG5	2.13601e-50	0.324445	0.843	0.571	6.12201e-46	Fib2
ABI1	2.99569e-50	0.262214	0.344	0.163	8.58594e-46	Fib2
CHST7	3.2774e-50	0.284077	0.282	0.122	9.39335e-46	Fib2
KRAS	7.8913e-50	0.286507	0.385	0.194	2.26172e-45	Fib2
REXO2	8.36536e-50	0.369146	0.744	0.515	2.3976e-45	Fib2
PDGFRL	1.12865e-49	0.310526	0.883	0.646	3.23484e-45	Fib2
ITM2B	1.23222e-49	0.264939	0.997	0.983	3.53167e-45	Fib2
DERA	1.66756e-49	0.265977	0.374	0.186	4.7794e-45	Fib2
IFNAR1	2.15998e-49	0.280042	0.361	0.178	6.19072e-45	Fib2
TCEB2	2.33048e-49	0.308857	0.942	0.711	6.67938e-45	Fib2
CD58	6.86401e-49	0.255943	0.355	0.172	1.96729e-44	Fib2
MARCKS	7.52011e-49	0.39656	0.738	0.523	2.15534e-44	Fib2
CAST	1.45652e-48	0.349605	0.761	0.55	4.17453e-44	Fib2
LAPTM4A	2.13696e-48	0.349539	0.986	0.967	6.12475e-44	Fib2
ARF6	2.66863e-48	0.302359	0.541	0.317	7.64856e-44	Fib2
ERRFI11	3.18908e-48	0.552997	0.585	0.375	9.14021e-44	Fib2
WBP5	4.17504e-48	0.325668	0.77	0.511	1.19661e-43	Fib2
SVBP	6.67569e-48	0.290172	0.557	0.326	1.91332e-43	Fib2
FGFR1	9.0027e-48	0.31429	0.798	0.537	2.58026e-43	Fib2
PLPP1	9.52699e-48	0.30895	0.604	0.375	2.73053e-43	Fib2
RAB1A	9.73467e-48	0.361957	0.742	0.538	2.79005e-43	Fib2
VIT	1.39663e-47	0.30249	0.638	0.377	4.00288e-43	Fib2
C14orf166	3.17659e-47	0.291059	0.711	0.457	9.10443e-43	Fib2
NEGR1	4.00996e-47	0.298904	0.374	0.189	1.14929e-42	Fib2
ARL2	5.87094e-47	0.344924	0.802	0.606	1.68267e-42	Fib2
RNPEP	9.58424e-47	0.253667	0.341	0.168	2.74694e-42	Fib2
ATP5D	1.35413e-46	0.296963	0.864	0.615	3.88108e-42	Fib2
LAMTOR2	1.67607e-46	0.336892	0.595	0.372	4.80378e-42	Fib2
RAMP2	2.32478e-46	0.30032	0.83	0.554	6.66305e-42	Fib2
PDLIM7	4.23883e-46	0.255364	0.564	0.335	1.21489e-41	Fib2
CCDC53	5.859e-46	0.268803	0.464	0.251	1.67925e-41	Fib2
POMP	6.41858e-46	0.333094	0.834	0.637	1.83963e-41	Fib2
PINK1	6.49255e-46	0.261481	0.329	0.159	1.86083e-41	Fib2
MRPL33	7.90031e-46	0.325447	0.729	0.512	2.26431e-41	Fib2
RNF13	1.93961e-45	0.305926	0.574	0.352	5.5591e-41	Fib2
SLC39A13	2.43113e-45	0.264242	0.393	0.208	6.96786e-41	Fib2
CHP1	2.5675e-45	0.274137	0.404	0.218	7.35872e-41	Fib2
TMEM70	7.93296e-45	0.262748	0.393	0.209	2.27367e-40	Fib2
HCFC1R1	8.9989e-45	0.287082	0.715	0.482	2.57917e-40	Fib2
MEST	1.75799e-44	0.349319	0.287	0.135	5.03857e-40	Fib2
TCEB11	3.77426e-44	0.269665	0.723	0.456	1.08174e-39	Fib2
TMEM167A	4.42485e-44	0.274495	0.493	0.283	1.26821e-39	Fib2
SWAP70	1.84139e-43	0.253519	0.39	0.207	5.2776e-39	Fib2
C11orf31	2.14812e-43	0.256076	0.68	0.415	6.15671e-39	Fib2
CAPN1	2.34757e-43	0.29834	0.483	0.284	6.72838e-39	Fib2
EIF4G2	3.09415e-43	0.332208	0.811	0.629	8.86813e-39	Fib2
NOTCH2	3.09879e-43	0.250212	0.399	0.212	8.88145e-39	Fib2
CAPZA1	3.13466e-43	0.296351	0.432	0.247	8.98424e-39	Fib2
ARHGAP12	4.81699e-43	0.255221	0.384	0.203	1.3806e-38	Fib2
AIDA	9.0274e-43	0.253569	0.436	0.243	2.58734e-38	Fib2
RAB8B	1.07175e-42	0.25426	0.283	0.135	3.07175e-38	Fib2
WDR1	1.12371e-42	0.314439	0.591	0.378	3.22066e-38	Fib2
CDC42	1.57241e-42	0.364223	0.815	0.643	4.50669e-38	Fib2
ATP5C1	2.18858e-42	0.288263	0.721	0.467	6.2727e-38	Fib2
BMP4	1.84866e-41	0.255952	0.616	0.377	5.29844e-37	Fib2
ITM2C	4.74417e-41	0.336313	0.648	0.449	1.35973e-36	Fib2
H2AFV	5.10805e-41	0.285822	0.607	0.393	1.46402e-36	Fib2
STX12	5.11266e-41	0.266604	0.386	0.21	1.46534e-36	Fib2
TMBIM1	5.29937e-41	0.31134	0.58	0.371	1.51885e-36	Fib2
YWHAQ	5.47417e-41	0.325534	0.84	0.692	1.56895e-36	Fib2
MTCH1	8.8557e-41	0.295034	0.86	0.708	2.53813e-36	Fib2
UCHL1	1.57986e-40	0.325157	0.273	0.131	4.52805e-36	Fib2
TIMP3	1.7861e-40	0.346085	0.983	0.87	5.11914e-36	Fib2
GUK1	5.30499e-40	0.320506	0.908	0.786	1.52046e-35	Fib2
ARPC2	8.59887e-40	0.29282	0.87	0.694	2.46452e-35	Fib2
AHCYL1	1.67218e-39	0.250877	0.444	0.255	4.79264e-35	Fib2
TMEM109	2.83102e-39	0.291708	0.73	0.519	8.11399e-35	Fib2
ZYX	4.27169e-39	0.266704	0.621	0.398	1.22431e-34	Fib2
PXDC1	1.7003e-38	0.277368	0.388	0.216	4.87323e-34	Fib2
ARL6IP5	4.60025e-38	0.279028	0.882	0.708	1.31848e-33	Fib2
RTN3	5.93385e-38	0.260583	0.616	0.403	1.7007e-33	Fib2
RGS10	8.35152e-38	0.281026	0.532	0.33	2.39363e-33	Fib2
MIR22HG	2.31845e-37	0.273141	0.474	0.285	6.64491e-33	Fib2
EIF5A	3.20194e-37	0.286991	0.741	0.532	9.17708e-33	Fib2
RBM3	6.79807e-37	0.31601	0.864	0.711	1.94839e-32	Fib2
TMED9	7.76857e-37	0.313202	0.785	0.605	2.22655e-32	Fib2
GABARAPL1	1.32094e-36	0.27613	0.58	0.369	3.78595e-32	Fib2
ATP5G3	2.84206e-36	0.264969	0.832	0.596	8.14562e-32	Fib2
TIMM13	3.95732e-36	0.261418	0.695	0.483	1.13421e-31	Fib2
SEC61G	1.13304e-35	0.272795	0.876	0.704	3.2474e-31	Fib2
RRAS	1.76823e-35	0.261781	0.489	0.302	5.06793e-31	Fib2
PGRMC1	1.84695e-35	0.310518	0.712	0.511	5.29354e-31	Fib2
SUMO3	2.30224e-35	0.256384	0.677	0.466	6.59845e-31	Fib2
ATF41	3.49423e-34	0.268198	0.834	0.666	1.00148e-29	Fib2
GNAI3	4.39022e-34	0.251882	0.504	0.316	1.25828e-29	Fib2
RBX1	1.68016e-33	0.263639	0.824	0.66	4.81551e-29	Fib2
SBDS	1.82768e-33	0.259847	0.8	0.611	5.23831e-29	Fib2
VKORC1	3.28027e-33	0.270231	0.856	0.693	9.40159e-29	Fib2
AMD11	7.83759e-33	0.321514	0.565	0.378	2.24633e-28	Fib2
AKAP12	1.4912e-32	0.305439	0.698	0.503	4.27393e-28	Fib2
YWHAE	2.71168e-32	0.264706	0.808	0.633	7.77196e-28	Fib2
SAR1A	1.21329e-31	0.277526	0.542	0.361	3.47742e-27	Fib2
MT1E	1.54491e-31	0.655445	0.777	0.6	4.42788e-27	Fib2
ARHGDIA	1.94136e-31	0.276462	0.752	0.561	5.56413e-27	Fib2
KIF5B	3.78156e-31	0.261662	0.669	0.477	1.08383e-26	Fib2
PKM	1.44324e-30	0.27285	0.841	0.682	4.13648e-26	Fib2
EIF3E	4.22652e-30	0.25785	0.897	0.781	1.21136e-25	Fib2
DYNLT1	3.72268e-28	0.282483	0.644	0.462	1.06696e-23	Fib2
MYADM	3.14202e-27	0.256357	0.841	0.685	9.00534e-23	Fib2
CHD1	2.15223e-23	0.260523	0.417	0.278	6.16851e-19	Fib2
TNFAIP6	2.92385e-23	0.312692	0.582	0.424	8.38004e-19	Fib2
TNFRSF12A	1.04198e-19	0.377885	0.387	0.262	2.98642e-15	Fib2
DDX21	3.7029e-18	0.257451	0.55	0.403	1.06129e-13	Fib2
IGFBP5	1.28027e-13	0.457173	0.745	0.662	3.66939e-09	Fib2
IER31	1.81197e-09	0.298864	0.635	0.54	5.19328e-05	Fib2
POSTN	0	3.95562	0.421	0.029	0	CAF1
KIF26B	1.92487e-304	1.1247	0.282	0.008	5.51686e-300	CAF1
SELENOM	4.84413e-274	2.03526	0.427	0.054	1.38838e-269	CAF1
ATP5F1E	9.2892e-271	1.76407	0.423	0.052	2.66238e-266	CAF1
ATP5MC2	1.12673e-253	1.5489	0.421	0.053	3.22933e-249	CAF1
RTL8C	7.41197e-252	1.19396	0.378	0.042	2.12434e-247	CAF1
ELOB	7.43668e-249	1.44252	0.408	0.053	2.13143e-244	CAF1
RACK1	1.02963e-247	2.03835	0.424	0.058	2.95103e-243	CAF1
SNHG29	2.93419e-245	1.37203	0.394	0.049	8.40968e-241	CAF1
CAVIN1	1.83206e-243	1.3658	0.367	0.04	5.25088e-239	CAF1
SELENOH	5.78899e-238	1.05399	0.352	0.038	1.65918e-233	CAF1
ADAM12	2.08738e-237	1.09532	0.33	0.032	5.98264e-233	CAF1
MICOS10	1.51141e-235	1.13873	0.374	0.045	4.33187e-231	CAF1
ATP5MG	2.9828e-232	1.21303	0.391	0.051	8.54901e-228	CAF1
STMP1	8.47214e-230	0.794121	0.293	0.023	2.4282e-225	CAF1
ATP5PF	1.93974e-229	1.06652	0.367	0.044	5.55948e-225	CAF1
ATP6V0C	3.98873e-229	1.18326	0.374	0.047	1.14321e-224	CAF1
BEX3	1.00792e-228	1.18102	0.373	0.046	2.88881e-224	CAF1
ATP5MC3	4.98347e-225	1.24535	0.372	0.047	1.42831e-220	CAF1
ATP5MD	6.40304e-223	0.92019	0.345	0.039	1.83517e-218	CAF1
SEM1	1.3892e-220	1.01624	0.369	0.047	3.98158e-216	CAF1
ATP5MF	1.26356e-216	0.960302	0.341	0.039	3.62149e-212	CAF1
CAVIN3	2.55807e-215	1.06616	0.362	0.045	7.33168e-211	CAF1
RTRAF	3.91451e-213	0.918902	0.34	0.04	1.12194e-208	CAF1
ATP5F1C	1.74912e-212	0.907297	0.344	0.041	5.01315e-208	CAF1
SELENOW	2.83526e-211	1.13679	0.385	0.054	8.12615e-207	CAF1
ATP5F1D	7.93588e-211	0.991056	0.358	0.046	2.2745e-206	CAF1
TRIR	2.41627e-210	0.907548	0.349	0.044	6.92528e-206	CAF1
SEPTIN11	1.51511e-209	0.890582	0.32	0.035	4.34247e-205	CAF1
COPS9	2.65266e-207	0.674403	0.295	0.028	7.60279e-203	CAF1
ATP5PO	7.70467e-207	0.921113	0.353	0.045	2.20823e-202	CAF1
ATP5MPL	8.85243e-207	0.759885	0.313	0.034	2.5372e-202	CAF1
ATP5PD	5.78905e-206	0.926263	0.336	0.041	1.6592e-201	CAF1
TCEAL9	3.0171e-204	0.765882	0.303	0.031	8.64732e-200	CAF1
TOMM6	6.38742e-203	0.741814	0.299	0.031	1.8307e-198	CAF1
SNHG16	7.10835e-203	0.76524	0.289	0.028	2.03732e-198	CAF1
RNASEK	1.16348e-201	1.49852	0.438	0.087	3.33465e-197	CAF1
ATP5IF1	5.98704e-199	0.761357	0.306	0.033	1.71595e-194	CAF1
MICOS13	2.31003e-198	0.74138	0.301	0.032	6.62078e-194	CAF1
ATP5F1B	2.34299e-193	0.946468	0.358	0.05	6.71525e-189	CAF1
CTHRC1	9.72267e-193	2.71434	0.556	0.186	2.78661e-188	CAF1
ATP5MC1	1.83637e-192	0.773775	0.291	0.031	5.26321e-188	CAF1
SEPTIN2	3.23889e-190	0.79004	0.322	0.041	9.28299e-186	CAF1
MMP24OS	7.51907e-190	0.680482	0.276	0.028	2.15504e-185	CAF1
COL1A1	4.73038e-189	2.61171	0.952	0.863	1.35577e-184	CAF1
SELENOF	1.94739e-188	0.829349	0.316	0.04	5.58142e-184	CAF1
CIAO2B	8.21779e-188	0.715845	0.309	0.037	2.3553e-183	CAF1
RBIS	8.6795e-188	0.637869	0.28	0.029	2.48763e-183	CAF1
MESD	5.91826e-184	0.62615	0.269	0.027	1.69623e-179	CAF1
ATP5F1A	1.67134e-182	0.824111	0.321	0.043	4.79023e-178	CAF1
SEPTIN7	7.93742e-181	0.793585	0.352	0.052	2.27494e-176	CAF1
ATP5PB	5.6675e-179	0.755456	0.314	0.042	1.62436e-174	CAF1
TRAPPC5	6.29631e-177	0.907893	0.335	0.053	1.80459e-172	CAF1
CYTOR	5.0282e-176	0.72176	0.326	0.045	1.44113e-171	CAF1
METTL26	2.69368e-175	0.626306	0.265	0.028	7.72035e-171	CAF1
ELOC	1.61323e-171	0.683974	0.286	0.036	4.62368e-167	CAF1
SELENOS	1.65985e-169	0.687192	0.276	0.033	4.75729e-165	CAF1
NME2	1.54435e-166	2.2317	0.482	0.147	4.42626e-162	CAF1
EEF1G	1.09581e-165	1.61848	0.431	0.11	3.14069e-161	CAF1
CCN1	1.66845e-164	1.30372	0.272	0.033	4.78194e-160	CAF1
GAS5	4.35716e-163	0.671976	0.272	0.033	1.2488e-158	CAF1
NORAD	2.28811e-161	0.701423	0.252	0.028	6.55796e-157	CAF1
MRPS24	9.90214e-159	0.753446	0.313	0.05	2.83805e-154	CAF1
RTL8A	1.1961e-156	0.563493	0.259	0.031	3.42815e-152	CAF1
SELENOK	3.66825e-156	0.613019	0.272	0.035	1.05136e-151	CAF1
COL5A2	2.98913e-150	1.78429	0.669	0.355	8.56714e-146	CAF1
CDH11	2.80788e-149	1.05721	0.426	0.112	8.04765e-145	CAF1
COL5A1	3.17075e-149	1.6466	0.67	0.341	9.08769e-145	CAF1
CNN2	8.03209e-147	1.27048	0.426	0.12	2.30208e-142	CAF1
COL3A1	1.63285e-146	1.90017	0.92	0.815	4.67991e-142	CAF1
GPC6	8.946e-145	1.0615	0.32	0.063	2.56401e-140	CAF1
PTK7	1.82183e-144	0.880784	0.373	0.084	5.22154e-140	CAF1
COL1A2	7.57402e-144	1.59833	0.984	0.952	2.17079e-139	CAF1
LHFPL6	8.2883e-144	0.556414	0.322	0.054	2.37551e-139	CAF1
RAI14	3.58507e-139	0.786934	0.344	0.076	1.02752e-134	CAF1
NREP	7.44517e-139	1.32658	0.471	0.151	2.13386e-134	CAF1
SULF1	1.13008e-135	1.87059	0.475	0.177	3.23893e-131	CAF1
SFRP2	6.72088e-135	2.09528	0.719	0.411	1.92627e-130	CAF1
MXRA5	7.69122e-130	1.12149	0.529	0.198	2.20438e-125	CAF1
GABARAP	8.85508e-127	1.77627	0.529	0.229	2.53796e-122	CAF1
UBE2V1	3.7453e-125	0.619978	0.315	0.066	1.07344e-120	CAF1
COL6A2	1.38037e-122	0.929504	0.987	0.948	3.95628e-118	CAF1
SPHK1	2.71989e-122	0.984529	0.372	0.104	7.79549e-118	CAF1
COL6A1	4.72001e-120	1.16584	0.942	0.898	1.3528e-115	CAF1
GPM6B	4.36762e-119	0.878199	0.333	0.079	1.2518e-114	CAF1
GNG10	3.79941e-117	0.546828	0.259	0.047	1.08895e-112	CAF1
CTSC	5.64569e-117	1.31704	0.37	0.106	1.61811e-112	CAF1
SPARC	5.96178e-117	1.68446	0.898	0.81	1.70871e-112	CAF1
MFAP2	1.40514e-116	1.58017	0.56	0.277	4.02728e-112	CAF1
GLIS3	2.43606e-116	0.921627	0.303	0.069	6.98198e-112	CAF1
AEBP1	1.70378e-115	1.42692	0.761	0.509	4.88321e-111	CAF1
COL6A3	4.01346e-113	1.49257	0.874	0.726	1.1503e-108	CAF1
MAGED1	9.72329e-110	0.835462	0.381	0.118	2.78679e-105	CAF1
VCAN1	8.02642e-107	1.32756	0.781	0.565	2.30045e-102	CAF1
BGN	1.7769e-105	1.44653	0.801	0.585	5.09277e-101	CAF1
MMP11	7.08528e-104	2.74104	0.268	0.061	2.03071e-99	CAF1
ACTN1	1.46211e-103	0.995248	0.46	0.169	4.19055e-99	CAF1
THY1	3.83979e-103	1.16854	0.675	0.394	1.10052e-98	CAF1
ADAMTS2	1.44242e-98	1.04396	0.482	0.21	4.13413e-94	CAF1
RNF144A	3.55383e-98	0.61697	0.258	0.056	1.01856e-93	CAF1
BMP1	2.25387e-97	0.873046	0.461	0.187	6.45982e-93	CAF1
FN1	5.20202e-97	2.04623	0.856	0.74	1.49095e-92	CAF1
CD82	9.6154e-97	0.84817	0.275	0.068	2.75587e-92	CAF1
MYH9	3.51098e-95	1.34119	0.556	0.285	1.00628e-90	CAF1
CALD1	1.02192e-93	1.18586	0.933	0.866	2.92892e-89	CAF1
CTSB	2.22614e-93	1.19177	0.727	0.556	6.38035e-89	CAF1
KIAA1217	4.02259e-93	0.791911	0.277	0.07	1.15291e-88	CAF1
BNC2	9.63641e-93	0.848207	0.398	0.141	2.76189e-88	CAF1
PSMA6	2.88817e-92	0.678856	0.355	0.114	8.2778e-88	CAF1
SPON1	4.27389e-92	0.569421	0.288	0.074	1.22494e-87	CAF1
COL8A1	4.33098e-92	1.14263	0.367	0.121	1.2413e-87	CAF1
TPM4	9.41528e-91	1.0661	0.794	0.608	2.69851e-86	CAF1
MDK	6.57489e-88	1.19509	0.556	0.277	1.88443e-83	CAF1
LAMB1	1.08606e-87	0.840226	0.459	0.188	3.11275e-83	CAF1
CACNA1C	1.22615e-86	0.486601	0.264	0.064	3.51427e-82	CAF1
PPIB	5.68745e-85	1.28518	0.893	0.856	1.63008e-80	CAF1
RCN3	2.65741e-84	1.03352	0.646	0.426	7.61641e-80	CAF1
SERPINH1	3.13877e-84	1.69173	0.721	0.57	8.99602e-80	CAF1
C17orf49	4.08945e-84	0.57758	0.305	0.089	1.17208e-79	CAF1
CREB3L1	6.78429e-83	0.754831	0.348	0.122	1.94445e-78	CAF1
EDNRA	1.21309e-82	0.65613	0.297	0.083	3.47683e-78	CAF1
DDX39B	5.37866e-82	0.613979	0.346	0.115	1.54158e-77	CAF1
RAB31	5.06163e-81	0.88955	0.428	0.177	1.45071e-76	CAF1
SMYD3	2.83848e-80	0.592597	0.288	0.083	8.13536e-76	CAF1
TSPAN9	3.58716e-79	0.511785	0.259	0.069	1.02812e-74	CAF1
FKBP11	1.3047e-77	0.902676	0.426	0.19	3.73939e-73	CAF1
HSP90B1	4.83167e-77	0.924072	0.829	0.712	1.38481e-72	CAF1
MMP14	7.05964e-77	0.98188	0.623	0.389	2.02336e-72	CAF1
FAP	1.68288e-76	0.911464	0.547	0.305	4.8233e-72	CAF1
PDE4D	5.54243e-75	0.599678	0.258	0.072	1.58852e-70	CAF1
RUNX1	7.10741e-75	0.840847	0.413	0.175	2.03706e-70	CAF1
SULF2	3.55267e-74	0.63415	0.33	0.115	1.01823e-69	CAF1
MIF	1.71389e-73	1.11391	0.773	0.687	4.91219e-69	CAF1
RASAL2	5.79048e-71	0.480089	0.273	0.081	1.65961e-66	CAF1
THBS2	3.29418e-70	1.06328	0.543	0.312	9.44146e-66	CAF1
ADAMTS12	4.49802e-70	0.610572	0.296	0.096	1.28918e-65	CAF1
SH3PXD2B	3.23498e-69	0.653877	0.355	0.138	9.27178e-65	CAF1
C4orf48	1.07919e-68	0.701731	0.481	0.237	3.09308e-64	CAF1
COL5A3	6.59471e-67	0.785538	0.359	0.146	1.89011e-62	CAF1
TRIO1	8.59301e-67	0.723586	0.47	0.227	2.46284e-62	CAF1
ATXN1	1.03868e-66	0.549072	0.302	0.104	2.97696e-62	CAF1
ASAP1	1.67665e-66	0.485904	0.315	0.109	4.80544e-62	CAF1
POLD4	8.6716e-66	0.63907	0.346	0.136	2.48537e-61	CAF1
LMAN1	2.79602e-65	0.853253	0.608	0.409	8.01368e-61	CAF1
TCF12	4.02687e-65	0.648591	0.382	0.161	1.15414e-60	CAF1
DIO2	1.09632e-64	0.951766	0.596	0.35	3.14216e-60	CAF1
PDZRN3	1.33543e-64	0.598029	0.273	0.089	3.82747e-60	CAF1
F2R	1.58523e-63	0.7213	0.372	0.154	4.54344e-59	CAF1
PEAK1	9.09151e-63	0.473144	0.29	0.099	2.60572e-58	CAF1
CTSK	1.63182e-62	1.07209	0.763	0.637	4.67695e-58	CAF1
LY6E	3.33924e-62	0.764817	0.836	0.741	9.57059e-58	CAF1
APBB2	9.82807e-62	0.554341	0.324	0.122	2.81682e-57	CAF1
IFITM1	2.8453e-61	1.28721	0.709	0.575	8.15492e-57	CAF1
CERCAM	1.64745e-60	0.968542	0.559	0.37	4.72175e-56	CAF1
EPSTI1	2.53334e-59	0.48677	0.261	0.085	7.26081e-55	CAF1
HMCN1	1.85068e-58	0.71669	0.302	0.116	5.30424e-54	CAF1
IFITM3	7.07068e-58	0.668393	0.99	0.992	2.02653e-53	CAF1
TMEM45A	1.75887e-57	0.575928	0.396	0.182	5.04111e-53	CAF1
TRPS1	3.45229e-57	0.513828	0.318	0.123	9.89461e-53	CAF1
MAML2	4.04109e-56	0.438356	0.25	0.081	1.15822e-51	CAF1
P3H1	7.03469e-56	0.636906	0.399	0.194	2.01621e-51	CAF1
INHBA	2.00519e-55	0.866711	0.374	0.168	5.74707e-51	CAF1
HDLBP	1.20985e-54	0.700111	0.674	0.507	3.46754e-50	CAF1
CLEC11A	3.47797e-54	0.791611	0.48	0.266	9.9682e-50	CAF1
COX16	4.71375e-54	0.468081	0.328	0.134	1.35101e-49	CAF1
EMILIN1	1.06771e-53	0.691628	0.476	0.261	3.06016e-49	CAF1
RRBP1	2.05592e-53	0.643636	0.751	0.59	5.89247e-49	CAF1
TPM2	3.02205e-53	0.564393	0.655	0.486	8.66149e-49	CAF1
FLNA	7.41203e-53	0.544207	0.686	0.484	2.12436e-48	CAF1
NTM	1.16277e-52	0.634767	0.403	0.199	3.33263e-48	CAF1
HLA-B	1.30041e-52	0.80178	0.946	0.953	3.72711e-48	CAF1
TEAD1	2.7649e-51	0.427211	0.27	0.1	7.92448e-47	CAF1
SEC31A	1.7529e-50	0.564548	0.572	0.36	5.02399e-46	CAF1
LOX	4.39861e-50	0.613195	0.337	0.154	1.26069e-45	CAF1
IL1R1	6.16964e-50	0.584932	0.34	0.153	1.76828e-45	CAF1
PAPSS2	1.14566e-49	0.475646	0.308	0.128	3.28358e-45	CAF1
COL12A1	3.66513e-49	0.979512	0.608	0.417	1.05046e-44	CAF1
C11orf24	1.75117e-48	0.430232	0.304	0.126	5.01903e-44	CAF1
TGFB3	2.88358e-48	0.597727	0.32	0.14	8.26463e-44	CAF1
CHPF	1.33525e-47	0.589377	0.388	0.194	3.82697e-43	CAF1
PRSS23	1.42465e-47	0.951053	0.503	0.294	4.08319e-43	CAF1
SMARCC1	7.33816e-47	0.39176	0.271	0.105	2.10319e-42	CAF1
STAT1	1.10652e-46	0.684278	0.36	0.17	3.17139e-42	CAF1
SGCD	1.32481e-46	0.517955	0.307	0.13	3.79703e-42	CAF1
EIF4G3	1.61674e-46	0.419767	0.275	0.11	4.63374e-42	CAF1
PLOD2	2.26525e-46	0.572117	0.334	0.157	6.49244e-42	CAF1
TNFRSF12A1	1.00734e-45	0.657258	0.47	0.268	2.88714e-41	CAF1
PRRX1	1.73848e-45	0.593024	0.767	0.644	4.98264e-41	CAF1
STEAP1	2.46983e-45	0.456647	0.279	0.112	7.07879e-41	CAF1
KIFAP3	3.8946e-45	0.518199	0.354	0.171	1.11623e-40	CAF1
WNT5A	7.73677e-45	0.564248	0.28	0.117	2.21743e-40	CAF1
PRKG1	8.9839e-45	0.595656	0.314	0.137	2.57487e-40	CAF1
CALR	1.20953e-44	0.772209	0.798	0.726	3.46665e-40	CAF1
CALU	1.22236e-44	0.798308	0.659	0.526	3.5034e-40	CAF1
OSTC	1.41684e-44	0.778292	0.701	0.608	4.0608e-40	CAF1
LOXL2	2.3682e-44	0.560535	0.358	0.169	6.7875e-40	CAF1
C12orf75	5.95141e-44	0.545861	0.332	0.157	1.70573e-39	CAF1
ADAR	8.10542e-44	0.487732	0.395	0.201	2.3231e-39	CAF1
LUM	1.01227e-43	0.782347	0.919	0.88	2.90127e-39	CAF1
OLFML2B	1.36344e-43	0.603478	0.409	0.219	3.90776e-39	CAF1
HLA-A	1.90209e-43	0.599948	0.949	0.955	5.45159e-39	CAF1
IKBIP	2.97941e-43	0.590229	0.421	0.236	8.5393e-39	CAF1
FRMD6	3.22456e-43	0.548377	0.435	0.238	9.24191e-39	CAF1
GLIPR1	5.89276e-43	0.627343	0.34	0.17	1.68892e-38	CAF1
STT3A	1.15684e-42	0.353348	0.264	0.105	3.31561e-38	CAF1
FKBP10	1.38686e-42	0.660473	0.593	0.435	3.97489e-38	CAF1
B2M	1.40856e-42	0.571321	1	0.999	4.03706e-38	CAF1
LAMA4	1.50191e-42	0.540544	0.611	0.412	4.30462e-38	CAF1
SSR4	4.33119e-42	0.554576	0.865	0.823	1.24136e-37	CAF1
TMSB101	4.8391e-42	0.436507	0.999	0.994	1.38693e-37	CAF1
SEC61A1	1.39092e-41	0.496946	0.474	0.277	3.9865e-37	CAF1
P4HB	2.27123e-41	0.821894	0.784	0.729	6.50958e-37	CAF1
P3H4	5.06386e-41	0.397629	0.304	0.138	1.45135e-36	CAF1
SH3PXD2A	6.21613e-41	0.403805	0.325	0.15	1.78161e-36	CAF1
CKAP4	8.75089e-41	0.594624	0.453	0.276	2.50809e-36	CAF1
ANTXR1	1.21148e-40	0.794767	0.468	0.298	3.47222e-36	CAF1
TOMM5	2.57091e-40	0.478267	0.411	0.222	7.36848e-36	CAF1
TWIST1	3.30294e-40	0.461215	0.265	0.11	9.46655e-36	CAF1
XAF1	6.15649e-40	0.395169	0.25	0.101	1.76451e-35	CAF1
DNAJC15	1.05786e-39	0.555946	0.549	0.37	3.03194e-35	CAF1
HM13	1.19376e-39	0.620712	0.589	0.437	3.42143e-35	CAF1
PXDN	1.25342e-39	0.527319	0.402	0.222	3.59243e-35	CAF1
TGFB1	1.99125e-39	0.46988	0.331	0.162	5.70711e-35	CAF1
LMCD1	2.36938e-39	0.522185	0.318	0.154	6.79088e-35	CAF1
ITGAV	4.43806e-39	0.608163	0.404	0.229	1.27199e-34	CAF1
PLOD1	9.95353e-39	0.415721	0.405	0.215	2.85278e-34	CAF1
SERPINE1	1.46903e-38	1.08122	0.276	0.125	4.2104e-34	CAF1
IDH2	1.82836e-38	0.397356	0.282	0.126	5.24025e-34	CAF1
PLEC	1.75804e-37	0.56235	0.361	0.193	5.03873e-33	CAF1
ISG15	3.98789e-37	0.740653	0.485	0.308	1.14297e-32	CAF1
SEC13	4.10352e-37	0.622435	0.496	0.342	1.17611e-32	CAF1
NDUFA13	1.02795e-36	0.476233	0.784	0.697	2.9462e-32	CAF1
PPFIBP1	1.0476e-36	0.55796	0.434	0.261	3.00252e-32	CAF1
TTC3	1.55674e-36	0.568878	0.589	0.421	4.46177e-32	CAF1
FNDC3B	2.06237e-36	0.529836	0.506	0.335	5.91097e-32	CAF1
FAM114A1	2.11152e-36	0.506866	0.598	0.432	6.05183e-32	CAF1
FARP1	5.03646e-36	0.362794	0.285	0.131	1.4435e-31	CAF1
COPB2	5.98077e-35	0.48008	0.387	0.218	1.71415e-30	CAF1
SRPRB	7.80525e-35	0.422333	0.37	0.199	2.23706e-30	CAF1
EIF4EBP1	8.6149e-35	0.410485	0.355	0.186	2.46912e-30	CAF1
PALLD	1.02052e-34	0.76924	0.579	0.439	2.92492e-30	CAF1
STAT2	2.21059e-34	0.392677	0.28	0.131	6.33578e-30	CAF1
AUTS2	1.27315e-33	0.446103	0.292	0.142	3.64899e-29	CAF1
RORA	1.7302e-33	0.552726	0.427	0.262	4.95894e-29	CAF1
SRPX21	2.14973e-33	0.493557	0.426	0.252	6.16134e-29	CAF1
ITGA5	3.08323e-33	0.499285	0.377	0.215	8.83684e-29	CAF1
PARVA	5.1317e-33	0.471514	0.47	0.305	1.4708e-28	CAF1
THBS1	3.76377e-32	0.734118	0.378	0.219	1.07874e-27	CAF1
GOLM1	3.9334e-32	0.444811	0.335	0.18	1.12735e-27	CAF1
UBTD1	4.6714e-32	0.309629	0.252	0.114	1.33887e-27	CAF1
ROBO1	4.88958e-32	0.396893	0.274	0.133	1.4014e-27	CAF1
TUBA1C	7.55163e-32	0.667261	0.441	0.289	2.16437e-27	CAF1
SEC24D	8.14735e-32	0.443576	0.355	0.2	2.33511e-27	CAF1
EML4	8.27672e-32	0.329789	0.268	0.124	2.37219e-27	CAF1
MYO1B	8.54408e-32	0.284024	0.302	0.143	2.44882e-27	CAF1
GPX7	2.69992e-31	0.35527	0.27	0.13	7.73825e-27	CAF1
CAMK2D	4.51144e-31	0.348948	0.279	0.133	1.29302e-26	CAF1
ISLR	5.11613e-31	0.622068	0.815	0.717	1.46633e-26	CAF1
TYMP	7.55974e-31	0.502934	0.649	0.492	2.1667e-26	CAF1
GGT5	1.56289e-30	0.436709	0.416	0.238	4.47941e-26	CAF1
SHC1	2.76775e-30	0.331687	0.284	0.14	7.93265e-26	CAF1
SVIL	4.29144e-30	0.49543	0.435	0.269	1.22997e-25	CAF1
SERF21	5.64742e-30	0.321672	0.996	0.99	1.61861e-25	CAF1
PSMB9	6.47799e-30	0.502111	0.489	0.332	1.85666e-25	CAF1
ANO6	7.75121e-30	0.375354	0.327	0.174	2.22157e-25	CAF1
COPA	9.16494e-30	0.425658	0.409	0.246	2.62676e-25	CAF1
NOX4	1.08899e-29	0.457905	0.274	0.137	3.12116e-25	CAF1
NME1	1.13586e-29	0.584546	0.44	0.293	3.25548e-25	CAF1
LGALS11	1.65993e-29	0.346954	0.999	0.998	4.75753e-25	CAF1
PSME2	2.12008e-29	0.55219	0.56	0.431	6.07638e-25	CAF1
MACF1	2.73862e-29	0.426984	0.43	0.27	7.84915e-25	CAF1
COPG1	2.96529e-29	0.360226	0.339	0.186	8.49881e-25	CAF1
SSR31	4.09308e-29	0.552039	0.667	0.562	1.17312e-24	CAF1
PDGFRB	8.18106e-29	0.526617	0.597	0.441	2.34477e-24	CAF1
TNFAIP3	1.43317e-28	0.523226	0.251	0.122	4.1076e-24	CAF1
KDELR2	2.08031e-28	0.632159	0.71	0.645	5.96237e-24	CAF1
MIR4435-2HG1	2.84485e-28	0.347141	0.476	0.305	8.15362e-24	CAF1
SARNP	3.23694e-28	0.290433	0.251	0.118	9.27741e-24	CAF1
TIMP1	3.84445e-28	1.37298	0.948	0.938	1.10186e-23	CAF1
YIF1B	4.13898e-28	0.352932	0.332	0.182	1.18627e-23	CAF1
MRC2	4.14269e-28	0.492774	0.649	0.471	1.18734e-23	CAF1
FSCN1	4.36301e-28	0.309892	0.372	0.203	1.25048e-23	CAF1
AP3B1	6.12828e-28	0.305375	0.252	0.121	1.75643e-23	CAF1
AP2S1	1.46279e-27	0.52531	0.655	0.556	4.19251e-23	CAF1
SND1	1.71483e-27	0.358274	0.355	0.203	4.91488e-23	CAF1
ODF2L	3.83272e-27	0.429285	0.416	0.26	1.0985e-22	CAF1
COL18A1	1.3528e-26	0.562817	0.492	0.336	3.87725e-22	CAF1
HIF1A	1.5358e-26	0.461195	0.351	0.208	4.40176e-22	CAF1
UQCC2	2.02883e-26	0.388817	0.406	0.251	5.81483e-22	CAF1
EIF2AK4	3.68851e-26	0.312244	0.337	0.188	1.05717e-21	CAF1
SEC61B	5.44697e-26	0.405688	0.843	0.808	1.56116e-21	CAF1
GBP1	6.8789e-26	0.464961	0.307	0.169	1.97156e-21	CAF1
IL321	8.78274e-26	0.638267	0.698	0.596	2.51722e-21	CAF1
VCL	8.84271e-26	0.405903	0.417	0.261	2.53441e-21	CAF1
TMEM208	1.21437e-25	0.511144	0.465	0.339	3.48049e-21	CAF1
MAP4	1.35292e-25	0.433687	0.539	0.39	3.87762e-21	CAF1
C18orf32	3.30773e-25	0.30673	0.258	0.131	9.4803e-21	CAF1
MLEC	3.48103e-25	0.407454	0.397	0.253	9.97699e-21	CAF1
KDM5B	4.22072e-25	0.314903	0.252	0.127	1.2097e-20	CAF1
CRTAP	5.57969e-25	0.475752	0.636	0.541	1.5992e-20	CAF1
GOLGB1	7.00556e-25	0.407319	0.386	0.238	2.00786e-20	CAF1
PRDX4	1.35376e-24	0.530426	0.676	0.604	3.88002e-20	CAF1
LRRC17	1.63296e-24	0.51119	0.284	0.158	4.68023e-20	CAF1
ITGB5	2.91384e-24	0.47517	0.435	0.295	8.35137e-20	CAF1
PCOLCE	3.01944e-24	0.476134	0.852	0.837	8.65402e-20	CAF1
RABAC1	3.57751e-24	0.39127	0.866	0.858	1.02535e-19	CAF1
PPDPF	4.26518e-24	0.447864	0.815	0.809	1.22244e-19	CAF1
DYNC1H1	4.37338e-24	0.425125	0.472	0.326	1.25346e-19	CAF1
CAPZB	6.85612e-24	0.403692	0.753	0.686	1.96503e-19	CAF1
PLIN3	9.81138e-24	0.359874	0.419	0.27	2.81204e-19	CAF1
PDLIM2	1.08679e-23	0.47498	0.607	0.507	3.11484e-19	CAF1
GARS	1.97542e-23	0.387347	0.343	0.208	5.66176e-19	CAF1
MYOF	2.53907e-23	0.350936	0.311	0.18	7.27723e-19	CAF1
DCBLD2	3.45894e-23	0.332964	0.283	0.157	9.91366e-19	CAF1
MAP4K4	7.58617e-23	0.320727	0.301	0.169	2.17427e-18	CAF1
PLXDC21	8.08761e-23	0.514022	0.465	0.326	2.31799e-18	CAF1
KRTCAP2	8.2923e-23	0.382642	0.783	0.726	2.37666e-18	CAF1
MARCKSL11	9.1219e-23	0.320261	0.398	0.244	2.61443e-18	CAF1
REEP3	9.98087e-23	0.374862	0.423	0.28	2.86062e-18	CAF1
NNMT1	2.01389e-22	0.416156	0.791	0.721	5.77201e-18	CAF1
ATP6V0B	2.11182e-22	0.48903	0.554	0.454	6.05269e-18	CAF1
WIPI1	2.24144e-22	0.340932	0.379	0.239	6.4242e-18	CAF1
PMEPA1	3.03917e-22	0.397569	0.348	0.214	8.71057e-18	CAF1
S100A111	3.20053e-22	0.296468	0.965	0.955	9.17305e-18	CAF1
PSD3	3.40732e-22	0.335623	0.28	0.155	9.76573e-18	CAF1
ARPC3	3.64441e-22	0.365893	0.754	0.695	1.04452e-17	CAF1
ITGB1	6.38752e-22	0.435022	0.775	0.699	1.83073e-17	CAF1
PTPRG	6.73012e-22	0.419929	0.375	0.239	1.92892e-17	CAF1
DNMT1	8.42021e-22	0.318339	0.261	0.14	2.41332e-17	CAF1
KDELR3	9.98771e-22	0.483444	0.373	0.25	2.86258e-17	CAF1
EIF4G1	1.29028e-21	0.353647	0.423	0.282	3.69807e-17	CAF1
FMOD	1.52267e-21	0.32038	0.308	0.176	4.36413e-17	CAF1
GAPDH	3.1317e-21	0.57733	0.961	0.974	8.97575e-17	CAF1
PDPN	3.21126e-21	0.532522	0.388	0.262	9.20378e-17	CAF1
ZEB1	6.74945e-21	0.474274	0.482	0.354	1.93446e-16	CAF1
AHR	7.25998e-21	0.322103	0.279	0.158	2.08078e-16	CAF1
TMEM167A1	9.82288e-21	0.38609	0.453	0.325	2.81534e-16	CAF1
PDXDC1	1.04767e-20	0.275852	0.252	0.136	3.00273e-16	CAF1
SHMT2	1.23345e-20	0.256969	0.272	0.152	3.53518e-16	CAF1
IFI6	1.251e-20	0.6836	0.631	0.534	3.58548e-16	CAF1
GPI	2.46604e-20	0.31127	0.36	0.227	7.06791e-16	CAF1
TAF15	3.03511e-20	0.291869	0.296	0.172	8.69892e-16	CAF1
SPATS2L	4.39937e-20	0.402865	0.521	0.387	1.2609e-15	CAF1
RCN1	4.52899e-20	0.396726	0.594	0.496	1.29805e-15	CAF1
LTBP1	4.61222e-20	0.419789	0.535	0.405	1.32191e-15	CAF1
SRA1	5.08861e-20	0.329774	0.378	0.248	1.45845e-15	CAF1
TMEM263	5.13792e-20	0.373121	0.38	0.251	1.47258e-15	CAF1
P3H3	6.25363e-20	0.27945	0.306	0.178	1.79235e-15	CAF1
CCT6A	7.44449e-20	0.374311	0.465	0.336	2.13367e-15	CAF1
PDIA4	1.10369e-19	0.39626	0.446	0.32	3.16327e-15	CAF1
PFN1	1.10823e-19	0.431734	0.946	0.937	3.17631e-15	CAF1
MRPL41	1.43527e-19	0.360178	0.624	0.518	4.11364e-15	CAF1
FOXO1	1.68194e-19	0.374379	0.315	0.19	4.82061e-15	CAF1
CHD3	2.12403e-19	0.29704	0.275	0.158	6.08767e-15	CAF1
MSRB3	2.33456e-19	0.288251	0.302	0.177	6.69108e-15	CAF1
RAB13	2.48757e-19	0.459018	0.558	0.448	7.12962e-15	CAF1
TLN1	4.52195e-19	0.354411	0.482	0.349	1.29604e-14	CAF1
RSRC1	5.65086e-19	0.316178	0.383	0.25	1.61959e-14	CAF1
SPCS3	8.0936e-19	0.280683	0.311	0.191	2.31971e-14	CAF1
NME4	8.76539e-19	0.428315	0.53	0.426	2.51225e-14	CAF1
KDELR1	9.81034e-19	0.520976	0.661	0.641	2.81174e-14	CAF1
PCSK5	1.61399e-18	0.431713	0.406	0.273	4.62585e-14	CAF1
VMP1	1.77199e-18	0.405869	0.524	0.394	5.0787e-14	CAF1
MCFD2	2.0168e-18	0.27453	0.315	0.192	5.78036e-14	CAF1
ARF4	2.36157e-18	0.434211	0.748	0.711	6.76849e-14	CAF1
PDIA3	2.65055e-18	0.414565	0.784	0.74	7.59675e-14	CAF1
PKM1	2.79922e-18	0.414676	0.759	0.722	8.02286e-14	CAF1
YWHAZ	3.74813e-18	0.354274	0.651	0.559	1.07425e-13	CAF1
CLTC	5.59125e-18	0.361234	0.39	0.267	1.60251e-13	CAF1
PAK2	5.87507e-18	0.292581	0.356	0.229	1.68385e-13	CAF1
CAPRIN1	6.33941e-18	0.29865	0.35	0.227	1.81694e-13	CAF1
TMOD3	7.29947e-18	0.279205	0.358	0.228	2.0921e-13	CAF1
WIPF1	7.4619e-18	0.352025	0.345	0.225	2.13866e-13	CAF1
COPB1	7.78873e-18	0.32445	0.369	0.248	2.23233e-13	CAF1
PRRX2	9.73424e-18	0.295456	0.27	0.16	2.78993e-13	CAF1
ARCN1	1.56962e-17	0.292626	0.294	0.181	4.49868e-13	CAF1
ENAH	1.69627e-17	0.351773	0.31	0.195	4.86168e-13	CAF1
ASPH	1.90309e-17	0.364272	0.576	0.473	5.45443e-13	CAF1
PCBP2	1.97221e-17	0.304206	0.827	0.764	5.65255e-13	CAF1
DPYSL31	2.00884e-17	0.342531	0.504	0.376	5.75755e-13	CAF1
BIRC6	2.25686e-17	0.274214	0.263	0.155	6.46839e-13	CAF1
ERLEC1	2.52173e-17	0.316819	0.498	0.372	7.22754e-13	CAF1
LTBR	3.18178e-17	0.297323	0.411	0.283	9.11931e-13	CAF1
FKBP7	4.28572e-17	0.308668	0.41	0.285	1.22833e-12	CAF1
ABRACL	5.00722e-17	0.267557	0.269	0.161	1.43512e-12	CAF1
NCOR2	5.58344e-17	0.275614	0.318	0.2	1.60027e-12	CAF1
ACAP2	1.27943e-16	0.281495	0.34	0.22	3.66698e-12	CAF1
GNG5	1.49625e-16	0.34078	0.733	0.666	4.28839e-12	CAF1
HSPA5	1.55086e-16	0.50589	0.674	0.627	4.44493e-12	CAF1
SURF4	1.64174e-16	0.345401	0.499	0.39	4.70539e-12	CAF1
PPIA	1.73161e-16	0.349286	0.935	0.954	4.96297e-12	CAF1
ARHGAP1	1.73773e-16	0.266836	0.293	0.18	4.9805e-12	CAF1
EIF4E2	2.58485e-16	0.343724	0.422	0.307	7.40845e-12	CAF1
EFEMP2	2.92995e-16	0.335012	0.65	0.557	8.39752e-12	CAF1
FXYD5	3.19606e-16	0.394679	0.569	0.474	9.16022e-12	CAF1
P4HA1	3.35026e-16	0.282739	0.349	0.233	9.60219e-12	CAF1
GPX8	3.90684e-16	0.320548	0.464	0.344	1.11974e-11	CAF1
YIPF5	4.62384e-16	0.270194	0.354	0.236	1.32524e-11	CAF1
RNF213	4.63473e-16	0.307983	0.361	0.242	1.32836e-11	CAF1
C1orf122	4.95156e-16	0.370602	0.501	0.386	1.41917e-11	CAF1
CCT2	5.5246e-16	0.354322	0.432	0.321	1.58341e-11	CAF1
PSMD1	5.9908e-16	0.266031	0.298	0.189	1.71702e-11	CAF1
CUX1	6.71458e-16	0.26414	0.282	0.174	1.92447e-11	CAF1
YIF1A	7.08987e-16	0.424225	0.532	0.453	2.03203e-11	CAF1
TGFBI	7.27307e-16	0.527083	0.401	0.284	2.08454e-11	CAF1
ACTR2	7.62558e-16	0.296889	0.43	0.307	2.18557e-11	CAF1
BAX	1.0369e-15	0.39472	0.456	0.354	2.97186e-11	CAF1
MARCKS1	1.04724e-15	0.293926	0.689	0.566	3.0015e-11	CAF1
STK3	1.35273e-15	0.343963	0.346	0.234	3.87706e-11	CAF1
ACIN1	1.80353e-15	0.266555	0.292	0.182	5.16908e-11	CAF1
SETD5	1.80561e-15	0.28278	0.362	0.244	5.17505e-11	CAF1
CANX	2.14856e-15	0.340363	0.565	0.471	6.15799e-11	CAF1
TPM1	2.2317e-15	0.535418	0.7	0.648	6.39626e-11	CAF1
SERP1	2.72022e-15	0.363694	0.682	0.614	7.79643e-11	CAF1
ARF5	3.32046e-15	0.334688	0.602	0.507	9.51678e-11	CAF1
MMP2	3.7771e-15	0.448763	0.85	0.744	1.08256e-10	CAF1
GLG1	4.10744e-15	0.303048	0.522	0.403	1.17723e-10	CAF1
EIF4A1	5.86293e-15	0.36978	0.773	0.763	1.68037e-10	CAF1
TMED3	6.4904e-15	0.331269	0.521	0.423	1.86021e-10	CAF1
RBM6	7.7124e-15	0.258848	0.313	0.201	2.21045e-10	CAF1
UBXN4	8.81833e-15	0.295331	0.663	0.575	2.52742e-10	CAF1
ATOX1	1.02737e-14	0.325222	0.609	0.512	2.94453e-10	CAF1
ETHE1	1.03513e-14	0.287202	0.343	0.233	2.96679e-10	CAF1
RALA	1.31411e-14	0.306778	0.415	0.3	3.76636e-10	CAF1
LRRC59	1.44127e-14	0.345965	0.411	0.308	4.13083e-10	CAF1
SLC39A7	1.48399e-14	0.279261	0.437	0.326	4.25328e-10	CAF1
TRAPPC1	1.48923e-14	0.291636	0.539	0.433	4.26829e-10	CAF1
SNX6	1.83101e-14	0.289702	0.478	0.358	5.24785e-10	CAF1
ST5	2.0105e-14	0.277885	0.311	0.202	5.76229e-10	CAF1
DNM1	2.22913e-14	0.257539	0.304	0.198	6.38892e-10	CAF1
GOLGA4	2.63834e-14	0.312256	0.429	0.319	7.56176e-10	CAF1
AKAP13	3.62088e-14	0.313619	0.543	0.44	1.03778e-09	CAF1
NDUFB11	3.67709e-14	0.292606	0.688	0.642	1.05389e-09	CAF1
PLAU	6.11479e-14	0.475996	0.457	0.351	1.75256e-09	CAF1
HMGN1	6.56393e-14	0.276864	0.523	0.411	1.88129e-09	CAF1
TNFRSF21	8.14594e-14	0.369005	0.252	0.16	2.33471e-09	CAF1
ARPC1B1	8.23065e-14	0.35703	0.645	0.58	2.35899e-09	CAF1
ANKRD28	9.54204e-14	0.267141	0.265	0.169	2.73485e-09	CAF1
TMED10	2.6289e-13	0.332874	0.583	0.508	7.53468e-09	CAF1
COL16A1	2.84635e-13	0.359185	0.327	0.229	8.15792e-09	CAF1
ECM11	3.16571e-13	0.259863	0.6	0.484	9.07323e-09	CAF1
PSMB10	3.9038e-13	0.264308	0.34	0.234	1.11887e-08	CAF1
INAFM1	7.13021e-13	0.253562	0.302	0.2	2.04359e-08	CAF1
GOLGA2	7.70117e-13	0.271969	0.39	0.283	2.20723e-08	CAF1
WWTR1	8.29794e-13	0.259102	0.296	0.199	2.37827e-08	CAF1
GTF2I	9.02066e-13	0.262473	0.402	0.29	2.58541e-08	CAF1
FAAP20	9.06888e-13	0.269419	0.485	0.381	2.59923e-08	CAF1
BST2	9.44587e-13	0.375081	0.263	0.168	2.70728e-08	CAF1
TMED91	1.10823e-12	0.290152	0.7	0.649	3.1763e-08	CAF1
MANF	1.11612e-12	0.293968	0.467	0.36	3.1989e-08	CAF1
SDF2L1	1.34099e-12	0.274517	0.325	0.224	3.8434e-08	CAF1
TIMP21	1.89732e-12	0.306276	0.852	0.759	5.4379e-08	CAF1
BICC1	3.1698e-12	0.349537	0.416	0.308	9.08497e-08	CAF1
MYDGF	3.19151e-12	0.336107	0.703	0.661	9.14718e-08	CAF1
APCDD1	5.08543e-12	0.371954	0.315	0.218	1.45753e-07	CAF1
NCL	8.75735e-12	0.314763	0.694	0.627	2.50994e-07	CAF1
CD2481	1.31579e-11	0.428541	0.651	0.556	3.77117e-07	CAF1
DAD1	1.36669e-11	0.277947	0.816	0.805	3.91706e-07	CAF1
RAP1B	2.11689e-11	0.256026	0.457	0.355	6.06721e-07	CAF1
USP22	2.34728e-11	0.25052	0.323	0.226	6.72753e-07	CAF1
ZYX1	2.43849e-11	0.318234	0.534	0.45	6.98895e-07	CAF1
WASL	2.7817e-11	0.250933	0.336	0.24	7.97262e-07	CAF1
VGLL4	5.83912e-11	0.262163	0.341	0.244	1.67355e-06	CAF1
SYNCRIP	1.01045e-10	0.255927	0.408	0.311	2.89605e-06	CAF1
CLIC4	1.73408e-10	0.309869	0.509	0.431	4.97005e-06	CAF1
GJA11	2.00937e-10	0.368157	0.379	0.293	5.75905e-06	CAF1
P4HA2	2.221e-10	0.271714	0.419	0.325	6.36562e-06	CAF1
NAV1	2.42995e-10	0.273164	0.34	0.246	6.96448e-06	CAF1
NDUFC2	2.59955e-10	0.262922	0.73	0.72	7.45058e-06	CAF1
FOXP1	2.59978e-10	0.298155	0.501	0.419	7.45122e-06	CAF1
VCP	3.61909e-10	0.27877	0.475	0.391	1.03727e-05	CAF1
NRDC	4.42213e-10	0.252464	0.292	0.207	1.26743e-05	CAF1
LAMA2	1.05899e-09	0.325492	0.507	0.413	3.03516e-05	CAF1
ID11	1.83183e-09	0.263802	0.416	0.32	5.25021e-05	CAF1
PDIA6	2.13666e-09	0.34706	0.609	0.562	6.12387e-05	CAF1
TWIST2	2.27651e-09	0.344953	0.436	0.346	6.5247e-05	CAF1
UQCRC1	2.35991e-09	0.255464	0.441	0.361	6.76375e-05	CAF1
SSR1	4.09313e-09	0.25095	0.423	0.347	0.000117313	CAF1
RARRES21	4.71331e-09	0.285531	0.713	0.638	0.000135088	CAF1
TM9SF2	7.8663e-09	0.30719	0.44	0.359	0.000225456	CAF1
CRABP2	1.25325e-08	0.269256	0.538	0.45	0.000359195	CAF1
PRELID1	1.28761e-08	0.274216	0.612	0.558	0.000369043	CAF1
LRP1	2.554e-08	0.278206	0.81	0.74	0.000732003	CAF1
PDLIM71	4.66864e-08	0.282674	0.458	0.391	0.00133808	CAF1
ACTR3	2.18506e-07	0.259577	0.467	0.401	0.00626261	CAF1
PDLIM5	2.69232e-07	0.296119	0.359	0.29	0.00771645	CAF1
HSPA1A1	9.48994e-07	0.480658	0.768	0.786	0.0271991	CAF1
GSN1	1.02878e-97	0.772014	1	0.973	2.94859e-93	Fib3
DCN1	1.32184e-97	0.735859	1	0.976	3.78854e-93	Fib3
ABCA8	8.36898e-86	0.993872	0.832	0.598	2.39863e-81	Fib3
APOD1	1.32223e-83	1.00317	0.958	0.71	3.78964e-79	Fib3
CXCL121	4.32716e-77	0.924565	0.902	0.615	1.24021e-72	Fib3
DPT1	2.42006e-76	0.860635	0.938	0.713	6.93614e-72	Fib3
SEPP11	2.39701e-74	0.682761	0.948	0.757	6.87007e-70	Fib3
MYOC1	3.1167e-73	1.73796	0.503	0.231	8.93279e-69	Fib3
CLEC14A1	9.23278e-73	1.1234	0.503	0.23	2.64621e-68	Fib3
TXNIP	3.47269e-66	0.961798	0.836	0.67	9.95308e-62	Fib3
FBLN51	1.89399e-65	0.778074	0.83	0.637	5.42836e-61	Fib3
LGALS31	1.41031e-63	0.556545	0.983	0.929	4.04208e-59	Fib3
ADH1B1	1.7943e-61	1.22171	0.656	0.411	5.14264e-57	Fib3
MFAP41	5.83572e-58	0.614121	0.993	0.87	1.67258e-53	Fib3
CFD1	1.0605e-54	0.555958	0.995	0.86	3.03951e-50	Fib3
MGP1	1.13442e-52	0.559543	0.997	0.948	3.25136e-48	Fib3
WISP2	3.44101e-49	0.780893	0.694	0.457	9.86227e-45	Fib3
PDGFRL1	9.99037e-49	0.726133	0.841	0.698	2.86334e-44	Fib3
EPHX11	5.6685e-46	0.612789	0.834	0.632	1.62465e-41	Fib3
ALDH1A11	5.77115e-46	0.739024	0.519	0.284	1.65407e-41	Fib3
LSP11	6.71302e-46	0.567296	0.917	0.76	1.92402e-41	Fib3
LHFP1	1.03872e-45	0.573612	0.813	0.624	2.97708e-41	Fib3
CILP	1.68104e-45	0.669961	0.718	0.512	4.81802e-41	Fib3
SERPINF1	2.80356e-45	0.531241	0.952	0.911	8.03528e-41	Fib3
FBLN11	2.03414e-43	0.51406	0.975	0.856	5.83004e-39	Fib3
COL15A11	9.43858e-42	0.905694	0.511	0.306	2.70519e-37	Fib3
FGL21	1.54076e-41	0.666696	0.53	0.298	4.41599e-37	Fib3
FXYD61	5.49878e-41	0.715587	0.57	0.359	1.57601e-36	Fib3
ITM2B1	1.35307e-40	0.445042	0.995	0.987	3.87802e-36	Fib3
FMO21	4.62731e-40	0.850823	0.343	0.159	1.32623e-35	Fib3
PMP221	7.85839e-40	0.657724	0.877	0.823	2.25229e-35	Fib3
SERPING1	1.74657e-38	0.380807	0.985	0.957	5.00586e-34	Fib3
CXCL141	2.59546e-38	0.61427	0.768	0.514	7.43885e-34	Fib3
PODN1	3.64858e-38	0.595112	0.649	0.44	1.04572e-33	Fib3
EMP21	5.05245e-38	0.611145	0.77	0.629	1.44808e-33	Fib3
THBS4	9.17936e-38	0.845634	0.767	0.607	2.6309e-33	Fib3
SPRY1	1.41601e-36	0.623335	0.718	0.548	4.05843e-32	Fib3
CFH1	2.40457e-36	0.727876	0.779	0.602	6.89173e-32	Fib3
SMOC2	2.44481e-36	1.35184	0.62	0.468	7.00706e-32	Fib3
FIBIN1	3.28957e-36	0.684177	0.577	0.38	9.42824e-32	Fib3
ANGPTL11	5.03766e-36	0.624877	0.665	0.455	1.44384e-31	Fib3
FIGF1	1.14619e-35	0.676687	0.587	0.386	3.2851e-31	Fib3
INMT	1.88136e-35	0.702036	0.331	0.161	5.39216e-31	Fib3
TMEM59	2.4886e-35	0.400337	0.934	0.895	7.13259e-31	Fib3
LUM1	3.15019e-33	0.563603	0.951	0.877	9.02876e-29	Fib3
PTGDS1	7.79067e-33	1.37597	0.436	0.254	2.23288e-28	Fib3
GDF101	1.34869e-32	0.592279	0.563	0.348	3.86547e-28	Fib3
SPARCL1	5.60611e-31	0.619963	0.804	0.672	1.60677e-26	Fib3
PRELP1	6.90021e-31	0.537618	0.781	0.632	1.97767e-26	Fib3
MME1	1.79913e-29	0.723261	0.356	0.195	5.15648e-25	Fib3
TSPAN4	3.6589e-29	0.439234	0.804	0.696	1.04868e-24	Fib3
C31	5.35239e-29	0.443447	0.759	0.547	1.53405e-24	Fib3
CYGB1	7.03711e-29	0.493612	0.494	0.304	2.01691e-24	Fib3
SSPN1	1.89933e-28	0.459457	0.771	0.645	5.44367e-24	Fib3
FXYD11	8.22618e-28	0.428249	0.864	0.737	2.3577e-23	Fib3
EID1	2.26358e-27	0.314079	0.955	0.925	6.48764e-23	Fib3
MGST11	2.52553e-27	0.459664	0.825	0.691	7.23843e-23	Fib3
PID11	5.07584e-27	0.495366	0.483	0.31	1.45479e-22	Fib3
CST31	7.8515e-27	0.286867	1	0.995	2.25032e-22	Fib3
ADH1C1	9.66375e-26	0.650225	0.347	0.188	2.76973e-21	Fib3
C1R	1.4078e-25	0.38806	0.952	0.877	4.03488e-21	Fib3
AKR1B11	3.75652e-25	0.536071	0.595	0.471	1.07666e-20	Fib3
IGF11	3.82306e-25	0.566158	0.515	0.341	1.09573e-20	Fib3
ABCA6	4.78479e-25	0.460073	0.472	0.306	1.37137e-20	Fib3
C1S	5.88826e-25	0.328235	0.974	0.908	1.68763e-20	Fib3
TMEM176B1	8.43093e-25	0.408362	0.854	0.724	2.41639e-20	Fib3
ITM2A1	1.19273e-24	0.570577	0.689	0.54	3.41849e-20	Fib3
RAMP21	1.52953e-24	0.503551	0.756	0.618	4.38379e-20	Fib3
CIRBP1	1.6456e-24	0.316759	0.967	0.935	4.71647e-20	Fib3
TNFSF101	2.75163e-24	0.485647	0.51	0.356	7.88644e-20	Fib3
MAMDC2	4.69788e-24	0.520877	0.405	0.254	1.34646e-19	Fib3
OLFML3	6.16624e-24	0.428793	0.764	0.651	1.76731e-19	Fib3
PLAC91	1.44957e-23	0.314754	0.995	0.943	4.15463e-19	Fib3
CTSF1	3.78943e-23	0.453105	0.702	0.571	1.08609e-18	Fib3
GPX31	5.08871e-23	0.441767	0.861	0.734	1.45847e-18	Fib3
PLPP31	6.242e-23	0.465035	0.844	0.725	1.78902e-18	Fib3
LTBP2	9.44755e-23	0.541789	0.526	0.377	2.70776e-18	Fib3
LTBP41	1.46985e-22	0.355978	0.943	0.818	4.21275e-18	Fib3
BOC1	4.4026e-22	0.457944	0.381	0.233	1.26183e-17	Fib3
ARL6IP51	7.10081e-22	0.406727	0.808	0.751	2.03516e-17	Fib3
DIO3OS1	8.36185e-22	0.484465	0.37	0.221	2.39659e-17	Fib3
PEBP1	2.42558e-21	0.313723	0.917	0.875	6.95197e-17	Fib3
FBLN21	3.46057e-21	0.474745	0.887	0.822	9.91833e-17	Fib3
ANG1	3.70762e-21	0.46392	0.538	0.396	1.06264e-16	Fib3
TMBIM4	3.86997e-21	0.398564	0.735	0.649	1.10917e-16	Fib3
CARHSP1	1.06235e-20	0.46402	0.584	0.47	3.04481e-16	Fib3
RGMA1	1.50434e-20	0.455664	0.482	0.339	4.31159e-16	Fib3
AGTR1	2.20618e-20	0.596263	0.34	0.215	6.32313e-16	Fib3
SPON21	8.66281e-20	0.267119	0.787	0.661	2.48285e-15	Fib3
TCF41	1.39205e-19	0.3854	0.77	0.71	3.98976e-15	Fib3
SELM1	6.56302e-19	0.269371	0.96	0.824	1.88103e-14	Fib3
LARP61	1.1709e-18	0.465806	0.58	0.47	3.35591e-14	Fib3
GAS61	1.41872e-18	0.468568	0.554	0.409	4.06619e-14	Fib3
VAMP2	3.01764e-18	0.323313	0.8	0.723	8.64887e-14	Fib3
HSD11B1	7.17948e-18	0.572126	0.283	0.17	2.05771e-13	Fib3
HSD17B11	8.41088e-18	0.397124	0.559	0.438	2.41064e-13	Fib3
PDGFRA1	1.11368e-17	0.384947	0.623	0.493	3.19193e-13	Fib3
IFNGR1	2.09439e-17	0.418801	0.585	0.483	6.00273e-13	Fib3
ADH5	2.93109e-17	0.413612	0.649	0.562	8.4008e-13	Fib3
TMEM176A1	7.50833e-17	0.363134	0.721	0.602	2.15196e-12	Fib3
SGCE1	1.0097e-16	0.408306	0.576	0.482	2.8939e-12	Fib3
NDN	1.06976e-16	0.342584	0.702	0.602	3.06603e-12	Fib3
SEPT7	1.69186e-16	0.312133	0.762	0.649	4.84903e-12	Fib3
HTRA1	2.42828e-16	0.330006	0.796	0.714	6.95969e-12	Fib3
PQLC2L1	3.22604e-16	0.386609	0.265	0.152	9.24617e-12	Fib3
GPNMB	6.68739e-16	0.348753	0.785	0.703	1.91667e-11	Fib3
TIMP31	6.81471e-16	0.260792	0.976	0.893	1.95316e-11	Fib3
FCGRT	1.40935e-15	0.312129	0.797	0.737	4.03934e-11	Fib3
ATRAID	2.02703e-15	0.32732	0.788	0.728	5.80968e-11	Fib3
TMEM204	2.11522e-15	0.465388	0.354	0.237	6.06243e-11	Fib3
SCPEP1	2.13894e-15	0.353103	0.615	0.518	6.13043e-11	Fib3
LAMA21	2.30176e-15	0.379453	0.531	0.413	6.59707e-11	Fib3
CYBRD1	3.9916e-15	0.280432	0.808	0.726	1.14403e-10	Fib3
FHL11	6.31451e-15	0.406284	0.8	0.716	1.8098e-10	Fib3
TRIL	6.65094e-15	0.418572	0.283	0.179	1.90623e-10	Fib3
CPQ	8.75929e-15	0.424963	0.632	0.571	2.5105e-10	Fib3
MXRA8	1.60956e-14	0.301155	0.862	0.798	4.61316e-10	Fib3
LAMP1	1.778e-14	0.339806	0.743	0.691	5.09592e-10	Fib3
NOVA11	2.35531e-14	0.401611	0.734	0.628	6.75055e-10	Fib3
ESD	2.45698e-14	0.320253	0.725	0.685	7.04194e-10	Fib3
BMP41	4.01319e-14	0.439782	0.534	0.434	1.15022e-09	Fib3
HMCN2	5.60793e-14	0.432363	0.33	0.222	1.60729e-09	Fib3
OMD	6.27874e-14	0.388071	0.348	0.237	1.79955e-09	Fib3
C6orf481	6.75428e-14	0.298537	0.735	0.639	1.93584e-09	Fib3
DHRS3	9.59711e-14	0.440996	0.343	0.23	2.75063e-09	Fib3
SFRP11	1.67215e-13	0.465813	0.408	0.283	4.79254e-09	Fib3
GNB2L11	1.67973e-13	0.271572	0.993	0.866	4.81426e-09	Fib3
S100A131	1.91214e-13	0.277851	0.898	0.834	5.48037e-09	Fib3
MFGE8	3.08909e-13	0.257106	0.758	0.701	8.85363e-09	Fib3
GABARAPL2	3.26367e-13	0.295103	0.788	0.766	9.35401e-09	Fib3
TOMM71	4.08839e-13	0.256694	0.96	0.941	1.17177e-08	Fib3
SRPX1	4.94612e-13	0.426423	0.42	0.311	1.41761e-08	Fib3
ANKRD351	5.89922e-13	0.351583	0.367	0.263	1.69077e-08	Fib3
IFIT1	6.66398e-13	0.363536	0.257	0.161	1.90996e-08	Fib3
CYP27A11	6.78914e-13	0.344214	0.395	0.284	1.94584e-08	Fib3
PQLC3	7.87367e-13	0.344872	0.454	0.354	2.25667e-08	Fib3
PIK3IP11	8.9044e-13	0.382998	0.272	0.178	2.55209e-08	Fib3
GNG11	9.21479e-13	0.331826	0.751	0.707	2.64105e-08	Fib3
SEP151	2.13763e-12	0.291702	0.699	0.601	6.12667e-08	Fib3
SLC29A1	2.2293e-12	0.318413	0.322	0.217	6.38939e-08	Fib3
ABCA9	3.63062e-12	0.371953	0.356	0.253	1.04057e-07	Fib3
ITIH5	3.65027e-12	0.48154	0.407	0.311	1.0462e-07	Fib3
PTGFR1	4.79484e-12	0.42017	0.343	0.237	1.37425e-07	Fib3
NGFRAP1	5.35382e-12	0.293909	0.723	0.643	1.53446e-07	Fib3
EGFR1	5.37546e-12	0.324003	0.466	0.365	1.54066e-07	Fib3
CCNG2	5.38776e-12	0.331472	0.291	0.195	1.54418e-07	Fib3
SLC43A3	6.91283e-12	0.313918	0.334	0.235	1.98129e-07	Fib3
NENF	7.29546e-12	0.28642	0.83	0.787	2.09095e-07	Fib3
CTGF1	8.32431e-12	0.492492	0.715	0.639	2.38583e-07	Fib3
C1orf21	9.70246e-12	0.329634	0.544	0.461	2.78082e-07	Fib3
NDRG21	2.06906e-11	0.277063	0.424	0.309	5.93012e-07	Fib3
TCEA3	3.62658e-11	0.289526	0.335	0.237	1.03942e-06	Fib3
TM2D1	4.90972e-11	0.335526	0.501	0.421	1.40717e-06	Fib3
LGALS3BP	8.01497e-11	0.308031	0.727	0.693	2.29717e-06	Fib3
IL15RA	9.0702e-11	0.355074	0.266	0.179	2.59961e-06	Fib3
NFIB1	1.37223e-10	0.305355	0.677	0.614	3.93293e-06	Fib3
VIT1	1.42623e-10	0.326782	0.53	0.442	4.08772e-06	Fib3
NDFIP1	1.75841e-10	0.273445	0.666	0.627	5.03979e-06	Fib3
HEXB	2.46818e-10	0.307149	0.593	0.522	7.07405e-06	Fib3
PCYOX1	2.65334e-10	0.359045	0.401	0.319	7.60473e-06	Fib3
PRDX41	2.75749e-10	0.2522	0.674	0.607	7.90324e-06	Fib3
NFIA1	2.88303e-10	0.280597	0.705	0.648	8.26305e-06	Fib3
HSPG21	3.95231e-10	0.434538	0.628	0.566	1.13277e-05	Fib3
CDO11	3.98722e-10	0.292642	0.322	0.229	1.14278e-05	Fib3
APP	4.31388e-10	0.251636	0.799	0.803	1.2364e-05	Fib3
ITGBL1	4.40539e-10	0.328653	0.489	0.394	1.26263e-05	Fib3
PGF1	5.31321e-10	0.473813	0.331	0.24	1.52282e-05	Fib3
BDH21	6.19773e-10	0.338274	0.462	0.382	1.77633e-05	Fib3
COLEC121	7.79046e-10	0.278975	0.307	0.217	2.23282e-05	Fib3
ALDH3A2	1.11904e-09	0.300237	0.362	0.274	3.20729e-05	Fib3
RNASE4	1.19055e-09	0.289117	0.261	0.178	3.41223e-05	Fib3
CSTB	1.21445e-09	0.252136	0.748	0.712	3.48074e-05	Fib3
FGF71	1.22979e-09	0.256881	0.559	0.446	3.52471e-05	Fib3
TNNT3	1.49803e-09	0.43545	0.301	0.215	4.2935e-05	Fib3
MTRNR2L12	1.82251e-09	0.265312	0.554	0.447	5.2235e-05	Fib3
TMEM205	2.08779e-09	0.317166	0.393	0.306	5.98381e-05	Fib3
GSTM51	2.3865e-09	0.328569	0.327	0.237	6.83994e-05	Fib3
PRCP	2.72274e-09	0.309231	0.364	0.283	7.80365e-05	Fib3
EFEMP11	3.34974e-09	0.308622	0.874	0.801	9.6007e-05	Fib3
AC090498.11	3.83994e-09	0.288142	0.795	0.717	0.000110056	Fib3
RARRES22	6.22127e-09	0.300066	0.715	0.641	0.000178308	Fib3
PLXDC1	6.607e-09	0.344986	0.49	0.426	0.000189363	Fib3
CD164	9.49291e-09	0.262109	0.646	0.604	0.000272076	Fib3
ABI3BP	1.00454e-08	0.335227	0.568	0.49	0.000287912	Fib3
CRYL1	1.11723e-08	0.288042	0.342	0.263	0.000320209	Fib3
SVEP1	1.33633e-08	0.337795	0.37	0.287	0.000383004	Fib3
FAP1	1.41227e-08	0.286562	0.421	0.331	0.00040477	Fib3
C19orf70	1.52944e-08	0.277867	0.577	0.506	0.000438354	Fib3
FAM3C	1.6207e-08	0.287132	0.514	0.458	0.000464509	Fib3
OGN	1.69485e-08	0.362869	0.294	0.215	0.000485761	Fib3
MEOX2	1.79022e-08	0.253417	0.254	0.177	0.000513095	Fib3
CYP4B11	1.86158e-08	0.329045	0.359	0.273	0.000533547	Fib3
ECHDC21	2.14534e-08	0.276998	0.457	0.374	0.000614877	Fib3
PDK41	2.82903e-08	0.313429	0.396	0.309	0.000810829	Fib3
GPC31	3.73958e-08	0.4724	0.405	0.315	0.0010718	Fib3
CKS1B	4.12951e-08	0.266702	0.457	0.389	0.00118356	Fib3
OSR1	4.13298e-08	0.34133	0.328	0.253	0.00118455	Fib3
FAM180B1	4.90633e-08	0.353416	0.272	0.198	0.0014062	Fib3
CREG11	5.55918e-08	0.285161	0.452	0.376	0.00159332	Fib3
CLEC2B	7.20457e-08	0.281965	0.379	0.302	0.0020649	Fib3
LRPAP1	7.29406e-08	0.262947	0.657	0.625	0.00209055	Fib3
ATP5G1	8.36251e-08	0.250517	0.577	0.509	0.00239678	Fib3
TMEM55A	1.2301e-07	0.288651	0.311	0.239	0.0035256	Fib3
OLFML1	1.26083e-07	0.31423	0.359	0.289	0.00361365	Fib3
LEPROT	1.3953e-07	0.271873	0.645	0.615	0.00399906	Fib3
CHD9	2.14635e-07	0.28056	0.542	0.497	0.00615165	Fib3
SPRY2	2.21472e-07	0.273891	0.277	0.207	0.00634759	Fib3
METTL7A	2.30583e-07	0.258796	0.405	0.325	0.00660875	Fib3
GRINA	2.44138e-07	0.295562	0.489	0.436	0.00699724	Fib3
NTRK21	3.11759e-07	0.251958	0.534	0.453	0.00893532	Fib3
APH1A	4.07741e-07	0.277021	0.49	0.444	0.0116863	Fib3
TMEM230	5.16644e-07	0.251732	0.673	0.647	0.0148075	Fib3
HTRA31	5.38143e-07	0.388656	0.628	0.564	0.0154237	Fib3
ABHD14A	8.97385e-07	0.289292	0.391	0.326	0.0257199	Fib3
LRRN4CL1	1.01743e-06	0.251325	0.437	0.366	0.0291604	Fib3
GFRA11	1.04196e-06	0.259462	0.438	0.37	0.0298635	Fib3
MTUS1	1.60073e-06	0.327663	0.385	0.328	0.0458784	Fib3
PIK3R1	1.67235e-06	0.26931	0.433	0.368	0.0479312	Fib3
RGS5	0	4.54551	0.613	0.018	0	CAF2
TAGLN	0	4.31158	0.939	0.371	0	CAF2
NDUFA4L2	0	4.13223	0.822	0.035	0	CAF2
MYH11	0	4.10537	0.558	0.019	0	CAF2
PPP1R14A	0	4.04534	0.933	0.025	0	CAF2
TPM21	0	3.66067	0.969	0.466	0	CAF2
RERGL	0	3.22432	0.467	0.009	0	CAF2
PLN	0	3.05786	0.594	0.008	0	CAF2
TINAGL1	0	2.9847	0.763	0.014	0	CAF2
MCAM	0	2.90776	0.829	0.007	0	CAF2
SORBS2	0	2.89593	0.535	0.055	0	CAF2
SNCG	0	2.83831	0.567	0.066	0	CAF2
BCAM	0	2.80502	0.586	0.03	0	CAF2
IGFBP7	0	2.73286	1	0.834	0	CAF2
MYLK	0	2.71149	0.801	0.035	0	CAF2
CSRP2	0	2.62709	0.796	0.152	0	CAF2
A2M	0	2.61246	0.872	0.099	0	CAF2
CNN1	0	2.47069	0.561	0.053	0	CAF2
COX4I2	0	2.46291	0.704	0.017	0	CAF2
ACTG2	0	2.26795	0.49	0.01	0	CAF2
FABP4	0	2.2482	0.482	0.019	0	CAF2
HIGD1B	0	2.22857	0.462	0.005	0	CAF2
GJA4	0	2.21973	0.686	0.004	0	CAF2
NOTCH3	0	2.17681	0.788	0.056	0	CAF2
ISYNA1	0	2.16109	0.724	0.042	0	CAF2
FRZB	0	2.15479	0.674	0.079	0	CAF2
LMOD1	0	2.14153	0.61	0.03	0	CAF2
HES4	0	2.11027	0.72	0.102	0	CAF2
CCDC3	0	2.05791	0.584	0.025	0	CAF2
EPAS1	0	1.96328	0.702	0.106	0	CAF2
PTP4A3	0	1.92905	0.661	0.045	0	CAF2
ESAM	0	1.87638	0.663	0.012	0	CAF2
MEF2C	0	1.80128	0.653	0.057	0	CAF2
EDNRA1	0	1.78835	0.648	0.061	0	CAF2
CDH6	0	1.74642	0.584	0.004	0	CAF2
PPP1R12B	0	1.684	0.615	0.093	0	CAF2
TRPC6	0	1.61944	0.396	0.004	0	CAF2
WFDC1	0	1.58257	0.475	0.005	0	CAF2
CASQ2	0	1.57357	0.391	0.002	0	CAF2
TBX2-AS1	0	1.55509	0.485	0.018	0	CAF2
AOC3	0	1.52976	0.507	0.011	0	CAF2
ANGPT2	0	1.4943	0.442	0.019	0	CAF2
EGFLAM	0	1.49356	0.464	0.016	0	CAF2
RBPMS2	0	1.47339	0.433	0.02	0	CAF2
DBNDD2	0	1.40297	0.382	0.016	0	CAF2
GPRC5C	0	1.39367	0.431	0.008	0	CAF2
TBX2	0	1.38921	0.493	0.026	0	CAF2
KCNMB1	0	1.34167	0.444	0.02	0	CAF2
ITGA7	0	1.2901	0.446	0.009	0	CAF2
TESC	0	1.27562	0.41	0.002	0	CAF2
FOXS1	0	1.23325	0.398	0.011	0	CAF2
RAMP1	0	1.20202	0.327	0.008	0	CAF2
CLMN	0	1.17347	0.48	0.035	0	CAF2
TBC1D1	0	1.17213	0.516	0.052	0	CAF2
NRGN	0	1.11784	0.339	0.003	0	CAF2
RASGRP2	0	1.11438	0.433	0.016	0	CAF2
GJC1	0	1.10257	0.352	0.006	0	CAF2
MRVI1	0	1.09721	0.424	0.011	0	CAF2
HEY2	0	1.06619	0.462	0.039	0	CAF2
FHL5	0	1.04598	0.354	0	0	CAF2
ADAP2	0	0.974543	0.332	0.003	0	CAF2
KCNA5	0	0.868111	0.266	0.001	0	CAF2
CSDC2	0	0.861924	0.258	0.002	0	CAF2
NFASC	0	0.824218	0.314	0.006	0	CAF2
OR51E1	0	0.799885	0.281	0.001	0	CAF2
NRIP2	0	0.793416	0.26	0.002	0	CAF2
PARM1	0	0.771234	0.296	0.004	0	CAF2
COL18A11	4.85009e-308	2.2822	0.905	0.305	1.39008e-303	CAF2
ACTA2	8.36076e-302	4.89517	0.855	0.298	2.39628e-297	CAF2
CHCHD10	5.1206e-300	1.83876	0.824	0.216	1.46761e-295	CAF2
MYL9	1.67069e-294	3.83757	0.984	0.72	4.78836e-290	CAF2
RCSD1	3.75568e-294	0.82722	0.319	0.013	1.07641e-289	CAF2
INPP4B	5.0222e-294	0.967726	0.271	0.006	1.43941e-289	CAF2
ACTN11	1.09625e-291	1.66329	0.76	0.157	3.14196e-287	CAF2
LYPD1	3.01886e-290	1.15219	0.275	0.007	8.65234e-286	CAF2
RCAN2	8.56046e-289	1.5108	0.554	0.074	2.45351e-284	CAF2
MTHFD2	5.32361e-286	1.90388	0.735	0.169	1.5258e-281	CAF2
CALD11	1.17419e-284	2.05318	0.998	0.863	3.36534e-280	CAF2
CRIP2	3.91748e-278	2.27284	0.903	0.392	1.12279e-273	CAF2
SPEG	8.27547e-278	0.900192	0.289	0.01	2.37183e-273	CAF2
GUCY1A3	9.25693e-272	1.59067	0.423	0.039	2.65313e-267	CAF2
LBH	5.18507e-269	2.30338	0.776	0.206	1.48609e-264	CAF2
SEPTIN4	2.08121e-267	1.06987	0.294	0.012	5.96495e-263	CAF2
PRKG11	3.38045e-264	2.15581	0.638	0.116	9.68872e-260	CAF2
HEYL	2.97827e-263	1.03249	0.395	0.033	8.53603e-259	CAF2
SBSPON	2.78358e-262	0.715628	0.257	0.007	7.97801e-258	CAF2
PGAM2	1.1067e-260	1.37864	0.275	0.01	3.17192e-256	CAF2
PDGFA	3.36763e-258	1.37277	0.431	0.044	9.65195e-254	CAF2
SERPINI1	2.66282e-257	1.15915	0.416	0.039	7.63192e-253	CAF2
SYNPO2	2.77743e-256	1.60275	0.602	0.11	7.96038e-252	CAF2
PPP1R12A	5.45841e-256	1.80861	0.857	0.319	1.56444e-251	CAF2
PDE3A	9.75428e-250	1.19932	0.368	0.029	2.79568e-245	CAF2
MAP3K7CL	5.92012e-245	1.03386	0.327	0.022	1.69677e-240	CAF2
SYNGR2	8.29901e-244	0.896019	0.352	0.026	2.37858e-239	CAF2
ANO1	3.09521e-243	0.888522	0.327	0.022	8.87118e-239	CAF2
LHFPL61	5.39107e-243	2.30754	0.456	0.058	1.54514e-238	CAF2
DMPK	1.34515e-240	1.27789	0.442	0.053	3.85533e-236	CAF2
TPM11	2.41406e-235	2.38844	0.962	0.625	6.91893e-231	CAF2
NEURL1B	1.22804e-233	0.800025	0.331	0.024	3.51967e-229	CAF2
PHLDA2	2.9957e-233	2.17796	0.679	0.167	8.58598e-229	CAF2
MAP3K20	1.20157e-228	0.976816	0.304	0.02	3.44381e-224	CAF2
CAV2	8.89835e-228	1.45737	0.722	0.192	2.55036e-223	CAF2
TMEM51	2.11624e-225	0.73248	0.268	0.014	6.06537e-221	CAF2
SORT1	2.87076e-223	0.777872	0.312	0.022	8.2279e-219	CAF2
CCDC102B	6.06303e-222	1.78697	0.421	0.053	1.73772e-217	CAF2
SPARCL11	1.5171e-221	2.13436	0.987	0.657	4.34816e-217	CAF2
CARMN	1.75582e-221	1.0118	0.326	0.026	5.03236e-217	CAF2
PTK2	1.93655e-214	1.40658	0.678	0.176	5.55034e-210	CAF2
GUCY1B1	2.17585e-212	1.18544	0.349	0.034	6.2362e-208	CAF2
COBLL1	8.15795e-211	1.1005	0.421	0.055	2.33815e-206	CAF2
C1QTNF1	1.25877e-210	1.40408	0.664	0.167	3.60777e-206	CAF2
ENTPD1	9.56242e-210	0.928134	0.391	0.044	2.74068e-205	CAF2
SEPTIN71	6.6815e-206	1.65998	0.436	0.063	1.91499e-201	CAF2
ARHGEF7	1.58688e-197	1.3557	0.495	0.086	4.54816e-193	CAF2
CSRP1	6.53942e-197	2.51657	0.77	0.316	1.87426e-192	CAF2
C2orf40	1.10876e-195	1.12211	0.322	0.03	3.17781e-191	CAF2
NT5DC2	2.03041e-195	0.957827	0.418	0.059	5.81936e-191	CAF2
RBPMS	2.22044e-193	1.4811	0.755	0.264	6.36402e-189	CAF2
PTMA	1.30453e-192	1.09197	0.998	0.992	3.7389e-188	CAF2
SOX5	4.21258e-192	1.57587	0.398	0.054	1.20737e-187	CAF2
ATP5F1B1	2.47074e-191	1.71294	0.421	0.063	7.08138e-187	CAF2
CYTOR1	2.47803e-191	1.84323	0.398	0.056	7.10228e-187	CAF2
UBA2	2.66815e-191	1.44467	0.747	0.266	7.64719e-187	CAF2
GMFG	1.16138e-190	0.713458	0.258	0.017	3.32863e-186	CAF2
ITGA8	1.36692e-190	0.983657	0.326	0.033	3.91772e-186	CAF2
ITGA1	3.78346e-189	1.3725	0.428	0.066	1.08438e-184	CAF2
SELENOW1	8.28758e-189	1.78672	0.438	0.069	2.3753e-184	CAF2
DKK3	4.40553e-188	1.3122	0.589	0.134	1.26267e-183	CAF2
ARHGEF17	1.75844e-186	0.854277	0.367	0.045	5.03985e-182	CAF2
MOCS1	2.07241e-185	0.948947	0.337	0.037	5.93972e-181	CAF2
PAWR	6.09281e-185	0.618434	0.262	0.019	1.74626e-180	CAF2
PLCE1	8.58362e-185	1.03548	0.375	0.049	2.46015e-180	CAF2
RACK11	5.44311e-184	2.00986	0.464	0.077	1.56005e-179	CAF2
FAM162B	3.04377e-183	1.35305	0.485	0.088	8.72375e-179	CAF2
CAV1	1.04257e-182	1.4908	0.942	0.616	2.98811e-178	CAF2
ATP1B2	1.00802e-181	0.671248	0.275	0.022	2.88907e-177	CAF2
EPS8	1.15536e-180	1.67073	0.694	0.232	3.31137e-176	CAF2
ENPEP	2.29792e-180	1.15223	0.312	0.032	6.58606e-176	CAF2
SEPT4	2.95378e-179	1.12254	0.342	0.041	8.46583e-175	CAF2
PALM2-AKAP2	3.73389e-176	1.22466	0.314	0.034	1.07017e-171	CAF2
B3GNT2	1.13516e-173	0.880509	0.408	0.065	3.25347e-169	CAF2
CPM	5.92932e-172	0.844886	0.253	0.02	1.6994e-167	CAF2
ATP5MC21	7.03549e-172	1.82475	0.436	0.075	2.01644e-167	CAF2
CAP2	6.72857e-170	0.748811	0.299	0.031	1.92847e-165	CAF2
CRIP11	2.79825e-169	1.8913	0.921	0.563	8.02008e-165	CAF2
FBLIM1	4.07947e-167	0.961217	0.372	0.054	1.16922e-162	CAF2
GUCY1A1	1.30847e-165	0.972774	0.319	0.037	3.7502e-161	CAF2
DMD	1.7421e-165	0.808003	0.296	0.031	4.99303e-161	CAF2
SUSD2	2.12181e-163	0.799252	0.363	0.051	6.08132e-159	CAF2
ATP5MG1	1.10796e-161	1.3427	0.414	0.07	3.17551e-157	CAF2
KCNE4	3.55722e-160	1.04448	0.416	0.072	1.01953e-155	CAF2
CAVIN31	7.23232e-160	1.53123	0.388	0.063	2.07285e-155	CAF2
KCNJ8	3.24176e-159	1.2496	0.367	0.057	9.29122e-155	CAF2
RASL12	1.78458e-157	0.938992	0.52	0.114	5.11479e-153	CAF2
ELOB1	9.2505e-157	1.255	0.424	0.073	2.65129e-152	CAF2
SYNM	1.28883e-156	0.79188	0.283	0.03	3.6939e-152	CAF2
ATP5MC31	1.32024e-156	1.34732	0.396	0.065	3.78393e-152	CAF2
SORBS1	1.25586e-155	0.733232	0.262	0.025	3.59941e-151	CAF2
SMTN	5.48252e-153	1.47172	0.541	0.15	1.57135e-148	CAF2
ATP5F1D1	6.89327e-153	1.19601	0.383	0.063	1.97568e-148	CAF2
SELENOM1	9.8524e-152	1.34281	0.436	0.076	2.8238e-147	CAF2
RASAL21	1.58728e-151	1.15708	0.419	0.079	4.54932e-147	CAF2
FABP5	2.81126e-151	1.36358	0.465	0.099	8.05735e-147	CAF2
ACTN4	4.7856e-151	1.43778	0.692	0.267	1.3716e-146	CAF2
MYL6	5.21003e-151	1.18866	0.987	0.989	1.49325e-146	CAF2
SEM11	7.02888e-151	1.15547	0.388	0.065	2.01455e-146	CAF2
ATP5F1A1	1.40754e-148	1.10074	0.36	0.057	4.03416e-144	CAF2
TRIR1	5.09698e-148	1.0656	0.372	0.061	1.46084e-143	CAF2
MYO1B1	8.98333e-148	1.4596	0.508	0.133	2.57471e-143	CAF2
ATP5F1E1	4.89847e-147	1.28879	0.423	0.076	1.40395e-142	CAF2
RGS16	4.93771e-147	2.12837	0.645	0.218	1.4152e-142	CAF2
LINC01197	2.17746e-143	0.702225	0.326	0.044	6.24082e-139	CAF2
NR4A2	6.01198e-143	1.44318	0.521	0.139	1.72309e-138	CAF2
KLHL23	8.74712e-143	0.835848	0.34	0.05	2.50701e-138	CAF2
ATP5PO1	1.17855e-142	1.15649	0.368	0.063	3.37783e-138	CAF2
SEPTIN21	3.57511e-141	0.963224	0.349	0.056	1.02466e-136	CAF2
ATP5PB1	7.96887e-141	1.01443	0.347	0.056	2.28396e-136	CAF2
MFGE81	6.36315e-140	1.6171	0.938	0.684	1.82374e-135	CAF2
BGN1	1.71527e-139	1.58503	0.928	0.586	4.91612e-135	CAF2
NECTIN2	1.37739e-137	0.77467	0.286	0.037	3.94773e-133	CAF2
MICOS101	1.40977e-137	1.03165	0.375	0.065	4.04053e-133	CAF2
MAPRE2	5.51272e-136	0.937559	0.467	0.11	1.58e-131	CAF2
SEPTIN9	5.93393e-136	0.696474	0.255	0.029	1.70072e-131	CAF2
FRY	6.35367e-136	0.743473	0.27	0.033	1.82102e-131	CAF2
ITGB11	4.2541e-135	1.14926	0.933	0.688	1.21927e-130	CAF2
BEX31	5.51039e-134	1.08143	0.373	0.067	1.57933e-129	CAF2
ATP5F1C1	7.5166e-134	1.06585	0.35	0.06	2.15433e-129	CAF2
AKAP1	1.05138e-133	0.826224	0.312	0.047	3.01337e-129	CAF2
INAFM11	1.70991e-133	1.09892	0.577	0.179	4.90078e-129	CAF2
NEXN	2.76865e-133	1.0779	0.582	0.18	7.93523e-129	CAF2
SNHG291	5.05843e-132	1.14474	0.387	0.071	1.4498e-127	CAF2
ATP6V0C1	1.3361e-131	1.0131	0.377	0.068	3.82941e-127	CAF2
PDLIM3	2.15278e-131	1.47473	0.651	0.255	6.17007e-127	CAF2
FBXO32	2.42899e-131	0.979655	0.428	0.094	6.96172e-127	CAF2
ARHGDIB	1.01693e-130	1.76815	0.47	0.129	2.91463e-126	CAF2
ATP5PF1	2.76898e-130	1.0585	0.362	0.065	7.93617e-126	CAF2
TLE5	6.15898e-130	0.746864	0.265	0.033	1.76523e-125	CAF2
FLNA1	1.55297e-129	2.02097	0.811	0.484	4.45097e-125	CAF2
ATP5PD1	1.92343e-129	0.952582	0.345	0.059	5.51276e-125	CAF2
MSRB31	3.42804e-129	1.01156	0.543	0.161	9.82509e-125	CAF2
RNASEK1	3.73694e-129	1.42925	0.452	0.108	1.07104e-124	CAF2
COL4A2	9.75791e-129	2.56587	0.661	0.288	2.79671e-124	CAF2
PRR16	1.07547e-128	1.07431	0.322	0.053	3.08242e-124	CAF2
ADAMTS4	1.4862e-128	1.264	0.349	0.064	4.25959e-124	CAF2
CHN1	4.52437e-127	0.904807	0.327	0.055	1.29673e-122	CAF2
LRRC32	8.37391e-127	0.83562	0.428	0.096	2.40005e-122	CAF2
NOP53	1.30759e-126	0.832992	0.294	0.043	3.74768e-122	CAF2
HIP1	1.33764e-126	0.852879	0.342	0.061	3.83382e-122	CAF2
RTRAF1	7.09234e-126	0.867836	0.342	0.059	2.03274e-121	CAF2
SELENOF1	9.80734e-126	0.858628	0.334	0.056	2.81088e-121	CAF2
JAG1	1.50894e-125	1.10709	0.615	0.214	4.32477e-121	CAF2
SH3BGRL	2.46586e-124	1.27003	0.891	0.638	7.0674e-120	CAF2
ATP5MD1	4.24441e-124	0.942636	0.337	0.059	1.21649e-119	CAF2
ATP5MF1	7.33542e-123	0.970432	0.336	0.059	2.10241e-118	CAF2
TMEM38B	5.46671e-122	0.806324	0.306	0.05	1.56681e-117	CAF2
GAPDH1	1.25756e-120	0.974658	0.985	0.971	3.6043e-116	CAF2
ARPC1A	3.23657e-118	1.31646	0.758	0.408	9.27634e-114	CAF2
SGIP1	2.11888e-117	1.00656	0.291	0.046	6.07291e-113	CAF2
RTL8C1	5.34481e-117	0.899449	0.352	0.066	1.53188e-112	CAF2
ELOC1	1.20968e-116	0.719282	0.303	0.05	3.46708e-112	CAF2
CIAO2B1	1.78442e-115	0.78786	0.312	0.054	5.11433e-111	CAF2
NR2F2-AS1	6.18452e-115	0.701091	0.271	0.04	1.77255e-110	CAF2
ARHGAP42	1.35566e-114	0.921877	0.319	0.06	3.88546e-110	CAF2
GNAI1	1.2957e-111	0.643218	0.291	0.049	3.71361e-107	CAF2
PFN11	1.3905e-111	0.906282	0.984	0.933	3.98532e-107	CAF2
SELENOK1	1.91706e-111	0.717693	0.291	0.048	5.49448e-107	CAF2
EHD2	3.04634e-111	1.00265	0.748	0.372	8.73111e-107	CAF2
TMEM35B	5.39864e-110	0.671019	0.26	0.039	1.5473e-105	CAF2
C11orf96	6.19193e-109	2.19438	0.664	0.309	1.77467e-104	CAF2
MYH91	8.04431e-109	1.24179	0.669	0.291	2.30558e-104	CAF2
MAP1B	1.02284e-107	1.11411	0.929	0.646	2.93157e-103	CAF2
RTL8A1	3.12906e-106	0.664673	0.273	0.044	8.9682e-102	CAF2
PGF2	4.39824e-106	0.913348	0.615	0.214	1.26058e-101	CAF2
CCND1	7.07929e-106	1.10209	0.464	0.137	2.02899e-101	CAF2
PAG1	1.09039e-105	0.732618	0.262	0.041	3.12516e-101	CAF2
CAVIN11	1.62479e-103	0.99572	0.327	0.065	4.6568e-99	CAF2
EEF1G1	3.89187e-103	1.25784	0.452	0.128	1.11545e-98	CAF2
GAS51	7.55475e-103	0.75203	0.278	0.048	2.16527e-98	CAF2
BCAS3	9.76155e-103	0.737379	0.271	0.046	2.79776e-98	CAF2
APOLD1	1.17556e-102	1.13358	0.357	0.08	3.36926e-98	CAF2
UTRN	1.502e-102	1.08501	0.577	0.222	4.3049e-98	CAF2
CRIM1	1.23225e-100	0.954875	0.396	0.104	3.53176e-96	CAF2
HIF1A1	6.98302e-100	1.08165	0.541	0.198	2.0014e-95	CAF2
DGKH	7.47508e-100	0.611225	0.252	0.04	2.14243e-95	CAF2
CACNA1C1	2.08264e-99	0.967239	0.329	0.071	5.96907e-95	CAF2
SEPTIN111	2.38191e-99	0.854288	0.296	0.056	6.8268e-95	CAF2
PDE5A	4.20785e-99	0.815813	0.34	0.076	1.20601e-94	CAF2
FAM13C	1.33764e-98	0.895114	0.317	0.066	3.83381e-94	CAF2
RASL11A	2.89366e-98	0.714001	0.316	0.065	8.29351e-94	CAF2
ATP5IF11	1.16496e-97	0.741583	0.285	0.053	3.3389e-93	CAF2
SYTL2	2.0063e-97	0.6916	0.322	0.07	5.75025e-93	CAF2
SELENOS1	3.09107e-97	0.647806	0.275	0.049	8.85932e-93	CAF2
NET1	1.8143e-96	1.54167	0.421	0.132	5.19997e-92	CAF2
MICOS131	7.62313e-96	0.687445	0.28	0.052	2.18486e-91	CAF2
FILIP1L	3.02458e-95	1.36347	0.814	0.507	8.66874e-91	CAF2
IGFBP2	3.83702e-95	0.853474	0.316	0.066	1.09973e-90	CAF2
COL4A1	4.22688e-95	2.58536	0.609	0.294	1.21147e-90	CAF2
CCN11	6.348e-95	1.66958	0.27	0.048	1.8194e-90	CAF2
PELI1	1.97545e-94	0.656421	0.286	0.055	5.66182e-90	CAF2
TNS1	3.33444e-94	1.07884	0.599	0.258	9.55685e-90	CAF2
GUCY1A2	6.84761e-93	1.1857	0.406	0.119	1.96259e-88	CAF2
SELENOH1	2.04598e-92	0.724543	0.306	0.062	5.86398e-88	CAF2
ATP5MPL1	3.45406e-92	0.664592	0.283	0.054	9.89967e-88	CAF2
PLEKHO1	5.79647e-92	0.809992	0.375	0.098	1.66133e-87	CAF2
SYNE2	8.13454e-92	0.862283	0.438	0.132	2.33144e-87	CAF2
RAB311	2.77185e-91	1.07531	0.51	0.184	7.9444e-87	CAF2
PKIG	1.04933e-90	0.968062	0.707	0.367	3.00748e-86	CAF2
MRPS241	1.57224e-90	0.768702	0.308	0.067	4.50619e-86	CAF2
PMEPA11	2.59313e-90	1.02061	0.533	0.204	7.43217e-86	CAF2
NME21	6.987e-90	1.5047	0.484	0.168	2.00254e-85	CAF2
GABARAP1	4.33035e-89	1.36016	0.574	0.244	1.24112e-84	CAF2
ANGPT1	7.86412e-89	0.634586	0.26	0.048	2.25394e-84	CAF2
GPM6B1	9.89406e-89	1.09482	0.355	0.093	2.83574e-84	CAF2
TGFB1I1	1.68076e-88	0.92726	0.753	0.429	4.81723e-84	CAF2
SLMAP	4.66735e-88	0.794752	0.375	0.104	1.33771e-83	CAF2
BST21	3.68298e-87	1.2943	0.464	0.154	1.05558e-82	CAF2
TRAPPC51	1.56023e-86	0.711643	0.317	0.072	4.47179e-82	CAF2
PCSK7	2.50087e-86	1.19805	0.505	0.195	7.16774e-82	CAF2
LPP	2.99014e-85	1.06277	0.789	0.488	8.57004e-81	CAF2
NOL3	4.69575e-85	0.587396	0.258	0.05	1.34585e-80	CAF2
ID4	9.09593e-85	1.30542	0.456	0.156	2.60698e-80	CAF2
WTIP	3.17373e-84	0.686327	0.265	0.054	9.09623e-80	CAF2
TLN11	2.07451e-83	0.926752	0.678	0.338	5.94575e-79	CAF2
ATP5MC11	4.1472e-83	0.632356	0.26	0.051	1.18863e-78	CAF2
TCEAL91	2.82834e-81	0.665434	0.262	0.053	8.10632e-77	CAF2
PACSIN2	3.0988e-81	0.749116	0.411	0.128	8.88146e-77	CAF2
RRAD	1.09334e-79	1.00362	0.324	0.082	3.13361e-75	CAF2
TOMM61	1.1237e-79	0.581065	0.258	0.052	3.22064e-75	CAF2
SNRK	2.24834e-79	0.585846	0.278	0.062	6.44396e-75	CAF2
DSTN	4.78431e-79	2.24772	0.965	0.912	1.37123e-74	CAF2
ROCK1	8.73931e-79	0.867414	0.643	0.319	2.50477e-74	CAF2
NR2F2	2.561e-78	1.0939	0.595	0.261	7.34007e-74	CAF2
ACTB1	3.12283e-77	0.834861	0.997	0.999	8.95033e-73	CAF2
VASP	1.11803e-74	0.592827	0.479	0.172	3.2044e-70	CAF2
A1BG	5.08213e-74	0.564256	0.349	0.094	1.45659e-69	CAF2
CAMTA1	1.26952e-73	0.978087	0.732	0.441	3.63858e-69	CAF2
PDGFRB1	1.38016e-73	0.954653	0.74	0.436	3.95568e-69	CAF2
INF2	2.29087e-73	0.561561	0.286	0.07	6.56585e-69	CAF2
LDHB	5.57772e-73	0.827707	0.882	0.679	1.59863e-68	CAF2
MOB2	8.83703e-73	1.01055	0.454	0.179	2.53278e-68	CAF2
ZNF331	1.0333e-72	1.37121	0.398	0.136	2.96154e-68	CAF2
KLHDC8B	1.04977e-72	0.579069	0.365	0.106	3.00873e-68	CAF2
NUDT4	2.85612e-72	1.01025	0.594	0.284	8.18592e-68	CAF2
CAMK2G	4.00492e-72	0.729219	0.355	0.109	1.14785e-67	CAF2
PDE1A	8.10918e-72	0.927142	0.368	0.116	2.32417e-67	CAF2
WDR11	1.62727e-71	0.897928	0.714	0.412	4.66391e-67	CAF2
MGST3	1.62921e-71	0.861779	0.926	0.837	4.66948e-67	CAF2
CPE1	4.91788e-71	0.869078	0.837	0.485	1.40951e-66	CAF2
CRTC3	5.76586e-71	0.617322	0.372	0.115	1.65255e-66	CAF2
NDUFA7	1.05661e-70	0.604294	0.35	0.105	3.02836e-66	CAF2
DAAM2	1.68902e-70	0.534555	0.301	0.077	4.84091e-66	CAF2
GUCY1B3	3.99987e-70	0.672214	0.252	0.057	1.1464e-65	CAF2
HCFC1R11	2.80633e-69	0.964224	0.778	0.526	8.04321e-65	CAF2
FKBP4	8.8684e-69	0.639574	0.419	0.145	2.54177e-64	CAF2
SLC25A5	1.30723e-68	0.93761	0.819	0.576	3.74664e-64	CAF2
NGRN	2.4976e-68	0.577989	0.298	0.08	7.15837e-64	CAF2
PTPRK	6.94215e-68	0.876227	0.331	0.098	1.98969e-63	CAF2
CDK2AP2	3.37094e-67	0.690558	0.424	0.153	9.66144e-63	CAF2
ILK	8.69724e-67	0.876227	0.785	0.526	2.49272e-62	CAF2
CABIN1	9.77943e-67	0.610096	0.396	0.132	2.80288e-62	CAF2
LRRFIP1	1.04039e-66	0.818776	0.597	0.285	2.98186e-62	CAF2
ARHGEF25	2.70349e-66	0.503349	0.278	0.07	7.74848e-62	CAF2
UACA	1.14266e-65	1.45674	0.454	0.203	3.27498e-61	CAF2
RERG1	1.25975e-65	0.677914	0.49	0.195	3.61057e-61	CAF2
ANXA6	1.45861e-65	0.817271	0.757	0.48	4.18054e-61	CAF2
UBE2V11	6.9507e-65	0.654036	0.299	0.083	1.99214e-60	CAF2
ARID5A	5.2361e-64	0.773561	0.487	0.197	1.50072e-59	CAF2
TSC22D11	1.31584e-63	1.08773	0.742	0.463	3.77132e-59	CAF2
COX6A1	2.14513e-63	0.63477	0.933	0.84	6.14814e-59	CAF2
BCL2L1	4.11315e-63	0.559405	0.352	0.114	1.17887e-58	CAF2
CD1511	2.37664e-62	0.84353	0.87	0.675	6.81169e-58	CAF2
GAMT	3.3387e-62	0.57121	0.372	0.124	9.56905e-58	CAF2
GNG101	3.34072e-62	0.505628	0.25	0.061	9.57485e-58	CAF2
PLS3	4.83589e-62	0.860572	0.607	0.314	1.38602e-57	CAF2
SGCA	1.67323e-61	0.714937	0.383	0.137	4.79563e-57	CAF2
CTSC1	7.83711e-61	0.867161	0.365	0.123	2.24619e-56	CAF2
PEAK11	3.04413e-60	0.944025	0.327	0.108	8.72478e-56	CAF2
HSPB11	4.56347e-60	0.758658	0.975	0.936	1.30794e-55	CAF2
KIAA0040	1.39459e-59	0.577364	0.431	0.157	3.99702e-55	CAF2
OAZ2	1.14543e-58	1.10115	0.658	0.404	3.28291e-54	CAF2
ABTB1	3.77795e-58	0.636097	0.429	0.167	1.0828e-53	CAF2
CDS2	1.00595e-57	0.538178	0.332	0.109	2.88315e-53	CAF2
ADAMTS121	1.90092e-57	0.870566	0.319	0.106	5.44823e-53	CAF2
C1orf54	4.86777e-57	0.56818	0.403	0.148	1.39515e-52	CAF2
ADIRF1	2.19549e-56	1.93897	0.893	0.795	6.29249e-52	CAF2
POLD41	3.00733e-56	0.720468	0.383	0.146	8.61931e-52	CAF2
ASAP11	4.17886e-56	0.960215	0.337	0.12	1.1977e-51	CAF2
ARHGAP10	7.38849e-56	0.858839	0.475	0.216	2.11762e-51	CAF2
PHLDA11	4.7776e-55	1.19929	0.576	0.318	1.36931e-50	CAF2
CALM2	2.11114e-54	0.838638	0.961	0.938	6.05073e-50	CAF2
HDAC1	2.80046e-54	0.48479	0.296	0.09	8.02639e-50	CAF2
NREP1	3.83959e-54	0.927433	0.426	0.175	1.10046e-49	CAF2
CNN21	4.06726e-54	0.434686	0.398	0.142	1.16572e-49	CAF2
HIPK2	2.07031e-53	0.669282	0.262	0.076	5.93373e-49	CAF2
CLIC41	2.10949e-53	0.708574	0.692	0.417	6.046e-49	CAF2
NR4A3	2.53424e-53	0.643254	0.281	0.085	7.2634e-49	CAF2
UQCRC11	7.559e-53	0.734718	0.617	0.349	2.16649e-48	CAF2
CYCS	3.08113e-52	1.88312	0.745	0.533	8.83082e-48	CAF2
MPRIP	4.25084e-52	0.618441	0.38	0.146	1.21833e-47	CAF2
ETV6	4.79813e-52	0.541419	0.255	0.072	1.37519e-47	CAF2
FDFT1	5.07839e-52	0.596523	0.429	0.179	1.45552e-47	CAF2
MAGED2	1.65745e-51	0.704003	0.785	0.546	4.75043e-47	CAF2
C20orf27	1.79162e-51	0.818827	0.354	0.138	5.13497e-47	CAF2
SMIM12	3.4027e-51	0.585851	0.408	0.167	9.75248e-47	CAF2
COX8A	4.58255e-51	0.673775	0.863	0.735	1.3134e-46	CAF2
ELOVL5	6.52143e-51	0.728875	0.48	0.228	1.86911e-46	CAF2
SLC44A2	1.05671e-50	0.557195	0.316	0.108	3.02862e-46	CAF2
PSMA61	2.43029e-50	0.638786	0.347	0.13	6.96544e-46	CAF2
DLC1	1.96481e-49	1.09019	0.553	0.317	5.63133e-45	CAF2
VPS13D	2.13743e-49	0.552214	0.278	0.088	6.1261e-45	CAF2
HLA-F	2.59421e-49	0.645808	0.35	0.133	7.43528e-45	CAF2
STARD13	4.81583e-49	0.596649	0.286	0.093	1.38027e-44	CAF2
CAP1	6.21478e-49	0.655441	0.763	0.536	1.78122e-44	CAF2
NDRG22	6.47407e-49	0.710497	0.584	0.296	1.85553e-44	CAF2
PICALM	7.32927e-49	0.656983	0.459	0.209	2.10064e-44	CAF2
OSBPL9	8.77257e-49	0.615212	0.4	0.165	2.51431e-44	CAF2
CRISPLD21	1.56821e-48	1.12996	0.622	0.365	4.49466e-44	CAF2
ETS2	9.22398e-48	0.602924	0.365	0.143	2.64369e-43	CAF2
VCL1	2.46481e-47	0.686182	0.52	0.26	7.06439e-43	CAF2
CHURC1	2.48555e-47	0.659195	0.683	0.439	7.12383e-43	CAF2
PPP1R12C	2.57946e-47	0.542601	0.271	0.087	7.39298e-43	CAF2
COX7B	3.55321e-47	0.687852	0.811	0.628	1.01838e-42	CAF2
EFHD11	4.34644e-47	0.650668	0.686	0.402	1.24573e-42	CAF2
STK38L	1.32766e-46	0.475572	0.258	0.081	3.80522e-42	CAF2
FILIP1	1.60504e-46	0.708686	0.538	0.279	4.60019e-42	CAF2
NR4A11	1.90352e-46	1.12672	0.74	0.541	5.45569e-42	CAF2
TEAD2	2.37903e-46	0.483651	0.301	0.105	6.81854e-42	CAF2
CYSTM1	8.99838e-46	0.658534	0.74	0.505	2.57903e-41	CAF2
KCNAB11	1.98973e-45	0.723272	0.334	0.133	5.70275e-41	CAF2
CREM	2.76557e-45	1.15052	0.419	0.191	7.92639e-41	CAF2
SLC25A4	5.25991e-45	0.915598	0.451	0.236	1.50754e-40	CAF2
ABCC9	8.1352e-45	0.723069	0.296	0.105	2.33163e-40	CAF2
ALDOA	8.66886e-45	0.545543	0.926	0.852	2.48458e-40	CAF2
TPM41	1.33065e-44	0.761591	0.826	0.617	3.81376e-40	CAF2
TNS3	1.42434e-44	0.618346	0.265	0.088	4.08231e-40	CAF2
ARHGAP17	1.80075e-44	0.47271	0.268	0.089	5.16114e-40	CAF2
SPECC1	5.56162e-44	0.461315	0.288	0.097	1.59402e-39	CAF2
ISG151	7.48534e-44	0.905436	0.558	0.312	2.14537e-39	CAF2
ENAH1	1.77589e-43	0.650457	0.418	0.191	5.08987e-39	CAF2
ADCY3	1.80799e-43	0.497721	0.332	0.126	5.18187e-39	CAF2
ATP2B4	4.13261e-43	0.581454	0.451	0.216	1.18445e-38	CAF2
SPARC1	6.67943e-43	1.8748	0.914	0.814	1.91439e-38	CAF2
ARHGAP291	7.13423e-43	0.610658	0.579	0.319	2.04474e-38	CAF2
NMD3	7.93864e-43	0.542555	0.363	0.151	2.27529e-38	CAF2
CKB	4.88338e-42	1.38583	0.495	0.299	1.39963e-37	CAF2
TTLL7	2.35391e-41	0.527778	0.301	0.113	6.74653e-37	CAF2
RAB131	3.08166e-41	0.671113	0.691	0.441	8.83235e-37	CAF2
CD59	3.33546e-40	0.740666	0.865	0.738	9.55977e-36	CAF2
COX5B	6.11304e-40	0.561049	0.916	0.873	1.75206e-35	CAF2
UQCR11	6.18068e-40	0.559917	0.885	0.785	1.77145e-35	CAF2
UQCRH	6.55842e-40	0.561754	0.859	0.742	1.87971e-35	CAF2
NME41	1.18992e-39	0.6014	0.664	0.419	3.41044e-35	CAF2
SVIL1	1.2191e-39	0.586599	0.521	0.271	3.49406e-35	CAF2
NDUFB10	1.24188e-39	0.546346	0.827	0.668	3.55936e-35	CAF2
ZBTB38	1.78313e-39	0.597596	0.465	0.236	5.11062e-35	CAF2
ZEB2	5.44122e-39	0.903947	0.531	0.315	1.55951e-34	CAF2
TRPV2	5.84699e-39	0.414536	0.266	0.094	1.67581e-34	CAF2
PHLDB2	6.66025e-39	0.575355	0.372	0.168	1.9089e-34	CAF2
S1PR3	9.92839e-39	0.502885	0.316	0.128	2.84557e-34	CAF2
GPI1	1.48368e-38	0.637966	0.444	0.227	4.25236e-34	CAF2
FARP11	1.64545e-38	0.576115	0.327	0.137	4.71601e-34	CAF2
PPDPF1	2.52687e-38	0.509321	0.913	0.8	7.24226e-34	CAF2
RAP1B1	2.5748e-38	0.768425	0.564	0.351	7.37965e-34	CAF2
STOM	5.85006e-38	0.748341	0.681	0.484	1.67669e-33	CAF2
EML41	7.43911e-38	0.539041	0.316	0.128	2.13212e-33	CAF2
FADS3	7.79999e-38	0.475871	0.349	0.146	2.23556e-33	CAF2
PALLD1	8.7267e-38	0.568419	0.661	0.44	2.50116e-33	CAF2
ID32	9.23124e-38	0.712882	0.842	0.648	2.64576e-33	CAF2
LGI4	9.6689e-38	0.449133	0.334	0.136	2.7712e-33	CAF2
CCDC107	1.03077e-37	0.764121	0.597	0.398	2.95429e-33	CAF2
SLC40A1	1.49342e-37	0.383155	0.276	0.097	4.28029e-33	CAF2
MAML21	1.93426e-37	0.640028	0.257	0.091	5.54378e-33	CAF2
TJP1	2.0762e-37	0.606438	0.38	0.179	5.95058e-33	CAF2
COX14	7.56746e-37	0.645785	0.604	0.39	2.16891e-32	CAF2
JAK1	1.29828e-36	0.627086	0.602	0.388	3.721e-32	CAF2
TMEM47	1.48486e-36	0.497441	0.446	0.218	4.25576e-32	CAF2
PDLIM72	2.83184e-36	0.791467	0.586	0.382	8.11633e-32	CAF2
DYNLT11	7.80028e-36	0.604562	0.709	0.495	2.23564e-31	CAF2
ARPC5	8.63635e-36	0.629414	0.763	0.581	2.47527e-31	CAF2
SYPL1	8.94752e-36	0.619852	0.64	0.416	2.56445e-31	CAF2
SLCO3A1	1.10331e-35	0.671536	0.299	0.123	3.16221e-31	CAF2
PTPN1	1.32391e-35	0.526748	0.281	0.111	3.79447e-31	CAF2
SNHG15	1.90395e-35	0.777149	0.387	0.187	5.45691e-31	CAF2
IRF9	1.9864e-35	0.522181	0.286	0.114	5.69322e-31	CAF2
PTEN	3.85632e-35	0.674967	0.544	0.333	1.10526e-30	CAF2
HADH	8.12599e-35	0.474796	0.334	0.146	2.32899e-30	CAF2
KTN1	1.06084e-34	0.541638	0.76	0.537	3.04046e-30	CAF2
FAT1	1.5559e-34	0.624023	0.271	0.106	4.45937e-30	CAF2
ADAMTS11	2.22413e-34	1.12602	0.63	0.45	6.37458e-30	CAF2
UQCRB	6.72084e-34	0.662154	0.859	0.798	1.92626e-29	CAF2
LURAP1L	8.39419e-34	0.538526	0.288	0.12	2.40586e-29	CAF2
MAGED11	9.30752e-34	0.434713	0.327	0.139	2.66763e-29	CAF2
ARHGAP11	1.53717e-33	0.490075	0.375	0.179	4.40569e-29	CAF2
RBM4	1.65776e-33	0.453406	0.316	0.134	4.7513e-29	CAF2
ACTR31	1.66247e-33	0.5402	0.604	0.391	4.76479e-29	CAF2
MDH1	1.69748e-33	0.486337	0.632	0.398	4.86516e-29	CAF2
SLC25A3	2.13776e-33	0.430994	0.923	0.85	6.12703e-29	CAF2
SMARCB1	2.47308e-33	0.524039	0.531	0.312	7.08809e-29	CAF2
PDCL3	3.68717e-33	0.417169	0.303	0.126	1.05678e-28	CAF2
COX7A2	3.79906e-33	0.586578	0.885	0.864	1.08885e-28	CAF2
FBXW5	1.05316e-32	0.485399	0.452	0.242	3.01845e-28	CAF2
NDUFA12	1.06155e-32	0.5087	0.724	0.525	3.04251e-28	CAF2
COX4I1	1.12961e-32	0.381733	0.961	0.933	3.23758e-28	CAF2
ARPC21	1.5693e-32	0.508082	0.868	0.732	4.49778e-28	CAF2
POMP1	2.06689e-32	0.512733	0.829	0.68	5.92392e-28	CAF2
YWHAZ1	2.28658e-32	0.571397	0.72	0.558	6.55356e-28	CAF2
NDUFA131	2.54668e-32	0.509983	0.822	0.698	7.29903e-28	CAF2
MIF1	3.05111e-32	0.782951	0.803	0.689	8.74479e-28	CAF2
SKP1	5.58502e-32	0.406401	0.947	0.918	1.60072e-27	CAF2
AP2M1	1.08957e-31	0.501815	0.837	0.677	3.12281e-27	CAF2
HSPD1	1.91693e-31	0.786278	0.706	0.521	5.49411e-27	CAF2
RSU1	3.67998e-31	0.572342	0.59	0.39	1.05472e-26	CAF2
TNFAIP31	6.08746e-31	1.15188	0.283	0.127	1.74473e-26	CAF2
ZFHX3	1.03019e-30	0.674471	0.469	0.27	2.95263e-26	CAF2
LOXL21	1.06994e-30	0.99943	0.347	0.181	3.06656e-26	CAF2
MEF2D	1.37192e-30	0.413596	0.301	0.131	3.93206e-26	CAF2
PDLIM51	1.05352e-29	0.605238	0.48	0.282	3.01949e-25	CAF2
TAX1BP1	1.5398e-29	0.538468	0.62	0.419	4.41321e-25	CAF2
NT5C3B	2.33445e-29	0.446525	0.423	0.224	6.69077e-25	CAF2
APBB21	2.36808e-29	0.674346	0.301	0.137	6.78714e-25	CAF2
LDOC1	2.93928e-29	0.458564	0.285	0.123	8.42427e-25	CAF2
DTX3	3.67152e-29	0.366362	0.252	0.099	1.0523e-24	CAF2
AC013461.1	3.91592e-29	0.981431	0.434	0.285	1.12234e-24	CAF2
ITM2C1	4.58539e-29	0.643617	0.681	0.489	1.31422e-24	CAF2
SARNP1	5.73063e-29	0.386607	0.286	0.123	1.64246e-24	CAF2
ETS1	1.0151e-28	0.564603	0.288	0.131	2.90939e-24	CAF2
PPP1CB	1.03771e-28	0.78041	0.571	0.397	2.97419e-24	CAF2
ATP1B3	1.08138e-28	0.869899	0.584	0.408	3.09934e-24	CAF2
SLIT3	1.75752e-28	0.563938	0.363	0.175	5.03722e-24	CAF2
TIMM17B	2.69964e-28	0.379679	0.372	0.185	7.73745e-24	CAF2
IDH21	2.94325e-28	0.38088	0.299	0.134	8.43565e-24	CAF2
DYNLT3	5.61086e-28	0.408043	0.418	0.217	1.60813e-23	CAF2
ZNF580	1.37002e-27	0.449979	0.423	0.233	3.92662e-23	CAF2
THBS11	1.39427e-27	0.831836	0.408	0.226	3.99612e-23	CAF2
PRSS231	1.58842e-27	1.11946	0.47	0.31	4.55257e-23	CAF2
UQCRC2	2.72698e-27	0.491126	0.589	0.395	7.8158e-23	CAF2
ST51	2.75925e-27	0.494309	0.385	0.202	7.90829e-23	CAF2
CDKN1A1	2.78151e-27	0.742501	0.734	0.533	7.97208e-23	CAF2
DDX39B1	3.99473e-27	0.41652	0.296	0.135	1.14493e-22	CAF2
C18orf321	4.39903e-27	0.394957	0.294	0.135	1.26081e-22	CAF2
MGLL1	5.44547e-27	0.475766	0.587	0.372	1.56073e-22	CAF2
C9orf16	5.97946e-27	0.454183	0.645	0.444	1.71377e-22	CAF2
CCNH	7.11178e-27	0.720939	0.352	0.186	2.03831e-22	CAF2
FRMD4A	7.17395e-27	0.48899	0.273	0.122	2.05612e-22	CAF2
ANP32A	7.27957e-27	0.441261	0.418	0.231	2.0864e-22	CAF2
NDUFAB1	1.05438e-26	0.448628	0.709	0.535	3.02195e-22	CAF2
ARHGEF12	1.10314e-26	0.673477	0.375	0.206	3.16171e-22	CAF2
ROCK2	1.15598e-26	0.524176	0.337	0.171	3.31314e-22	CAF2
STARD3NL	1.28809e-26	0.342314	0.28	0.124	3.69178e-22	CAF2
TUBA1C1	1.66484e-26	0.471056	0.495	0.293	4.7716e-22	CAF2
CCT6A1	1.75177e-26	0.540314	0.53	0.338	5.02075e-22	CAF2
UGCG	2.37244e-26	0.643484	0.281	0.134	6.79965e-22	CAF2
ANAPC16	2.82071e-26	0.605498	0.735	0.613	8.08445e-22	CAF2
ACO2	5.03692e-26	0.424701	0.347	0.176	1.44363e-21	CAF2
SORBS3	7.90965e-26	0.489727	0.531	0.342	2.26698e-21	CAF2
DAPK3	8.91995e-26	0.423157	0.428	0.238	2.55655e-21	CAF2
YBX11	1.07047e-25	0.448009	0.959	0.934	3.06808e-21	CAF2
CSDE1	1.26473e-25	0.506506	0.704	0.551	3.62484e-21	CAF2
RGS3	1.33469e-25	0.35819	0.25	0.106	3.82537e-21	CAF2
[truncated: 461 more rows]

## Sheet: Table S4-degs_endo
Table S4. Differentially expressed genes of endothelial cell subclusters
gene	p_val	avg_log2FC	pct.1	pct.2	p_val_adj	cluster
SEMA3G	9.66139e-131	2.3621	0.737	0.049	2.76905e-126	Arterial EC
SERPINE2	2.95585e-111	2.35586	0.667	0.051	8.47176e-107	Arterial EC
PCSK5	1.29442e-102	1.96885	0.661	0.06	3.70992e-98	Arterial EC
ATP2A3	5.66162e-90	1.32018	0.468	0.017	1.62268e-85	Arterial EC
FBLN5	8.59224e-89	1.63136	0.543	0.039	2.46262e-84	Arterial EC
PLLP	2.64115e-86	1.62252	0.586	0.056	7.5698e-82	Arterial EC
SULF1	1.28726e-84	1.88755	0.651	0.083	3.68941e-80	Arterial EC
GJA5	2.41218e-84	1.50675	0.473	0.023	6.91354e-80	Arterial EC
AC004947.2	1.08906e-81	0.976028	0.344	0	3.12135e-77	Arterial EC
SRP14	7.0327e-81	1.55539	1	0.975	2.01564e-76	Arterial EC
LINC00982	7.85147e-80	1.11413	0.371	0.006	2.25031e-75	Arterial EC
NSG1	1.67645e-75	1.23175	0.349	0.005	4.80488e-71	Arterial EC
HEY2	1.90204e-74	1.1839	0.371	0.01	5.45143e-70	Arterial EC
TMEM100	1.40615e-73	2.11051	0.522	0.053	4.03016e-69	Arterial EC
LTC4S	3.35688e-72	1.88745	0.753	0.171	9.62115e-68	Arterial EC
IRF6	5.58443e-72	1.02157	0.328	0.004	1.60055e-67	Arterial EC
IGFBP3	9.52116e-72	2.42782	0.769	0.179	2.72886e-67	Arterial EC
FN1	1.54445e-71	2.28725	0.866	0.3	4.42654e-67	Arterial EC
CLDN10	1.80199e-71	1.09119	0.333	0.005	5.16468e-67	Arterial EC
SRGN	1.15885e-68	1.79283	0.978	0.683	3.32137e-64	Arterial EC
PPP1R14A	1.42046e-64	1.485	0.731	0.142	4.07118e-60	Arterial EC
TMEM178A	2.69075e-64	1.06537	0.344	0.013	7.71195e-60	Arterial EC
S100A6	3.73378e-64	1.2684	0.995	0.957	1.07014e-59	Arterial EC
FBLN2	1.79434e-61	1.65512	0.839	0.273	5.14277e-57	Arterial EC
ICAM2	6.26661e-61	1.83906	0.962	0.583	1.79607e-56	Arterial EC
TSPAN2	1.14826e-60	1.48941	0.629	0.13	3.29103e-56	Arterial EC
CFAP36	1.04413e-57	1.78833	0.731	0.237	2.99257e-53	Arterial EC
CAV1	4.74401e-57	1.49252	0.989	0.871	1.35968e-52	Arterial EC
LTBP4	1.38028e-55	1.7145	0.774	0.27	3.95601e-51	Arterial EC
HEY1	2.3117e-55	1.64536	0.624	0.142	6.62558e-51	Arterial EC
EMP3	1.05354e-53	1.60622	0.796	0.274	3.01956e-49	Arterial EC
C10orf10	2.7473e-53	2.05166	0.688	0.184	7.87404e-49	Arterial EC
KCTD12	5.18868e-53	1.88163	0.844	0.429	1.48713e-48	Arterial EC
C19orf33	6.00534e-50	1.35938	0.57	0.113	1.72119e-45	Arterial EC
SLC9A3R2	1.35569e-45	1.51582	0.989	0.696	3.88554e-41	Arterial EC
RHOB	4.43655e-44	1.40163	0.957	0.647	1.27156e-39	Arterial EC
SSTR1	4.71668e-44	0.760863	0.253	0.012	1.35185e-39	Arterial EC
MYL2	8.09604e-44	0.801986	0.29	0.022	2.32041e-39	Arterial EC
KCNJ2	1.68998e-43	0.970461	0.296	0.024	4.84365e-39	Arterial EC
CLDN5	3.70394e-42	1.23177	0.995	0.688	1.06159e-37	Arterial EC
NEBL	8.92635e-42	1.06088	0.371	0.05	2.55838e-37	Arterial EC
IFI27L2	2.0362e-41	1.16679	0.591	0.163	5.83594e-37	Arterial EC
SOX17	2.73381e-41	1.10586	0.785	0.281	7.83536e-37	Arterial EC
S100A4	4.93292e-41	1.907	0.801	0.376	1.41383e-36	Arterial EC
PPA1	1.07045e-40	1.37135	0.86	0.484	3.06801e-36	Arterial EC
BST2	6.19179e-40	1.19336	0.946	0.535	1.77463e-35	Arterial EC
IGF2	8.60613e-39	1.26281	0.887	0.439	2.4666e-34	Arterial EC
AES	9.37487e-39	1.30967	0.737	0.289	2.68693e-34	Arterial EC
GUCY1A3	7.19928e-37	1.15096	0.543	0.144	2.06339e-32	Arterial EC
SELM	7.84771e-37	1.28863	0.812	0.402	2.24923e-32	Arterial EC
CAPZA2	3.14066e-36	1.18289	0.849	0.568	9.00144e-32	Arterial EC
MGP	2.08329e-35	1.8527	0.941	0.685	5.97092e-31	Arterial EC
ENPP2	2.20386e-34	1.46548	0.425	0.096	6.31647e-30	Arterial EC
JAG1	2.59812e-34	1.39826	0.629	0.245	7.44648e-30	Arterial EC
SYNPO	4.12277e-33	1.22114	0.694	0.302	1.18163e-28	Arterial EC
IFI6	7.3423e-33	1.0854	0.935	0.617	2.10438e-28	Arterial EC
ELN	1.31789e-32	1.19252	0.597	0.202	3.77719e-28	Arterial EC
RAMP2	1.77448e-32	0.751848	1	0.94	5.08583e-28	Arterial EC
JAG2	2.30864e-32	1.0628	0.57	0.181	6.6168e-28	Arterial EC
STOM	2.56053e-32	1.00881	0.946	0.757	7.33873e-28	Arterial EC
PTRF	4.45155e-32	1.04229	0.925	0.595	1.27586e-27	Arterial EC
THSD4	5.10575e-32	0.986911	0.306	0.047	1.46336e-27	Arterial EC
KIAA1462	1.32165e-31	1.00235	0.484	0.13	3.78797e-27	Arterial EC
FAM107A	1.99051e-31	1.15296	0.737	0.315	5.70501e-27	Arterial EC
SSFA2	2.66927e-31	1.18559	0.522	0.159	7.65039e-27	Arterial EC
FGF18	3.71811e-31	0.780116	0.253	0.029	1.06565e-26	Arterial EC
MMRN2	5.01361e-31	1.01898	0.801	0.407	1.43695e-26	Arterial EC
OCIAD2	7.59678e-31	1.22433	0.747	0.387	2.17731e-26	Arterial EC
CXCL12	2.51049e-30	1.16625	0.763	0.352	7.19531e-26	Arterial EC
CLIC5	6.88413e-30	0.712941	0.312	0.05	1.97306e-25	Arterial EC
PDCD4	1.28516e-29	1.11154	0.677	0.306	3.68339e-25	Arterial EC
LPCAT2	2.44239e-29	0.904904	0.43	0.109	7.00013e-25	Arterial EC
PODXL	5.40041e-29	0.950297	0.828	0.44	1.54781e-24	Arterial EC
TMEM47	8.97064e-29	0.886568	0.382	0.087	2.57107e-24	Arterial EC
GJA4	1.23625e-28	1.04209	0.511	0.15	3.54322e-24	Arterial EC
ATP5J	1.66593e-28	0.999229	0.866	0.518	4.77473e-24	Arterial EC
ID1	4.13105e-28	1.23183	0.941	0.722	1.184e-23	Arterial EC
SEPW1	5.31879e-28	1.23917	0.855	0.539	1.52442e-23	Arterial EC
ANXA3	9.80848e-28	0.738167	0.651	0.235	2.81121e-23	Arterial EC
GFOD1	2.07231e-27	1.00062	0.608	0.246	5.93945e-23	Arterial EC
AIF1L	3.90049e-27	0.940573	0.478	0.143	1.11792e-22	Arterial EC
IFI44L	3.92954e-27	1.09199	0.661	0.281	1.12625e-22	Arterial EC
EPAS1	8.64367e-27	0.982345	0.925	0.688	2.47736e-22	Arterial EC
CYSTM1	1.91397e-26	0.937848	0.812	0.471	5.48563e-22	Arterial EC
CTGF	7.90412e-26	1.78182	0.661	0.299	2.2654e-21	Arterial EC
BMX	8.85363e-26	1.03962	0.478	0.153	2.53754e-21	Arterial EC
TM6SF1	1.09185e-25	0.784818	0.382	0.096	3.12935e-21	Arterial EC
TM4SF1	1.17299e-25	0.814822	1	0.896	3.36192e-21	Arterial EC
FAM69B	1.76015e-25	0.9158	0.344	0.079	5.04477e-21	Arterial EC
CLIC3	2.47232e-25	1.402	0.28	0.05	7.08593e-21	Arterial EC
CRIP2	3.06566e-25	0.641359	0.995	0.932	8.7865e-21	Arterial EC
LGALS3BP	5.31523e-25	1.00347	0.355	0.084	1.5234e-20	Arterial EC
HSD17B12	8.79597e-25	1.03635	0.661	0.331	2.52101e-20	Arterial EC
RNF144B	1.00096e-24	0.839964	0.403	0.11	2.86886e-20	Arterial EC
AKR1B1	1.22371e-24	0.860677	0.489	0.165	3.50727e-20	Arterial EC
PFN2	1.45957e-24	0.874347	0.344	0.082	4.18328e-20	Arterial EC
SLC48A1	2.41825e-24	0.787677	0.398	0.107	6.93094e-20	Arterial EC
GAS6	5.43388e-24	1.13068	0.763	0.46	1.55741e-19	Arterial EC
FUT8	7.10859e-24	0.733863	0.328	0.074	2.03739e-19	Arterial EC
PI16	8.18828e-24	0.805607	0.253	0.043	2.34684e-19	Arterial EC
EDN1	1.01814e-23	1.14069	0.618	0.261	2.91809e-19	Arterial EC
IFI27	1.56482e-23	0.719978	1	0.868	4.48492e-19	Arterial EC
SPECC1	1.8184e-23	0.635593	0.285	0.055	5.21171e-19	Arterial EC
CLEC14A	2.21598e-23	0.947902	0.919	0.742	6.35121e-19	Arterial EC
GPX3	3.83655e-23	1.11371	0.554	0.238	1.09959e-18	Arterial EC
MECOM	4.31913e-23	0.766084	0.64	0.273	1.23791e-18	Arterial EC
SYT1	4.61623e-23	0.864934	0.323	0.076	1.32306e-18	Arterial EC
CYR61	5.44793e-23	1.5444	0.629	0.296	1.56143e-18	Arterial EC
EMP2	9.58764e-23	0.893262	0.892	0.637	2.74791e-18	Arterial EC
DUSP1	1.3367e-22	0.941135	0.93	0.873	3.83112e-18	Arterial EC
ARL6IP5	1.5674e-22	0.983406	0.753	0.442	4.49233e-18	Arterial EC
ACE	1.58082e-22	0.888965	0.495	0.171	4.53078e-18	Arterial EC
GCHFR	1.63322e-22	0.744529	0.409	0.117	4.68098e-18	Arterial EC
ASS1	1.65555e-22	0.896804	0.532	0.207	4.74496e-18	Arterial EC
RRAS	2.09753e-22	0.878023	0.484	0.175	6.01174e-18	Arterial EC
C8orf33	6.36395e-22	0.85555	0.484	0.178	1.82397e-17	Arterial EC
GLUL	8.63324e-22	1.381	0.817	0.552	2.47437e-17	Arterial EC
ISG15	2.47467e-21	1.15174	0.806	0.499	7.09266e-17	Arterial EC
HES4	2.62347e-21	0.891811	0.484	0.178	7.51912e-17	Arterial EC
TSPO	3.06248e-21	0.728475	0.919	0.733	8.77737e-17	Arterial EC
HSPA2	8.97232e-21	0.790576	0.516	0.198	2.57156e-16	Arterial EC
DAP	2.43356e-20	0.811704	0.543	0.237	6.97483e-16	Arterial EC
AFAP1L2	2.95352e-20	0.554326	0.263	0.054	8.46509e-16	Arterial EC
PRKCDBP	3.19928e-20	0.893788	0.645	0.312	9.16947e-16	Arterial EC
GSN	3.30358e-20	0.669068	0.995	0.889	9.46838e-16	Arterial EC
LIMA1	3.45892e-20	0.793726	0.645	0.325	9.91361e-16	Arterial EC
TUSC3	3.95755e-20	0.820732	0.403	0.136	1.13427e-15	Arterial EC
PTGER4	5.24197e-20	0.767628	0.349	0.1	1.5024e-15	Arterial EC
ITSN2	7.52404e-20	0.939315	0.591	0.284	2.15647e-15	Arterial EC
LSR	1.98385e-19	0.646537	0.435	0.151	5.6859e-15	Arterial EC
ATP5I	7.39685e-19	0.811575	0.785	0.48	2.12001e-14	Arterial EC
CYP1B1	8.02334e-19	0.962353	0.478	0.185	2.29957e-14	Arterial EC
GLIPR2	1.18834e-18	0.713199	0.333	0.097	3.4059e-14	Arterial EC
C4orf48	1.50131e-18	0.954608	0.489	0.207	4.30289e-14	Arterial EC
CAV2	4.13574e-18	0.886083	0.796	0.573	1.18534e-13	Arterial EC
TXNIP	5.31312e-18	0.778849	0.952	0.724	1.52279e-13	Arterial EC
NPTN	5.46708e-18	0.800726	0.489	0.211	1.56692e-13	Arterial EC
TSC22D1	5.53908e-18	0.926897	0.871	0.679	1.58755e-13	Arterial EC
RAC1	1.03199e-17	0.586384	0.968	0.88	2.95778e-13	Arterial EC
KCNN3	1.52518e-17	0.708814	0.435	0.165	4.37131e-13	Arterial EC
FBLIM1	1.86491e-17	0.713719	0.312	0.092	5.34502e-13	Arterial EC
HLA-C	3.92765e-17	0.501401	1	0.986	1.1257e-12	Arterial EC
SHROOM1	4.05535e-17	0.604954	0.258	0.064	1.1623e-12	Arterial EC
LAP3	4.36645e-17	0.764107	0.747	0.474	1.25147e-12	Arterial EC
EFNB2	4.68087e-17	0.898041	0.634	0.357	1.34158e-12	Arterial EC
DSTN	5.32144e-17	0.624234	0.946	0.85	1.52518e-12	Arterial EC
C9orf3	6.31103e-17	0.820622	0.462	0.192	1.8088e-12	Arterial EC
FHL1	6.89865e-17	0.643221	0.548	0.241	1.97722e-12	Arterial EC
CCDC3	7.91977e-17	0.763669	0.495	0.208	2.26988e-12	Arterial EC
GABARAPL2	8.54476e-17	0.70773	0.876	0.712	2.44901e-12	Arterial EC
CCDC88A	1.01357e-16	0.926359	0.392	0.151	2.90501e-12	Arterial EC
PGRMC2	1.77038e-16	0.718154	0.446	0.182	5.0741e-12	Arterial EC
HLA-B	1.81181e-16	0.396012	1	0.994	5.19283e-12	Arterial EC
DUSP2	1.90286e-16	1.00044	0.274	0.074	5.4538e-12	Arterial EC
CFH	2.18056e-16	0.687428	0.532	0.244	6.24971e-12	Arterial EC
NGFRAP1	2.43287e-16	0.707543	0.618	0.306	6.97285e-12	Arterial EC
MAST4	4.96246e-16	0.720657	0.667	0.366	1.42229e-11	Arterial EC
GABARAPL1	5.32502e-16	0.711862	0.661	0.372	1.5262e-11	Arterial EC
COX17	7.72082e-16	0.766872	0.71	0.434	2.21286e-11	Arterial EC
SEC11C	8.631e-16	0.718463	0.565	0.301	2.47373e-11	Arterial EC
TAGLN2	1.20237e-15	0.512566	0.989	0.929	3.44612e-11	Arterial EC
ITPR2	1.53401e-15	0.664251	0.5	0.222	4.39661e-11	Arterial EC
PLCG2	1.66597e-15	1.35595	0.43	0.177	4.77484e-11	Arterial EC
PDGFD	2.28371e-15	0.615122	0.333	0.112	6.54533e-11	Arterial EC
SYT11	2.41413e-15	0.484656	0.28	0.081	6.91914e-11	Arterial EC
HLA-E	4.10689e-15	0.427408	1	0.98	1.17707e-10	Arterial EC
GATA2	5.7228e-15	0.666878	0.543	0.253	1.64021e-10	Arterial EC
PLPP1	6.25155e-15	0.858199	0.704	0.454	1.79176e-10	Arterial EC
B2M	1.02327e-14	0.363942	1	0.997	2.93278e-10	Arterial EC
CARD16	1.09635e-14	0.836032	0.597	0.341	3.14226e-10	Arterial EC
CD58	1.2317e-14	0.710512	0.441	0.194	3.53016e-10	Arterial EC
TACC1	1.51942e-14	0.686771	0.812	0.605	4.35481e-10	Arterial EC
RHOC	1.52718e-14	0.523698	0.973	0.837	4.37706e-10	Arterial EC
MAML1	2.10074e-14	0.599827	0.328	0.114	6.02092e-10	Arterial EC
NOTCH4	2.31984e-14	0.568844	0.548	0.259	6.6489e-10	Arterial EC
CYBRD1	3.59351e-14	0.681428	0.441	0.188	1.02994e-09	Arterial EC
MYEOV2	3.84453e-14	0.615708	0.688	0.396	1.10188e-09	Arterial EC
PTGIS	4.71974e-14	0.581556	0.269	0.08	1.35273e-09	Arterial EC
FILIP1	7.83991e-14	0.608305	0.43	0.184	2.247e-09	Arterial EC
LEPR	9.17341e-14	0.607122	0.366	0.141	2.62919e-09	Arterial EC
TCEB2	1.87132e-13	0.589562	0.817	0.507	5.36338e-09	Arterial EC
NDUFC2	2.05982e-13	0.648736	0.86	0.689	5.90366e-09	Arterial EC
MAP4	2.93178e-13	0.722262	0.656	0.41	8.40279e-09	Arterial EC
CDIP1	3.11651e-13	0.54981	0.355	0.139	8.93223e-09	Arterial EC
SPATA13	3.22688e-13	0.428165	0.28	0.087	9.24856e-09	Arterial EC
ATP5G3	3.38323e-13	0.640663	0.591	0.324	9.69667e-09	Arterial EC
CLU	3.44336e-13	0.583375	0.93	0.645	9.86902e-09	Arterial EC
MLLT4	3.53137e-13	0.567544	0.441	0.191	1.01213e-08	Arterial EC
GIMAP4	5.63707e-13	0.739037	0.79	0.611	1.61564e-08	Arterial EC
APOL3	7.67665e-13	0.651759	0.522	0.271	2.2002e-08	Arterial EC
ARHGAP4	7.87511e-13	0.457704	0.263	0.082	2.25709e-08	Arterial EC
SYNE2	8.95107e-13	0.649949	0.737	0.514	2.56547e-08	Arterial EC
GIMAP7	1.16583e-12	0.593017	0.844	0.622	3.34137e-08	Arterial EC
ARL15	1.56951e-12	0.385742	0.559	0.27	4.49839e-08	Arterial EC
CD9	1.71659e-12	0.350912	0.935	0.761	4.91992e-08	Arterial EC
TMEM14A	2.24215e-12	0.534133	0.484	0.234	6.42623e-08	Arterial EC
PIK3C2B	4.0461e-12	0.462199	0.301	0.108	1.15965e-07	Arterial EC
IFNAR2	4.15637e-12	0.634508	0.446	0.218	1.19126e-07	Arterial EC
JAM2	4.71314e-12	0.562784	0.785	0.539	1.35083e-07	Arterial EC
RAI2	5.55334e-12	0.495338	0.269	0.091	1.59164e-07	Arterial EC
MRPL33	5.88243e-12	0.672308	0.753	0.581	1.68596e-07	Arterial EC
MET	6.57646e-12	0.487455	0.306	0.113	1.88488e-07	Arterial EC
NDRG4	8.5344e-12	0.510548	0.258	0.086	2.44604e-07	Arterial EC
VEGFC	1.23621e-11	0.431838	0.387	0.163	3.54311e-07	Arterial EC
CD151	1.46869e-11	0.512985	0.935	0.783	4.2094e-07	Arterial EC
C9orf142	1.64216e-11	0.525145	0.376	0.159	4.70659e-07	Arterial EC
PALMD	1.79826e-11	0.714929	0.774	0.61	5.154e-07	Arterial EC
PMVK	2.05816e-11	0.586563	0.398	0.188	5.89888e-07	Arterial EC
NUDT14	2.24638e-11	0.551775	0.468	0.234	6.43836e-07	Arterial EC
CLIC4	3.0128e-11	0.485369	0.726	0.494	8.63499e-07	Arterial EC
GAS2L1	3.18369e-11	0.658212	0.425	0.215	9.12477e-07	Arterial EC
PALLD	3.50596e-11	0.587829	0.312	0.126	1.00484e-06	Arterial EC
AAK1	4.38742e-11	0.596661	0.478	0.258	1.25748e-06	Arterial EC
TMSB10	4.6097e-11	0.363441	1	0.998	1.32119e-06	Arterial EC
TIMP3	4.64561e-11	0.666231	0.871	0.71	1.33148e-06	Arterial EC
SEPT2	4.81467e-11	0.53223	0.565	0.308	1.37993e-06	Arterial EC
USHBP1	5.4587e-11	0.519023	0.328	0.136	1.56452e-06	Arterial EC
C7orf73	5.48488e-11	0.56419	0.328	0.136	1.57202e-06	Arterial EC
RAB34	5.76965e-11	0.555434	0.323	0.136	1.65364e-06	Arterial EC
CALM2	6.06086e-11	0.51341	0.909	0.814	1.7371e-06	Arterial EC
MAFB	6.07225e-11	0.686284	0.398	0.186	1.74037e-06	Arterial EC
AGPAT1	6.90201e-11	0.537205	0.333	0.141	1.97819e-06	Arterial EC
ATP1A1	8.96304e-11	0.53388	0.763	0.566	2.5689e-06	Arterial EC
BTG2	9.57443e-11	0.808984	0.753	0.564	2.74413e-06	Arterial EC
CYB561	1.02529e-10	0.479886	0.269	0.099	2.93858e-06	Arterial EC
PTPRB	1.30134e-10	0.507056	0.763	0.523	3.72976e-06	Arterial EC
STMN1	1.33179e-10	0.667256	0.704	0.499	3.81704e-06	Arterial EC
IER2	1.46957e-10	0.628068	0.919	0.81	4.21195e-06	Arterial EC
AZIN1	1.85655e-10	0.640176	0.376	0.186	5.32106e-06	Arterial EC
LIMS2	2.008e-10	0.522577	0.608	0.373	5.75512e-06	Arterial EC
SHFM1	2.03267e-10	0.501664	0.769	0.488	5.82584e-06	Arterial EC
ZFYVE21	2.78734e-10	0.700597	0.548	0.338	7.9888e-06	Arterial EC
S100A11	2.85847e-10	0.435595	0.978	0.886	8.19266e-06	Arterial EC
BCAM	3.04589e-10	0.533455	0.909	0.779	8.72982e-06	Arterial EC
SHE	3.77123e-10	0.61011	0.484	0.273	1.08087e-05	Arterial EC
HIP1R	5.59854e-10	0.466119	0.269	0.104	1.6046e-05	Arterial EC
CD46	5.82238e-10	0.507526	0.618	0.398	1.66875e-05	Arterial EC
CX3CL1	6.29002e-10	0.331329	0.414	0.19	1.80278e-05	Arterial EC
CRIP1	6.43287e-10	0.581761	0.704	0.496	1.84372e-05	Arterial EC
ARL2BP	6.6877e-10	0.597546	0.532	0.327	1.91676e-05	Arterial EC
CNDP2	6.76201e-10	0.554951	0.419	0.216	1.93806e-05	Arterial EC
MX1	7.36902e-10	0.503584	0.608	0.345	2.11203e-05	Arterial EC
FAM89A	7.41583e-10	0.486697	0.258	0.099	2.12545e-05	Arterial EC
LINC00116	7.86653e-10	0.51328	0.414	0.203	2.25463e-05	Arterial EC
RNASE1	8.83965e-10	0.442444	0.978	0.8	2.53353e-05	Arterial EC
PLCB4	8.98353e-10	0.505523	0.43	0.226	2.57477e-05	Arterial EC
MALL	1.09426e-09	0.601017	0.581	0.361	3.13627e-05	Arterial EC
2024-09-15	1.15414e-09	0.537221	0.591	0.353	3.30787e-05	Arterial EC
GNAI2	1.27035e-09	0.515728	0.823	0.697	3.64094e-05	Arterial EC
AMD1	1.30401e-09	0.943958	0.495	0.299	3.73743e-05	Arterial EC
TRAPPC2L	1.49583e-09	0.541857	0.527	0.31	4.28719e-05	Arterial EC
NENF	2.03375e-09	0.599261	0.57	0.368	5.82893e-05	Arterial EC
ID3	2.52405e-09	0.5263	0.919	0.812	7.23417e-05	Arterial EC
GIPC2	3.00345e-09	0.448619	0.317	0.141	8.6082e-05	Arterial EC
CDC42BPA	3.17131e-09	0.471868	0.543	0.333	9.0893e-05	Arterial EC
AAED1	3.58917e-09	0.504239	0.355	0.168	0.000102869	Arterial EC
DHRS3	3.60293e-09	0.56344	0.366	0.181	0.000103264	Arterial EC
PIK3IP1	3.72175e-09	0.571381	0.328	0.15	0.000106669	Arterial EC
DST	4.477e-09	0.530306	0.516	0.311	0.000128315	Arterial EC
C19orf66	4.88278e-09	0.522603	0.376	0.183	0.000139945	Arterial EC
NTHL1	5.52707e-09	0.555263	0.36	0.179	0.000158411	Arterial EC
FAM96B	5.55262e-09	0.576584	0.554	0.331	0.000159144	Arterial EC
UQCRQ	5.96683e-09	0.519449	0.839	0.711	0.000171015	Arterial EC
MALAT1	6.11657e-09	0.346776	1	0.997	0.000175307	Arterial EC
CD81	6.40053e-09	0.555199	0.731	0.565	0.000183446	Arterial EC
MINOS1	7.30752e-09	0.47668	0.602	0.373	0.000209441	Arterial EC
CD320	8.02137e-09	0.542032	0.677	0.479	0.000229901	Arterial EC
TCN2	9.94224e-09	0.512886	0.484	0.274	0.000284955	Arterial EC
NES	1.06694e-08	0.381636	0.403	0.199	0.000305797	Arterial EC
JADE1	1.11211e-08	0.31641	0.263	0.105	0.000318741	Arterial EC
KLF2	1.11579e-08	0.61465	0.866	0.706	0.000319795	Arterial EC
ACACB	1.12383e-08	0.371255	0.253	0.1	0.000322101	Arterial EC
SH3BGRL3	1.24509e-08	0.296309	0.957	0.887	0.000356855	Arterial EC
DBNL	1.35331e-08	0.440566	0.452	0.246	0.000387873	Arterial EC
CPNE2	1.41108e-08	0.429785	0.339	0.161	0.00040443	Arterial EC
TRIM56	1.43908e-08	0.514602	0.425	0.234	0.000412455	Arterial EC
ATPIF1	1.48763e-08	0.440802	0.624	0.39	0.000426371	Arterial EC
MTRNR2L8	1.61152e-08	0.554703	0.5	0.292	0.000461877	Arterial EC
SLC12A2	1.97247e-08	0.526063	0.328	0.16	0.000565331	Arterial EC
SEPN1	2.30551e-08	0.460199	0.28	0.124	0.000660783	Arterial EC
NAA38	2.64862e-08	0.550443	0.72	0.568	0.00075912	Arterial EC
PBX2	2.92103e-08	0.439715	0.253	0.106	0.000837196	Arterial EC
MANSC1	2.96609e-08	0.470177	0.382	0.202	0.000850112	Arterial EC
VAMP2	3.05698e-08	0.465729	0.747	0.594	0.000876161	Arterial EC
SLPI	3.14123e-08	0.640296	0.29	0.133	0.000900307	Arterial EC
MAGEH1	3.33182e-08	0.465533	0.323	0.155	0.000954934	Arterial EC
ORAI1	3.8049e-08	0.484845	0.339	0.168	0.00109052	Arterial EC
ARL5A	4.17472e-08	0.474665	0.527	0.321	0.00119652	Arterial EC
TIMP2	5.02364e-08	0.666066	0.554	0.371	0.00143983	Arterial EC
LYRM5	5.18196e-08	0.407294	0.355	0.177	0.0014852	Arterial EC
FAM195B	5.27694e-08	0.438796	0.473	0.264	0.00151242	Arterial EC
IFI35	5.55389e-08	0.526663	0.387	0.215	0.0015918	Arterial EC
CALM1	6.34732e-08	0.293754	0.978	0.95	0.0018192	Arterial EC
RTFDC1	7.04386e-08	0.415073	0.484	0.277	0.00201884	Arterial EC
FLNB	7.09278e-08	0.438249	0.543	0.338	0.00203286	Arterial EC
KRT10	7.22504e-08	0.480649	0.747	0.585	0.00207077	Arterial EC
RASD1	7.5051e-08	0.496673	0.269	0.118	0.00215104	Arterial EC
C7orf50	7.90493e-08	0.431489	0.435	0.246	0.00226563	Arterial EC
BLOC1S1	8.49859e-08	0.432306	0.672	0.467	0.00243578	Arterial EC
DYNLT3	8.63166e-08	0.431773	0.366	0.191	0.00247392	Arterial EC
TBCB	9.54398e-08	0.495739	0.672	0.501	0.0027354	Arterial EC
C10orf54	9.73519e-08	0.442174	0.473	0.264	0.0027902	Arterial EC
ATP5G1	1.01247e-07	0.414061	0.522	0.317	0.00290184	Arterial EC
SCP2	1.10364e-07	0.426701	0.677	0.499	0.00316315	Arterial EC
ESAM	1.21408e-07	0.368462	0.887	0.693	0.00347968	Arterial EC
USMG5	1.24831e-07	0.434576	0.677	0.456	0.00357778	Arterial EC
NR4A2	1.25945e-07	0.639916	0.527	0.346	0.00360971	Arterial EC
RALB	1.31809e-07	0.449584	0.575	0.376	0.00377779	Arterial EC
ATP13A3	1.33933e-07	0.484081	0.28	0.131	0.00383865	Arterial EC
PTGS2	1.53283e-07	0.509348	0.258	0.114	0.00439324	Arterial EC
TNFSF10	1.71922e-07	0.478468	0.753	0.576	0.00492744	Arterial EC
NQO1	1.85629e-07	0.573319	0.323	0.168	0.0053203	Arterial EC
CDH13	1.89673e-07	0.322835	0.597	0.39	0.00543621	Arterial EC
ATP6V0E1	1.92856e-07	0.384142	0.855	0.751	0.00552744	Arterial EC
GPX4	2.0613e-07	0.441149	0.844	0.711	0.00590789	Arterial EC
MMP24-AS1	2.42141e-07	0.437769	0.306	0.15	0.00694	Arterial EC
C14orf2	2.54558e-07	0.39777	0.683	0.44	0.00729587	Arterial EC
SOX18	2.56716e-07	0.475137	0.602	0.415	0.00735774	Arterial EC
DYNLRB1	2.64198e-07	0.381244	0.688	0.48	0.00757217	Arterial EC
ATP5H	2.73925e-07	0.399517	0.656	0.43	0.00785098	Arterial EC
IFIT3	2.75987e-07	0.407691	0.468	0.273	0.00791005	Arterial EC
ARL6IP4	2.78616e-07	0.382326	0.823	0.686	0.00798542	Arterial EC
ADAMTS1	2.87467e-07	0.676271	0.656	0.479	0.00823909	Arterial EC
MAGT1	3.00808e-07	0.371355	0.333	0.169	0.00862147	Arterial EC
LSM7	3.0402e-07	0.471586	0.629	0.449	0.00871351	Arterial EC
HEG1	3.14047e-07	0.402021	0.64	0.45	0.00900089	Arterial EC
SPTAN1	3.37628e-07	0.457061	0.64	0.468	0.00967675	Arterial EC
RGS3	3.46797e-07	0.409574	0.468	0.265	0.00993953	Arterial EC
KIAA0355	3.68509e-07	0.508929	0.484	0.314	0.0105618	Arterial EC
SUN2	3.70542e-07	0.47468	0.457	0.274	0.0106201	Arterial EC
MESDC2	4.14781e-07	0.3895	0.328	0.167	0.011888	Arterial EC
IL33	4.35569e-07	0.445898	0.425	0.244	0.0124838	Arterial EC
HSPB1	4.63478e-07	0.377438	0.989	0.947	0.0132838	Arterial EC
TMA7	4.66717e-07	0.325082	0.935	0.867	0.0133766	Arterial EC
CTTNBP2NL	4.8853e-07	0.437491	0.387	0.217	0.0140018	Arterial EC
FURIN	5.06798e-07	0.372666	0.274	0.13	0.0145253	Arterial EC
MAP3K11	5.34252e-07	0.432477	0.586	0.39	0.0153122	Arterial EC
PSIP1	6.01141e-07	0.442227	0.554	0.38	0.0172293	Arterial EC
CDA	6.17797e-07	0.411826	0.28	0.136	0.0177067	Arterial EC
POLR2J	6.60302e-07	0.500559	0.5	0.34	0.0189249	Arterial EC
FES	6.92519e-07	0.483575	0.28	0.142	0.0198483	Arterial EC
DDX24	7.34282e-07	0.44575	0.651	0.485	0.0210452	Arterial EC
ATP5J2	8.20083e-07	0.400969	0.522	0.315	0.0235044	Arterial EC
MAPK3	8.49962e-07	0.405192	0.511	0.323	0.0243608	Arterial EC
PSAP	8.71883e-07	0.403249	0.887	0.778	0.0249891	Arterial EC
PLAC9	9.1657e-07	0.353961	0.72	0.512	0.0262698	Arterial EC
MKRN1	9.27063e-07	0.355417	0.306	0.155	0.0265706	Arterial EC
MED30	9.32177e-07	0.403471	0.376	0.215	0.0267171	Arterial EC
SSBP4	9.34795e-07	0.427597	0.366	0.203	0.0267922	Arterial EC
SEPT11	9.47542e-07	0.483146	0.28	0.141	0.0271575	Arterial EC
SEPT9	9.48346e-07	0.441767	0.419	0.247	0.0271805	Arterial EC
HBEGF	1.03128e-06	0.524341	0.5	0.32	0.0295575	Arterial EC
ARGLU1	1.09554e-06	0.448002	0.753	0.626	0.0313993	Arterial EC
LAMP1	1.13751e-06	0.398477	0.672	0.51	0.0326023	Arterial EC
ECE1	1.14747e-06	0.375796	0.661	0.5	0.0328877	Arterial EC
LINC00657	1.15305e-06	0.396261	0.398	0.229	0.0330476	Arterial EC
FKBP2	1.17657e-06	0.452326	0.57	0.385	0.0337215	Arterial EC
TP53I11	1.409e-06	0.360215	0.269	0.132	0.0403834	Arterial EC
ID2	1.46282e-06	0.45339	0.758	0.573	0.041926	Arterial EC
C1orf115	1.51911e-06	0.295069	0.366	0.196	0.0435392	Arterial EC
LIMCH1	1.54883e-06	0.314464	0.43	0.25	0.0443911	Arterial EC
HCFC1R1	1.56647e-06	0.45075	0.452	0.294	0.0448965	Arterial EC
C10orf128	1.61362e-06	0.343264	0.425	0.244	0.0462481	Arterial EC
TGOLN2	1.61546e-06	0.479142	0.489	0.329	0.0463006	Arterial EC
ZCRB1	1.72297e-06	0.49281	0.505	0.345	0.0493822	Arterial EC
CACNA1C	5.1079e-133	2.67033	0.775	0.06	1.46398e-128	Tip cell
H19	2.53087e-122	3.12564	0.736	0.055	7.25372e-118	Tip cell
INSR	2.22217e-117	3.0217	0.973	0.25	6.36896e-113	Tip cell
COL4A2	3.03788e-111	3.1167	1	0.346	8.70687e-107	Tip cell
PTPRG	4.3551e-111	3.00741	0.923	0.203	1.24821e-106	Tip cell
COL4A1	3.20801e-107	3.19147	0.984	0.359	9.19448e-103	Tip cell
PLCB1	5.22141e-107	2.69569	0.868	0.155	1.49651e-102	Tip cell
HECW2	2.28031e-106	2.40603	0.742	0.089	6.53559e-102	Tip cell
PDE4D	8.13023e-98	2.42717	0.896	0.198	2.33021e-93	Tip cell
GRB10	2.65098e-93	2.48697	0.89	0.238	7.59797e-89	Tip cell
CEMIP2	2.03541e-88	2.02765	0.681	0.086	5.83369e-84	Tip cell
KCNQ1	7.37984e-87	1.63411	0.456	0.018	2.11514e-82	Tip cell
DLEU2	3.28814e-84	1.93821	0.676	0.095	9.42414e-80	Tip cell
NOX4	1.72601e-80	1.63879	0.533	0.044	4.94692e-76	Tip cell
CYTOR	3.06387e-80	1.90021	0.577	0.061	8.78135e-76	Tip cell
RAPGEF4	1.40419e-79	1.83651	0.714	0.12	4.02454e-75	Tip cell
COL13A1	5.7051e-78	1.78328	0.374	0.008	1.63514e-73	Tip cell
CA2	3.95322e-77	1.8154	0.566	0.06	1.13303e-72	Tip cell
ARL151	1.0572e-76	2.37729	0.819	0.225	3.03003e-72	Tip cell
PITPNC1	1.08307e-76	2.18328	0.819	0.223	3.10418e-72	Tip cell
PALM2-AKAP2	1.19657e-76	1.63047	0.736	0.122	3.42949e-72	Tip cell
ADAMTSL2	1.50463e-76	1.29501	0.418	0.018	4.31242e-72	Tip cell
TCF12	1.45289e-75	1.95005	0.764	0.179	4.16414e-71	Tip cell
PLEKHG1	1.83419e-74	2.07765	0.857	0.262	5.25697e-70	Tip cell
SPARC	2.56347e-74	2.62388	0.956	0.536	7.34715e-70	Tip cell
NRCAM	6.36798e-74	1.29377	0.352	0.007	1.82513e-69	Tip cell
CAVIN3	3.20878e-73	1.66319	0.698	0.11	9.19668e-69	Tip cell
LRMDA	5.84976e-73	1.9254	0.637	0.096	1.6766e-68	Tip cell
NECTIN2	5.60966e-71	1.47231	0.725	0.127	1.60779e-66	Tip cell
MLEC	2.20542e-70	1.79119	0.775	0.192	6.32096e-66	Tip cell
ATP5F1E	2.90055e-70	1.53875	0.852	0.172	8.31326e-66	Tip cell
PDE8A	5.51707e-69	1.66257	0.654	0.118	1.58125e-64	Tip cell
HSPG2	7.40918e-69	1.82343	0.978	0.678	2.12355e-64	Tip cell
LMBR1	1.43002e-68	1.7649	0.703	0.149	4.09857e-64	Tip cell
EXT1	2.89856e-68	2.07647	0.659	0.121	8.30755e-64	Tip cell
AKAP13	5.16946e-68	1.94066	0.923	0.444	1.48162e-63	Tip cell
FLT1	6.13849e-68	2.52026	0.912	0.462	1.75935e-63	Tip cell
RAPGEF1	1.69873e-67	2.02908	0.736	0.185	4.86872e-63	Tip cell
PTPRK	2.97279e-67	2.0322	0.775	0.206	8.52032e-63	Tip cell
ERBIN	1.94814e-66	1.61202	0.522	0.062	5.58355e-62	Tip cell
PDE10A	2.13669e-66	1.55776	0.582	0.087	6.12397e-62	Tip cell
DIPK2B	3.53082e-66	1.52165	0.736	0.147	1.01197e-61	Tip cell
ATP5MC2	3.79525e-66	1.44516	0.835	0.172	1.08776e-61	Tip cell
DENND11	1.19225e-65	1.16322	0.39	0.023	3.41711e-61	Tip cell
DYSF	1.98108e-65	1.76314	0.72	0.172	5.67796e-61	Tip cell
JCAD	2.32266e-65	1.27843	0.473	0.046	6.65697e-61	Tip cell
ECSCR	5.65311e-65	1.3963	0.83	0.174	1.62024e-60	Tip cell
MIR4435-2HG	1.18721e-64	1.90901	0.758	0.212	3.40265e-60	Tip cell
RACK1	2.03863e-64	1.37696	0.918	0.19	5.84291e-60	Tip cell
KIAA1217	6.5163e-64	2.02153	0.637	0.129	1.86764e-59	Tip cell
TRIO	1.39531e-63	1.6127	0.687	0.156	3.99909e-59	Tip cell
ANO2	2.82507e-63	1.9143	0.588	0.098	8.09693e-59	Tip cell
FNDC3B	3.27947e-63	1.97049	0.819	0.276	9.39929e-59	Tip cell
CAVIN1	5.95577e-63	1.5748	0.753	0.16	1.70698e-58	Tip cell
NREP	8.54902e-63	1.7318	0.714	0.169	2.45023e-58	Tip cell
GASK1B	3.73934e-61	1.49709	0.522	0.068	1.07173e-56	Tip cell
PCDH17	4.71024e-61	1.72061	0.78	0.236	1.35e-56	Tip cell
BEX3	5.54029e-61	1.47911	0.643	0.123	1.5879e-56	Tip cell
ATP5F1B	5.5704e-61	1.45055	0.703	0.141	1.59653e-56	Tip cell
TLE5	7.78652e-60	1.33528	0.56	0.085	2.23169e-55	Tip cell
PTPRM	3.31445e-59	1.99721	0.868	0.405	9.49955e-55	Tip cell
LAMB1	7.22838e-59	1.62327	0.709	0.189	2.07173e-54	Tip cell
ST6GALNAC3	1.22024e-58	1.64442	0.736	0.204	3.49734e-54	Tip cell
LARGE1	1.33182e-58	1.25968	0.396	0.032	3.81714e-54	Tip cell
MYO1E	1.8454e-58	1.9415	0.714	0.188	5.28911e-54	Tip cell
APCDD1	4.5368e-58	1.41883	0.396	0.033	1.30029e-53	Tip cell
AUTS2	5.45593e-58	1.61557	0.478	0.061	1.56372e-53	Tip cell
ELOB	7.51708e-58	1.41585	0.714	0.152	2.15447e-53	Tip cell
ESM1	8.33999e-58	1.5244	0.291	0.008	2.39033e-53	Tip cell
MYO1B	1.92415e-57	1.75422	0.61	0.131	5.5148e-53	Tip cell
SEPTIN2	2.25238e-57	1.35451	0.621	0.117	6.45554e-53	Tip cell
CBLB	2.44676e-57	1.99493	0.665	0.164	7.01265e-53	Tip cell
RNASEK	6.81537e-57	1.47359	0.841	0.235	1.95335e-52	Tip cell
FBXL7	6.92546e-57	1.98487	0.626	0.143	1.98491e-52	Tip cell
SELENOH	1.88321e-56	1.35014	0.681	0.142	5.39747e-52	Tip cell
AC002070.1	2.13391e-56	0.987028	0.291	0.009	6.116e-52	Tip cell
RELL1	4.71263e-56	1.33053	0.599	0.114	1.35069e-51	Tip cell
DGKH	6.05982e-56	1.42686	0.577	0.11	1.73681e-51	Tip cell
CALCRL	7.80834e-56	1.77562	0.918	0.47	2.23795e-51	Tip cell
MAGI1	4.75829e-55	1.97442	0.797	0.291	1.36377e-50	Tip cell
SELENOW	5.21616e-55	1.25146	0.791	0.178	1.495e-50	Tip cell
RASAL2	6.13273e-55	1.81408	0.775	0.265	1.7577e-50	Tip cell
SEPTIN9	7.14313e-55	1.03463	0.44	0.049	2.04729e-50	Tip cell
CHST11	7.96452e-55	1.16003	0.5	0.073	2.28271e-50	Tip cell
ASAP1	9.22014e-55	1.67476	0.83	0.356	2.64258e-50	Tip cell
CADPS2	1.09497e-53	1.57642	0.659	0.163	3.1383e-49	Tip cell
DOCK4	1.8764e-53	2.02028	0.709	0.213	5.37795e-49	Tip cell
LEF1	4.85204e-53	1.16003	0.462	0.06	1.39064e-48	Tip cell
ITGA8	6.58964e-53	0.94521	0.286	0.011	1.88866e-48	Tip cell
ATP6V0C	9.12048e-53	1.23768	0.654	0.135	2.61402e-48	Tip cell
DGKD	1.72003e-52	1.07881	0.352	0.027	4.92978e-48	Tip cell
NSD3	1.79568e-52	1.02242	0.451	0.057	5.14659e-48	Tip cell
SORBS1	4.80707e-52	1.45332	0.489	0.079	1.37775e-47	Tip cell
APBB2	7.48002e-52	1.73492	0.676	0.195	2.14385e-47	Tip cell
NAV2	1.08189e-51	1.48845	0.5	0.082	3.10082e-47	Tip cell
SNTB1	1.09266e-51	1.37965	0.291	0.014	3.13166e-47	Tip cell
PLVAP	1.21082e-51	1.78102	0.929	0.53	3.47034e-47	Tip cell
SERPINE1	7.29788e-51	1.94774	0.736	0.217	2.09164e-46	Tip cell
MYO1D	8.68212e-51	1.33658	0.522	0.094	2.48838e-46	Tip cell
STC2	1.37412e-50	1.08522	0.33	0.024	3.93837e-46	Tip cell
CC2D2B	1.88207e-50	0.992426	0.264	0.009	5.39421e-46	Tip cell
MIR181A1HG	2.90382e-50	1.19306	0.357	0.033	8.32265e-46	Tip cell
COL15A1	5.76711e-50	1.74575	0.769	0.25	1.65291e-45	Tip cell
ATP5MG	1.16449e-49	1.38802	0.676	0.162	3.33756e-45	Tip cell
ATP5PF	1.35195e-49	1.23002	0.659	0.147	3.87482e-45	Tip cell
EEF1G	1.4173e-49	1.20601	0.819	0.236	4.06213e-45	Tip cell
SEPTIN7	2.63237e-49	1.16565	0.577	0.111	7.54464e-45	Tip cell
FCN3	2.66917e-49	1.70117	0.445	0.064	7.6501e-45	Tip cell
SVIL	3.613e-49	1.66958	0.643	0.176	1.03552e-44	Tip cell
CCN1	4.2458e-49	1.56443	0.5	0.079	1.21689e-44	Tip cell
ADAMTS6	4.62987e-49	1.80219	0.593	0.137	1.32697e-44	Tip cell
AC007319.1	5.55666e-49	1.34698	0.429	0.056	1.59259e-44	Tip cell
KRT14	5.57755e-49	1.7512	0.582	0.124	1.59858e-44	Tip cell
AFDN	7.17553e-49	1.2101	0.418	0.053	2.05658e-44	Tip cell
FTX	1.25641e-48	1.35279	0.56	0.116	3.60099e-44	Tip cell
AOPEP	1.28421e-48	1.15444	0.467	0.07	3.68068e-44	Tip cell
ETS1	3.15883e-48	1.40741	0.797	0.31	9.05351e-44	Tip cell
QPCT	5.1259e-48	0.976747	0.368	0.038	1.46913e-43	Tip cell
APP	5.41944e-48	1.32218	0.984	0.864	1.55327e-43	Tip cell
SEM1	5.75294e-48	1.0997	0.626	0.129	1.64885e-43	Tip cell
AC020916.1	1.53679e-47	1.21417	0.429	0.058	4.40459e-43	Tip cell
KDR	1.60693e-47	1.45802	0.687	0.208	4.60561e-43	Tip cell
TRIR	2.98545e-47	1.18021	0.643	0.143	8.5566e-43	Tip cell
GALNT18	5.54714e-47	1.5025	0.725	0.245	1.58987e-42	Tip cell
EDIL3	7.55197e-47	1.14864	0.341	0.032	2.16447e-42	Tip cell
MTSS1	1.11447e-46	1.33815	0.549	0.122	3.19417e-42	Tip cell
PTPRE	2.16779e-46	1.63106	0.797	0.31	6.21311e-42	Tip cell
COP1	2.63619e-46	1.03257	0.368	0.041	7.55558e-42	Tip cell
PRKCH	5.37997e-46	1.53598	0.797	0.333	1.54195e-41	Tip cell
SEPTIN10	5.54038e-46	1.00126	0.423	0.059	1.58793e-41	Tip cell
PLCL1	5.89365e-46	1.1082	0.308	0.025	1.68918e-41	Tip cell
C1orf54	7.12266e-46	1.53053	0.747	0.263	2.04143e-41	Tip cell
SERPINH1	7.4518e-46	1.5892	0.857	0.466	2.13576e-41	Tip cell
LDLRAD3	1.24647e-45	1.21115	0.423	0.061	3.57249e-41	Tip cell
NLGN4Y	1.28629e-45	1.21527	0.363	0.041	3.68665e-41	Tip cell
GABARAP	1.3601e-45	1.28305	0.808	0.28	3.8982e-41	Tip cell
TTC28	1.41566e-45	1.61195	0.637	0.187	4.05742e-41	Tip cell
NME2	2.67539e-45	1.1745	0.857	0.29	7.66793e-41	Tip cell
BMPR2	3.65511e-45	1.47287	0.846	0.411	1.04759e-40	Tip cell
CPNE5	4.14279e-45	1.09832	0.412	0.059	1.18737e-40	Tip cell
ATP5IF1	4.98487e-45	1.12726	0.588	0.127	1.42871e-40	Tip cell
ATP5MF	6.38454e-45	1.10393	0.538	0.107	1.82987e-40	Tip cell
LDB2	9.9491e-45	1.52503	0.934	0.583	2.85151e-40	Tip cell
IQCJ-SCHIP1	1.01226e-44	1.26042	0.44	0.069	2.90123e-40	Tip cell
MAML3	1.38141e-44	1.40936	0.434	0.071	3.95927e-40	Tip cell
NRP1	1.5641e-44	1.60017	0.802	0.338	4.48285e-40	Tip cell
CASC15	1.57836e-44	1.39316	0.489	0.096	4.52373e-40	Tip cell
CHSY3	2.0217e-44	1.02233	0.319	0.029	5.79439e-40	Tip cell
ALPL	5.08708e-44	1.7642	0.467	0.086	1.45801e-39	Tip cell
KLHL5	5.78996e-44	1.17175	0.632	0.175	1.65946e-39	Tip cell
ST8SIA4	2.11828e-43	1.07098	0.39	0.054	6.07121e-39	Tip cell
KCNK5	2.18882e-43	0.858532	0.258	0.014	6.27337e-39	Tip cell
PRKD1	2.58556e-43	1.23328	0.412	0.062	7.41047e-39	Tip cell
MAML2	3.11892e-43	1.43669	0.505	0.109	8.93914e-39	Tip cell
IGFBP7	4.52932e-43	1.31914	0.989	0.844	1.29815e-38	Tip cell
RCAN2	9.04142e-43	1.1239	0.379	0.051	2.59136e-38	Tip cell
RFLNB	9.63853e-43	0.935559	0.302	0.027	2.7625e-38	Tip cell
FYN	1.02332e-42	1.49055	0.648	0.215	2.93293e-38	Tip cell
VASH1	2.02102e-42	1.13895	0.522	0.117	5.79243e-38	Tip cell
ATP5MC3	2.06588e-42	1.12395	0.549	0.116	5.921e-38	Tip cell
MACF1	2.63466e-42	1.52022	0.824	0.422	7.55121e-38	Tip cell
PTK2	8.58537e-42	1.52243	0.714	0.276	2.46065e-37	Tip cell
ADGRL4	8.59873e-42	1.20937	0.973	0.625	2.46448e-37	Tip cell
SELENOK	1.58692e-41	1.07605	0.489	0.096	4.54826e-37	Tip cell
ADGRL2	1.76152e-41	1.31923	0.566	0.141	5.04868e-37	Tip cell
SPRY4	3.58055e-41	1.32156	0.451	0.087	1.02622e-36	Tip cell
RTRAF	5.82642e-41	1.0652	0.577	0.133	1.66991e-36	Tip cell
NOP53	6.26062e-41	1.01566	0.549	0.12	1.79436e-36	Tip cell
EXOC3L2	6.36973e-41	0.963341	0.313	0.032	1.82563e-36	Tip cell
LBH	6.57409e-41	1.52128	0.549	0.145	1.8842e-36	Tip cell
PREX1	9.38204e-41	1.12892	0.462	0.091	2.68899e-36	Tip cell
NORAD	1.20526e-40	1.10746	0.451	0.082	3.45439e-36	Tip cell
MRTFB	2.03624e-40	0.945316	0.456	0.079	5.83607e-36	Tip cell
ATP5PB	3.83032e-40	1.03333	0.505	0.103	1.09781e-35	Tip cell
ATP5MD	4.13904e-40	1.06675	0.549	0.123	1.18629e-35	Tip cell
PLXNA2	4.21217e-40	1.46769	0.687	0.253	1.20725e-35	Tip cell
ITIH5	6.92532e-40	1.34599	0.434	0.082	1.98486e-35	Tip cell
RAPGEF2	1.11256e-39	1.41202	0.56	0.156	3.18872e-35	Tip cell
MYO10	1.99997e-39	1.36194	0.599	0.169	5.73212e-35	Tip cell
MEF2A	2.0926e-39	1.41614	0.764	0.343	5.99759e-35	Tip cell
FCHSD2	2.31137e-39	1.34829	0.566	0.159	6.6246e-35	Tip cell
DOCK9	2.4278e-39	1.57589	0.791	0.386	6.95833e-35	Tip cell
ATP5F1C	3.12453e-39	1.12755	0.555	0.131	8.95521e-35	Tip cell
SNHG29	4.15939e-39	0.856614	0.698	0.178	1.19212e-34	Tip cell
NBDY	5.83173e-39	1.05541	0.495	0.105	1.67143e-34	Tip cell
RGCC	6.13609e-39	1.03178	0.841	0.323	1.75867e-34	Tip cell
RAI14	7.44551e-39	1.37293	0.709	0.266	2.13396e-34	Tip cell
PLSCR3	9.02276e-39	1.01164	0.434	0.079	2.58601e-34	Tip cell
FAP	9.88683e-39	0.999297	0.346	0.045	2.83367e-34	Tip cell
TCIM	2.11935e-38	1.13785	0.352	0.048	6.07427e-34	Tip cell
ANKRD28	2.96508e-38	1.52878	0.61	0.19	8.49822e-34	Tip cell
A2M	3.44812e-38	1.29596	0.951	0.805	9.88265e-34	Tip cell
PIK3R3	4.02053e-38	1.43615	0.698	0.276	1.15232e-33	Tip cell
MRPS24	4.52692e-38	1.02849	0.473	0.098	1.29746e-33	Tip cell
RIPOR1	5.30243e-38	0.92087	0.401	0.067	1.51973e-33	Tip cell
ENTPD1-AS1	5.48181e-38	1.09578	0.291	0.03	1.57114e-33	Tip cell
ITPRID2	7.6655e-38	0.992368	0.396	0.065	2.19701e-33	Tip cell
CD276	1.01862e-37	1.0436	0.396	0.069	2.91946e-33	Tip cell
LRCH1	1.06807e-37	1.20039	0.544	0.147	3.0612e-33	Tip cell
FMNL3	1.15924e-37	1.1348	0.484	0.113	3.3225e-33	Tip cell
RTL8C	1.37259e-37	0.989565	0.456	0.092	3.93398e-33	Tip cell
APLP2	1.56105e-37	1.20867	0.918	0.643	4.47413e-33	Tip cell
VWA1	1.87082e-37	1.317	0.643	0.216	5.36197e-33	Tip cell
CDK17	2.14912e-37	1.48813	0.648	0.248	6.15958e-33	Tip cell
PRDM1	2.20044e-37	1.00624	0.374	0.059	6.30668e-33	Tip cell
ZEB1	2.2576e-37	1.48431	0.775	0.362	6.47049e-33	Tip cell
ELOC	2.55635e-37	1.01687	0.489	0.106	7.32674e-33	Tip cell
PXDN	2.61774e-37	1.3104	0.604	0.194	7.5027e-33	Tip cell
EIF4G3	4.82146e-37	1.38818	0.593	0.19	1.38188e-32	Tip cell
SINHCAF	4.95863e-37	0.841756	0.341	0.046	1.42119e-32	Tip cell
C16orf74	5.31802e-37	0.763894	0.275	0.026	1.5242e-32	Tip cell
AKT3	1.1556e-36	1.36087	0.648	0.239	3.31207e-32	Tip cell
DISC1	1.42988e-36	1.09365	0.374	0.062	4.09817e-32	Tip cell
SELENOS	1.90114e-36	0.871597	0.401	0.069	5.44887e-32	Tip cell
ARHGEF7	2.57165e-36	1.51047	0.599	0.197	7.37061e-32	Tip cell
CIAO2B	3.80199e-36	1.00717	0.505	0.116	1.08969e-31	Tip cell
IVNS1ABP	4.61127e-36	1.55319	0.61	0.219	1.32164e-31	Tip cell
ZSWIM6	5.86186e-36	1.37167	0.555	0.164	1.68007e-31	Tip cell
ENG	5.95913e-36	1.19077	0.929	0.742	1.70795e-31	Tip cell
RBMS3	5.98855e-36	1.47185	0.654	0.248	1.71638e-31	Tip cell
ZFAND3	7.12256e-36	1.40431	0.615	0.21	2.0414e-31	Tip cell
PKD1L1	7.8092e-36	0.969828	0.291	0.034	2.2382e-31	Tip cell
NID1	9.98533e-36	1.23781	0.544	0.16	2.8619e-31	Tip cell
PNP	1.22935e-35	1.27462	0.775	0.356	3.52344e-31	Tip cell
ITGA9	1.37383e-35	1.12518	0.5	0.129	3.93753e-31	Tip cell
PREX2	1.50296e-35	1.56801	0.67	0.268	4.30762e-31	Tip cell
SFMBT2	1.59016e-35	0.985405	0.379	0.066	4.55755e-31	Tip cell
TRAPPC5	1.6039e-35	1.08758	0.511	0.124	4.59693e-31	Tip cell
PODXL1	2.81108e-35	1.45374	0.813	0.444	8.05685e-31	Tip cell
SELENOF	4.44355e-35	0.943719	0.489	0.108	1.27357e-30	Tip cell
FAM155A	1.33907e-34	1.32996	0.505	0.131	3.83792e-30	Tip cell
GPHN	1.52373e-34	1.13081	0.418	0.086	4.36717e-30	Tip cell
LINC01278	1.84332e-34	0.768216	0.258	0.025	5.28314e-30	Tip cell
SELENOT	1.91048e-34	0.758356	0.379	0.065	5.47562e-30	Tip cell
LPP	2.30774e-34	1.24605	0.775	0.356	6.61422e-30	Tip cell
VSIR	3.26957e-34	0.88466	0.269	0.029	9.37093e-30	Tip cell
RFX3	3.79725e-34	1.11291	0.407	0.084	1.08833e-29	Tip cell
AC083855.2	4.72056e-34	0.767922	0.269	0.029	1.35296e-29	Tip cell
PICALM	7.20643e-34	1.40827	0.698	0.335	2.06543e-29	Tip cell
PLPP3	7.44659e-34	1.55128	0.714	0.342	2.13427e-29	Tip cell
KALRN	1.14889e-33	1.15056	0.527	0.15	3.29285e-29	Tip cell
MICOS10	1.55081e-33	0.983379	0.489	0.115	4.44477e-29	Tip cell
ENTPD1	1.74966e-33	1.26734	0.753	0.337	5.01471e-29	Tip cell
ATP5F1D	1.9933e-33	0.963547	0.549	0.139	5.71301e-29	Tip cell
MRTFA	2.01107e-33	0.969686	0.341	0.055	5.76393e-29	Tip cell
RASGRF2	2.19257e-33	1.18089	0.478	0.123	6.28413e-29	Tip cell
JPT1	2.52628e-33	0.742955	0.401	0.075	7.24057e-29	Tip cell
TCF4	2.56762e-33	1.257	0.945	0.778	7.35905e-29	Tip cell
FJX1	3.34436e-33	0.746026	0.253	0.025	9.58527e-29	Tip cell
AFAP1L1	3.49898e-33	1.21592	0.604	0.219	1.00284e-28	Tip cell
DIAPH2	4.19337e-33	1.34197	0.604	0.209	1.20186e-28	Tip cell
ARHGAP31	4.59156e-33	1.30663	0.643	0.249	1.31599e-28	Tip cell
TANC1	5.85696e-33	1.23362	0.588	0.202	1.67866e-28	Tip cell
MAP1B	8.96759e-33	1.28728	0.621	0.229	2.5702e-28	Tip cell
TCEAL9	9.11635e-33	0.791633	0.379	0.07	2.61284e-28	Tip cell
ELMO1	1.07774e-32	1.35006	0.725	0.33	3.08891e-28	Tip cell
RASGRP3	1.44505e-32	1.42337	0.516	0.156	4.14165e-28	Tip cell
VPS13B	1.50092e-32	1.07109	0.396	0.083	4.30179e-28	Tip cell
CACHD1	2.04109e-32	1.07677	0.346	0.061	5.84998e-28	Tip cell
FBXW7	2.24128e-32	1.08229	0.423	0.099	6.42374e-28	Tip cell
PMEPA1	2.24267e-32	1.39572	0.462	0.127	6.42772e-28	Tip cell
BTBD9	2.31266e-32	0.727653	0.291	0.038	6.62831e-28	Tip cell
KRT6A	3.08497e-32	1.27588	0.363	0.065	8.84184e-28	Tip cell
NIBAN2	3.16116e-32	0.912725	0.33	0.053	9.06019e-28	Tip cell
ATP5F1A	4.7223e-32	0.927764	0.462	0.107	1.35346e-27	Tip cell
RBIS	5.22097e-32	0.779542	0.434	0.095	1.49638e-27	Tip cell
JAK1	7.83853e-32	1.24924	0.791	0.453	2.2466e-27	Tip cell
RNF144A	9.70342e-32	0.93856	0.374	0.073	2.7811e-27	Tip cell
AGAP1	1.17201e-31	1.08105	0.341	0.061	3.35908e-27	Tip cell
REX1BD	1.23012e-31	0.882023	0.429	0.095	3.52565e-27	Tip cell
PHACTR1	1.75282e-31	0.759043	0.335	0.056	5.02375e-27	Tip cell
COPS9	2.01324e-31	0.841466	0.456	0.106	5.77016e-27	Tip cell
MGAT5	2.23237e-31	1.02529	0.346	0.063	6.3982e-27	Tip cell
UBE2V1	3.85857e-31	0.884348	0.511	0.143	1.1059e-26	Tip cell
ADGRF5	3.98645e-31	1.22423	0.736	0.35	1.14256e-26	Tip cell
MCAM	4.17571e-31	1.37955	0.676	0.291	1.1968e-26	Tip cell
ZNF366	5.48577e-31	0.818776	0.341	0.059	1.57228e-26	Tip cell
UFD1	5.546e-31	0.810347	0.39	0.079	1.58954e-26	Tip cell
SIPA1L2	7.08651e-31	0.865632	0.313	0.05	2.03106e-26	Tip cell
MED13L	8.89325e-31	1.18354	0.604	0.22	2.54889e-26	Tip cell
ATP5MPL	1.0462e-30	0.854106	0.423	0.095	2.9985e-26	Tip cell
SMYD3	1.27291e-30	1.10112	0.445	0.111	3.64829e-26	Tip cell
NAV1	1.58969e-30	1.06393	0.473	0.127	4.5562e-26	Tip cell
PEAK1	1.63306e-30	1.3073	0.538	0.179	4.68052e-26	Tip cell
EOGT	2.08018e-30	1.06576	0.407	0.096	5.96201e-26	Tip cell
CTNNB1	3.06176e-30	1.02874	0.802	0.468	8.77531e-26	Tip cell
NOTCH41	3.93606e-30	1.20371	0.637	0.245	1.12811e-25	Tip cell
ATP5PO	4.09801e-30	0.866318	0.505	0.133	1.17453e-25	Tip cell
CDKAL1	5.23866e-30	1.05601	0.374	0.081	1.50145e-25	Tip cell
GAS5	6.18022e-30	0.692206	0.538	0.138	1.77131e-25	Tip cell
WIPI1	6.66474e-30	0.827151	0.319	0.055	1.91018e-25	Tip cell
S100A2	6.69416e-30	1.18007	0.434	0.107	1.91861e-25	Tip cell
TUT4	7.5254e-30	0.70972	0.275	0.037	2.15686e-25	Tip cell
ARHGEF12	9.75985e-30	1.17408	0.703	0.349	2.79727e-25	Tip cell
ATP5PD	1.01925e-29	0.876121	0.5	0.131	2.92126e-25	Tip cell
ANGPTL2	1.39544e-29	1.14682	0.44	0.119	3.99946e-25	Tip cell
DMAC1	1.71307e-29	0.705492	0.308	0.049	4.90984e-25	Tip cell
BIRC6	2.78125e-29	1.09729	0.555	0.195	7.97135e-25	Tip cell
UBE2J1	4.19241e-29	1.02892	0.676	0.294	1.20159e-24	Tip cell
UNC5B	4.58393e-29	0.982483	0.313	0.055	1.3138e-24	Tip cell
GNG10	5.03927e-29	0.924241	0.429	0.104	1.44431e-24	Tip cell
YEATS2	5.06086e-29	0.87155	0.335	0.063	1.45049e-24	Tip cell
ATP11A	5.46132e-29	0.977687	0.423	0.109	1.56527e-24	Tip cell
GSK3B	8.24263e-29	1.10231	0.511	0.161	2.36242e-24	Tip cell
ARID1B	9.77789e-29	1.04374	0.544	0.181	2.80244e-24	Tip cell
ECPAS	1.25078e-28	0.709937	0.28	0.041	3.58487e-24	Tip cell
CYBC1	1.67603e-28	0.684719	0.275	0.039	4.80367e-24	Tip cell
CDK2AP1	1.72703e-28	0.879121	0.379	0.088	4.94984e-24	Tip cell
MIA2	1.73075e-28	0.58281	0.258	0.034	4.9605e-24	Tip cell
ABL2	2.33514e-28	0.971338	0.637	0.26	6.69273e-24	Tip cell
KRT5	2.71013e-28	1.27505	0.401	0.094	7.7675e-24	Tip cell
JMJD1C	2.84629e-28	1.14438	0.846	0.506	8.15776e-24	Tip cell
FCHO2	2.88663e-28	0.985433	0.511	0.163	8.27337e-24	Tip cell
PTBP2	3.14726e-28	0.938606	0.385	0.092	9.02035e-24	Tip cell
SIK3	3.26458e-28	1.11252	0.478	0.139	9.35662e-24	Tip cell
RGL1	3.54316e-28	0.928143	0.308	0.055	1.0155e-23	Tip cell
TTYH3	3.85675e-28	0.808661	0.33	0.063	1.10538e-23	Tip cell
HIKESHI	4.34964e-28	0.665792	0.308	0.052	1.24665e-23	Tip cell
GPR4	4.67177e-28	0.982271	0.412	0.108	1.33898e-23	Tip cell
TRAPPC9	5.76385e-28	0.745678	0.297	0.049	1.65198e-23	Tip cell
TASOR2	6.43878e-28	0.714358	0.275	0.041	1.84542e-23	Tip cell
MESD	7.49617e-28	0.790138	0.346	0.068	2.14848e-23	Tip cell
RGS31	8.74352e-28	1.15758	0.599	0.243	2.50598e-23	Tip cell
UVRAG	9.85083e-28	1.1476	0.538	0.194	2.82335e-23	Tip cell
NDST1	1.13179e-27	0.953881	0.44	0.125	3.24381e-23	Tip cell
TM4SF18	1.20925e-27	1.15019	0.659	0.291	3.46584e-23	Tip cell
BCAS3	1.25925e-27	0.933424	0.335	0.069	3.60914e-23	Tip cell
YES1	1.46538e-27	1.10646	0.659	0.308	4.19994e-23	Tip cell
LAMA4	1.67645e-27	1.43954	0.632	0.291	4.80488e-23	Tip cell
DDI2	1.91654e-27	0.742819	0.302	0.053	5.49301e-23	Tip cell
RESF1	1.92057e-27	0.791927	0.28	0.044	5.50453e-23	Tip cell
VTI1A	1.97024e-27	1.05469	0.357	0.082	5.64689e-23	Tip cell
RNF19A	1.98373e-27	1.28235	0.533	0.191	5.68558e-23	Tip cell
ITGA6	2.04203e-27	1.27172	0.786	0.5	5.85266e-23	Tip cell
SHROOM4	2.39258e-27	1.09531	0.56	0.205	6.85736e-23	Tip cell
RBFOX2	2.60047e-27	0.974206	0.549	0.202	7.45322e-23	Tip cell
FSCN1	2.80693e-27	1.06648	0.681	0.301	8.04496e-23	Tip cell
MMP21	3.33485e-27	1.12973	0.566	0.217	9.55802e-23	Tip cell
RAB31	4.93753e-27	0.967836	0.484	0.153	1.41515e-22	Tip cell
PLEKHG5	7.54308e-27	0.779562	0.297	0.053	2.16192e-22	Tip cell
TOMM6	9.73376e-27	0.823786	0.412	0.1	2.78979e-22	Tip cell
OGA	1.47943e-26	0.721769	0.291	0.05	4.2402e-22	Tip cell
NRP2	1.58128e-26	1.01342	0.687	0.292	4.5321e-22	Tip cell
PKP4	1.79507e-26	1.27848	0.599	0.246	5.14486e-22	Tip cell
SETD5	1.97987e-26	1.0542	0.588	0.242	5.67449e-22	Tip cell
BBS9	2.31228e-26	0.843619	0.291	0.051	6.62724e-22	Tip cell
SIPA1L3	2.54121e-26	0.764284	0.269	0.043	7.28335e-22	Tip cell
ALPK3	3.31345e-26	0.812371	0.291	0.052	9.49669e-22	Tip cell
HDGFL3	3.6075e-26	0.741921	0.341	0.07	1.03395e-21	Tip cell
ACOT7	5.08007e-26	0.828258	0.357	0.082	1.456e-21	Tip cell
DANCR	5.66002e-26	0.871343	0.335	0.071	1.62222e-21	Tip cell
LOXL2	6.05719e-26	0.916068	0.374	0.092	1.73605e-21	Tip cell
ANGPT2	6.40485e-26	1.6316	0.538	0.214	1.83569e-21	Tip cell
WWOX	8.47527e-26	0.974521	0.341	0.078	2.4291e-21	Tip cell
PSME4	9.04226e-26	0.953268	0.374	0.093	2.5916e-21	Tip cell
PACS1	1.09978e-25	0.909624	0.379	0.097	3.15209e-21	Tip cell
SIK2	1.31971e-25	1.11518	0.407	0.115	3.78241e-21	Tip cell
TGFBR1	1.5754e-25	0.695067	0.275	0.047	4.51524e-21	Tip cell
TMEM181	1.66175e-25	0.76802	0.357	0.083	4.76275e-21	Tip cell
MACO1	2.39749e-25	0.650245	0.275	0.046	6.87144e-21	Tip cell
NF1	2.94505e-25	0.97472	0.418	0.121	8.4408e-21	Tip cell
MCU	2.97486e-25	0.809854	0.28	0.05	8.52623e-21	Tip cell
DELE1	5.1851e-25	0.69063	0.258	0.041	1.4861e-20	Tip cell
AC110611.2	5.27166e-25	0.69414	0.28	0.048	1.51091e-20	Tip cell
NR5A2	6.43961e-25	0.778224	0.341	0.076	1.84566e-20	Tip cell
ITGA1	6.47712e-25	1.09671	0.505	0.183	1.85641e-20	Tip cell
TUT7	6.49915e-25	0.666215	0.269	0.045	1.86272e-20	Tip cell
DOCK1	6.92886e-25	1.16001	0.511	0.19	1.98588e-20	Tip cell
STARD13	8.77487e-25	1.06376	0.445	0.138	2.51497e-20	Tip cell
TMEM35B	1.01336e-24	0.715449	0.346	0.077	2.90438e-20	Tip cell
DLL4	1.22342e-24	1.25499	0.549	0.226	3.50643e-20	Tip cell
DDX39B	1.51892e-24	0.872289	0.484	0.163	4.35339e-20	Tip cell
MICOS13	1.81177e-24	0.7884	0.385	0.096	5.1927e-20	Tip cell
HTRA1	1.86454e-24	1.15511	0.615	0.291	5.34395e-20	Tip cell
RTL8A	1.91136e-24	0.754163	0.368	0.089	5.47816e-20	Tip cell
ZHX3	2.04225e-24	0.781686	0.341	0.079	5.85328e-20	Tip cell
MMP14	2.48166e-24	0.998693	0.456	0.15	7.11267e-20	Tip cell
MCF2L	3.09853e-24	0.875088	0.505	0.169	8.8807e-20	Tip cell
WWC2	3.11003e-24	0.870206	0.407	0.117	8.91364e-20	Tip cell
INPP5A	4.42235e-24	0.830755	0.28	0.053	1.26749e-19	Tip cell
SPIDR	4.78748e-24	0.881103	0.44	0.136	1.37214e-19	Tip cell
ITPRIP	4.80733e-24	0.947383	0.516	0.185	1.37783e-19	Tip cell
SEC24D	5.65428e-24	0.772347	0.368	0.095	1.62057e-19	Tip cell
ATP5MC1	6.10521e-24	0.735543	0.385	0.097	1.74982e-19	Tip cell
UBE2E2	1.11458e-23	0.980269	0.429	0.132	3.19449e-19	Tip cell
SPECC1L	1.23997e-23	0.848901	0.352	0.09	3.55387e-19	Tip cell
SPRED1	1.29968e-23	0.899656	0.313	0.068	3.72502e-19	Tip cell
HIST1H1E	1.31796e-23	0.90516	0.297	0.062	3.77739e-19	Tip cell
CEP170	1.3185e-23	0.931736	0.478	0.166	3.77896e-19	Tip cell
CMIP	1.37146e-23	0.997996	0.676	0.32	3.93074e-19	Tip cell
RAB5IF	1.53664e-23	0.77349	0.357	0.087	4.40415e-19	Tip cell
PAXX	1.56532e-23	0.673051	0.346	0.08	4.48636e-19	Tip cell
ANKRD17	1.6558e-23	1.00316	0.549	0.227	4.74568e-19	Tip cell
HDAC8	1.69703e-23	0.855007	0.324	0.076	4.86386e-19	Tip cell
CLASP1	1.7744e-23	0.861199	0.346	0.087	5.08562e-19	Tip cell
SELENOM	1.83653e-23	0.668717	0.418	0.11	5.26367e-19	Tip cell
HERC1	1.94482e-23	1.23369	0.495	0.186	5.57404e-19	Tip cell
CSGALNACT1	2.31053e-23	1.19237	0.599	0.276	6.6222e-19	Tip cell
RABGEF1	2.51539e-23	0.793517	0.297	0.063	7.20936e-19	Tip cell
KRT16	2.99127e-23	1.16983	0.275	0.053	8.57329e-19	Tip cell
TTLL5	3.01503e-23	0.805997	0.308	0.068	8.64138e-19	Tip cell
DENND4C	3.21867e-23	0.715094	0.401	0.111	9.22502e-19	Tip cell
PLOD1	3.26734e-23	0.874008	0.412	0.124	9.36451e-19	Tip cell
EXOC6B	3.436e-23	0.891599	0.341	0.084	9.84791e-19	Tip cell
CBL	3.51947e-23	0.759439	0.319	0.075	1.00872e-18	Tip cell
RIN3	3.68468e-23	0.76127	0.297	0.063	1.05607e-18	Tip cell
ERC1	3.9919e-23	0.860072	0.527	0.196	1.14412e-18	Tip cell
NBPF15	4.05509e-23	0.578875	0.258	0.045	1.16223e-18	Tip cell
SHANK3	6.18966e-23	1.01348	0.5	0.186	1.77402e-18	Tip cell
RABGAP1L	7.50014e-23	0.93566	0.434	0.141	2.14962e-18	Tip cell
ABCB1	8.54392e-23	0.895118	0.324	0.078	2.44877e-18	Tip cell
FRMD4B	8.60728e-23	1.00597	0.637	0.312	2.46693e-18	Tip cell
LHFPL6	8.61416e-23	0.745879	0.379	0.097	2.4689e-18	Tip cell
MAGI2-AS3	8.84757e-23	0.655497	0.253	0.044	2.5358e-18	Tip cell
JUP	9.87987e-23	0.907756	0.588	0.244	2.83167e-18	Tip cell
ZNF407	1.02006e-22	0.794403	0.275	0.055	2.9236e-18	Tip cell
TBC1D5	1.32144e-22	0.916435	0.489	0.176	3.78738e-18	Tip cell
SH3RF3	1.60525e-22	0.818407	0.291	0.063	4.60081e-18	Tip cell
EPB41L4A	1.81841e-22	1.00435	0.5	0.187	5.21175e-18	Tip cell
CNST	1.90474e-22	1.01929	0.478	0.169	5.45918e-18	Tip cell
SH3PXD2A	1.97414e-22	0.869893	0.297	0.066	5.65808e-18	Tip cell
PDGFB	2.35608e-22	1.04921	0.401	0.128	6.75277e-18	Tip cell
NPC1	2.39206e-22	0.848981	0.324	0.079	6.8559e-18	Tip cell
FMNL2	2.73948e-22	0.68932	0.324	0.078	7.85163e-18	Tip cell
F2RL3	2.99772e-22	0.866113	0.396	0.116	8.59178e-18	Tip cell
ITGA2	3.04458e-22	0.77381	0.335	0.082	8.72606e-18	Tip cell
SLC39A10	3.30543e-22	0.928457	0.423	0.139	9.4737e-18	Tip cell
IL3RA	3.44155e-22	0.842075	0.676	0.324	9.86383e-18	Tip cell
PPP6R3	3.68373e-22	0.832643	0.44	0.146	1.05579e-17	Tip cell
EHD4	4.38923e-22	0.988646	0.648	0.331	1.258e-17	Tip cell
HOXD3	4.80756e-22	0.749468	0.269	0.053	1.3779e-17	Tip cell
PDE7B	4.8156e-22	0.94353	0.33	0.082	1.3802e-17	Tip cell
MBD5	8.47774e-22	0.930374	0.363	0.105	2.42981e-17	Tip cell
ATP5ME	8.76976e-22	0.544448	0.275	0.054	2.5135e-17	Tip cell
ADARB1	1.07203e-21	0.801638	0.341	0.092	3.07253e-17	Tip cell
JAM3	1.14826e-21	0.704494	0.335	0.085	3.29102e-17	Tip cell
ARAP3	1.53873e-21	0.839921	0.429	0.146	4.41016e-17	Tip cell
MMP24OS	1.57636e-21	0.693396	0.275	0.056	4.51799e-17	Tip cell
THY1	1.64189e-21	0.942334	0.324	0.083	4.70582e-17	Tip cell
IFITM1	1.78785e-21	0.897226	0.89	0.661	5.12417e-17	Tip cell
SLCO2A1	1.95646e-21	0.974303	0.615	0.273	5.6074e-17	Tip cell
PRKCE	1.97449e-21	0.830874	0.319	0.078	5.6591e-17	Tip cell
ITGAV	2.27976e-21	0.997729	0.456	0.158	6.53403e-17	Tip cell
PTPRB1	2.52373e-21	0.934248	0.78	0.521	7.23327e-17	Tip cell
MFAP2	2.68214e-21	0.85973	0.352	0.095	7.68728e-17	Tip cell
ZFHX3	3.37154e-21	0.721717	0.429	0.142	9.66317e-17	Tip cell
THSD7A	4.05999e-21	1.17962	0.527	0.221	1.16363e-16	Tip cell
TLNRD1	4.30202e-21	0.53347	0.253	0.047	1.233e-16	Tip cell
MAP4K3	4.64454e-21	0.760764	0.302	0.073	1.33117e-16	Tip cell
STMP1	4.68856e-21	0.568297	0.291	0.063	1.34379e-16	Tip cell
FBXL17	4.81604e-21	0.842034	0.335	0.092	1.38032e-16	Tip cell
KDM5B	5.57295e-21	0.753685	0.363	0.104	1.59726e-16	Tip cell
FAM167B	6.00429e-21	0.908267	0.516	0.196	1.72089e-16	Tip cell
ZBTB20	8.74656e-21	1.1169	0.709	0.417	2.50685e-16	Tip cell
UTP11	8.89128e-21	0.605175	0.258	0.051	2.54833e-16	Tip cell
RO60	9.60369e-21	0.554002	0.258	0.05	2.75251e-16	Tip cell
SUSD6	1.39421e-20	0.85652	0.401	0.129	3.99595e-16	Tip cell
MAPK8	1.39529e-20	0.870964	0.379	0.118	3.99903e-16	Tip cell
STK10	1.63568e-20	0.76132	0.352	0.101	4.68802e-16	Tip cell
JAZF1	1.6504e-20	0.737742	0.28	0.064	4.7302e-16	Tip cell
NCOA1	1.70759e-20	0.919487	0.44	0.158	4.89412e-16	Tip cell
UBE2H	1.76572e-20	0.953145	0.489	0.187	5.06072e-16	Tip cell
PSMA6	1.93232e-20	0.834261	0.544	0.223	5.53823e-16	Tip cell
SELENON	2.05317e-20	0.542505	0.28	0.06	5.88458e-16	Tip cell
RAP1GDS1	2.14823e-20	0.853086	0.357	0.107	6.15705e-16	Tip cell
TNKS	2.53428e-20	0.701909	0.313	0.079	7.2635e-16	Tip cell
PCDH12	2.65634e-20	0.791691	0.324	0.087	7.61332e-16	Tip cell
2024-03-03	2.87858e-20	0.955568	0.412	0.144	8.25029e-16	Tip cell
MAP4K4	2.9283e-20	1.06052	0.577	0.274	8.39279e-16	Tip cell
FTO	3.06956e-20	0.818517	0.341	0.098	8.79767e-16	Tip cell
NRIP1	3.31367e-20	1.03999	0.39	0.129	9.49731e-16	Tip cell
ANKRD11	3.39915e-20	0.941784	0.632	0.321	9.74231e-16	Tip cell
EXOC4	3.54687e-20	0.979651	0.467	0.182	1.01657e-15	Tip cell
VWF	3.57586e-20	0.845553	0.945	0.765	1.02488e-15	Tip cell
RERE	4.27043e-20	1.05164	0.56	0.269	1.22395e-15	Tip cell
TBCD	4.51196e-20	1.00138	0.434	0.156	1.29317e-15	Tip cell
PARD3B	4.72621e-20	0.756909	0.275	0.063	1.35458e-15	Tip cell
TACC2	5.22769e-20	0.849408	0.33	0.093	1.49831e-15	Tip cell
SNHG6	5.73202e-20	0.564671	0.352	0.094	1.64285e-15	Tip cell
HEG11	6.92654e-20	0.940255	0.736	0.433	1.98522e-15	Tip cell
MTG1	7.08567e-20	0.663077	0.28	0.065	2.03082e-15	Tip cell
PLEKHA1	7.46834e-20	0.930874	0.495	0.208	2.1405e-15	Tip cell
ELOVL5	7.56813e-20	1.02597	0.527	0.235	2.1691e-15	Tip cell
ZNF609	9.20589e-20	0.696874	0.308	0.08	2.6385e-15	Tip cell
CRY1	1.23482e-19	0.842668	0.396	0.131	3.53912e-15	Tip cell
CHD7	1.44455e-19	0.904172	0.374	0.119	4.14024e-15	Tip cell
RIN2	1.6065e-19	0.886449	0.516	0.224	4.60438e-15	Tip cell
PLCG1	2.12749e-19	0.798012	0.401	0.134	6.09761e-15	Tip cell
SMIM26	2.145e-19	0.68013	0.324	0.087	6.14777e-15	Tip cell
STARD4	2.24105e-19	0.665804	0.275	0.064	6.42308e-15	Tip cell
ARID2	2.62818e-19	0.744983	0.324	0.092	7.53262e-15	Tip cell
PLXND1	3.45249e-19	0.998983	0.687	0.408	9.89519e-15	Tip cell
ITGB1	3.62103e-19	0.829322	0.846	0.691	1.03782e-14	Tip cell
FAM171B	4.21914e-19	0.630368	0.275	0.064	1.20925e-14	Tip cell
PIK3C2A	4.3098e-19	0.933322	0.571	0.269	1.23523e-14	Tip cell
TBC1D9	5.12617e-19	0.870211	0.39	0.13	1.46921e-14	Tip cell
EXOC3L1	5.18089e-19	0.561432	0.291	0.071	1.4849e-14	Tip cell
BCL6B	5.23968e-19	0.768771	0.5	0.202	1.50174e-14	Tip cell
PLAU	5.84253e-19	0.840434	0.352	0.105	1.67453e-14	Tip cell
SMURF1	5.97929e-19	0.750067	0.28	0.069	1.71372e-14	Tip cell
WBP1	6.03104e-19	0.495913	0.253	0.052	1.72856e-14	Tip cell
SNHG16	6.06254e-19	0.596327	0.33	0.089	1.73758e-14	Tip cell
PRSS23	6.32207e-19	0.998443	0.692	0.398	1.81197e-14	Tip cell
RBPMS	6.72734e-19	0.811256	0.681	0.402	1.92812e-14	Tip cell
SPRED2	6.8287e-19	0.828845	0.324	0.093	1.95717e-14	Tip cell
TRRAP	7.18804e-19	0.633367	0.258	0.058	2.06016e-14	Tip cell
GET3	8.50853e-19	0.576826	0.275	0.064	2.43863e-14	Tip cell
HSP90B1	9.19201e-19	0.825246	0.874	0.689	2.63452e-14	Tip cell
STAG1	9.84278e-19	0.889738	0.473	0.191	2.82104e-14	Tip cell
PRRC2B	9.92652e-19	0.844214	0.522	0.228	2.84504e-14	Tip cell
FGD6	1.00131e-18	0.656126	0.28	0.069	2.86985e-14	Tip cell
ST5	1.20657e-18	0.655082	0.258	0.06	3.45815e-14	Tip cell
NDUFAF8	1.30979e-18	0.592572	0.264	0.06	3.75398e-14	Tip cell
ULK4	1.3256e-18	0.825226	0.258	0.06	3.79931e-14	Tip cell
LAMC1	1.40629e-18	0.981679	0.593	0.308	4.03056e-14	Tip cell
GPCPD1	1.65186e-18	0.793343	0.346	0.105	4.73439e-14	Tip cell
TBCK	1.65573e-18	0.607289	0.253	0.056	4.7455e-14	Tip cell
SMARCC1	1.69771e-18	0.788058	0.434	0.17	4.86582e-14	Tip cell
PON2	1.72033e-18	0.810061	0.637	0.336	4.93065e-14	Tip cell
ITGA5	1.76488e-18	0.858809	0.731	0.434	5.05833e-14	Tip cell
ZHX2	1.92708e-18	0.697186	0.253	0.057	5.5232e-14	Tip cell
NSD1	2.12532e-18	0.740618	0.374	0.12	6.09138e-14	Tip cell
ADAM10	2.47819e-18	0.809562	0.593	0.289	7.10275e-14	Tip cell
MDFI	3.35255e-18	0.523317	0.269	0.063	9.60874e-14	Tip cell
ADAMTS9	3.75114e-18	0.947373	0.698	0.395	1.07511e-13	Tip cell
DLC1	4.06444e-18	0.878051	0.648	0.349	1.16491e-13	Tip cell
JARID2	4.23791e-18	0.909503	0.39	0.138	1.21463e-13	Tip cell
RORA	4.57927e-18	0.981483	0.489	0.214	1.31246e-13	Tip cell
WDFY1	4.98921e-18	0.631314	0.346	0.107	1.42996e-13	Tip cell
SBF2	5.5642e-18	0.891228	0.489	0.206	1.59476e-13	Tip cell
GRAMD1A	5.61844e-18	0.798119	0.555	0.268	1.6103e-13	Tip cell
NGRN	5.69363e-18	0.681209	0.352	0.11	1.63185e-13	Tip cell
PLD1	5.83067e-18	0.801803	0.258	0.062	1.67113e-13	Tip cell
KLHL24	6.11323e-18	0.655923	0.401	0.14	1.75211e-13	Tip cell
CLASP2	6.43394e-18	0.757869	0.346	0.109	1.84403e-13	Tip cell
COLGALT1	6.51189e-18	0.709468	0.313	0.088	1.86637e-13	Tip cell
IGF2R	6.54471e-18	0.811779	0.368	0.122	1.87578e-13	Tip cell
HIVEP2	7.00327e-18	0.964247	0.335	0.105	2.00721e-13	Tip cell
EBF1	7.00621e-18	1.01294	0.566	0.276	2.00805e-13	Tip cell
FAM241A	7.0563e-18	0.570972	0.33	0.092	2.02241e-13	Tip cell
PTP4A3	7.36613e-18	1.05201	0.44	0.182	2.11121e-13	Tip cell
PELI1	9.18931e-18	0.930191	0.511	0.225	2.63375e-13	Tip cell
CD200	9.27119e-18	0.726001	0.412	0.15	2.65722e-13	Tip cell
MTHFD1L	9.45811e-18	0.723208	0.264	0.064	2.71079e-13	Tip cell
CYYR1	1.09812e-17	0.761697	0.83	0.576	3.14731e-13	Tip cell
CHD2	1.10146e-17	0.790448	0.445	0.174	3.15689e-13	Tip cell
RAPGEF5	1.12879e-17	1.13528	0.538	0.266	3.23521e-13	Tip cell
RBM27	1.14923e-17	0.561303	0.28	0.072	3.29382e-13	Tip cell
ADAM17	1.21222e-17	0.889963	0.489	0.216	3.47435e-13	Tip cell
SMARCA2	1.37854e-17	0.863186	0.538	0.25	3.95103e-13	Tip cell
FAM118A	1.43249e-17	0.774519	0.352	0.114	4.10567e-13	Tip cell
JAG21	1.44314e-17	0.817067	0.484	0.198	4.13619e-13	Tip cell
SLC4A7	1.57493e-17	0.895793	0.363	0.122	4.51391e-13	Tip cell
ITCH	1.67094e-17	0.771077	0.313	0.093	4.78907e-13	Tip cell
GOSR2	2.01222e-17	0.736061	0.363	0.119	5.76723e-13	Tip cell
FLI1	2.09404e-17	0.939445	0.588	0.312	6.00173e-13	Tip cell
KIF13A	2.21884e-17	1.01089	0.429	0.171	6.35942e-13	Tip cell
ZDHHC20	2.45681e-17	0.609588	0.341	0.105	7.04146e-13	Tip cell
KIFC3	2.93251e-17	0.641523	0.368	0.12	8.40487e-13	Tip cell
PAM	2.96035e-17	0.767224	0.571	0.279	8.48465e-13	Tip cell
RB1	3.08396e-17	0.88657	0.484	0.218	8.83895e-13	Tip cell
ZBTB46	3.20258e-17	0.70641	0.253	0.063	9.17893e-13	Tip cell
PPIA	3.3496e-17	0.619255	0.956	0.94	9.60028e-13	Tip cell
ABL1	3.55683e-17	0.685011	0.313	0.094	1.01942e-12	Tip cell
DNAJC1	3.76707e-17	0.848981	0.604	0.328	1.07968e-12	Tip cell
STT3B	5.27855e-17	0.812081	0.379	0.138	1.51288e-12	Tip cell
DOCK6	5.51246e-17	0.909767	0.462	0.193	1.57993e-12	Tip cell
PPIB	6.97289e-17	0.775563	0.824	0.727	1.9985e-12	Tip cell
CIAO2A	7.05073e-17	0.486101	0.258	0.062	2.02081e-12	Tip cell
EMP1	7.64934e-17	0.783485	0.896	0.741	2.19238e-12	Tip cell
SNX29	8.60646e-17	0.747371	0.308	0.094	2.4667e-12	Tip cell
TRIP12	9.10983e-17	0.839385	0.445	0.192	2.61097e-12	Tip cell
SEC14L1	9.69429e-17	0.784678	0.698	0.398	2.77848e-12	Tip cell
MICAL3	1.2446e-16	0.731488	0.269	0.073	3.56716e-12	Tip cell
RASA2	1.25062e-16	0.720986	0.335	0.108	3.58441e-12	Tip cell
AFF1	1.2875e-16	0.881651	0.495	0.223	3.6901e-12	Tip cell
RTF2	1.32313e-16	0.524846	0.264	0.066	3.79222e-12	Tip cell
SFN	1.34346e-16	0.754363	0.253	0.062	3.85048e-12	Tip cell
PLEKHO1	1.39111e-16	0.594562	0.33	0.105	3.98707e-12	Tip cell
MBNL2	1.46636e-16	0.949159	0.56	0.29	4.20273e-12	Tip cell
ANKHD1	1.47079e-16	0.657034	0.335	0.108	4.21543e-12	Tip cell
CD52	1.57965e-16	0.920582	0.412	0.158	4.52744e-12	Tip cell
ASAP2	1.72396e-16	0.682691	0.352	0.119	4.94105e-12	Tip cell
IGFBP31	1.85868e-16	1.17265	0.522	0.226	5.32715e-12	Tip cell
PKD2	2.2447e-16	0.650414	0.258	0.069	6.43354e-12	Tip cell
ROCK2	2.64347e-16	0.766531	0.456	0.2	7.57645e-12	Tip cell
STK3	2.93976e-16	0.79925	0.412	0.168	8.42564e-12	Tip cell
MSN	3.46761e-16	0.867259	0.835	0.624	9.93853e-12	Tip cell
DIP2B	3.6566e-16	0.707354	0.258	0.068	1.04802e-11	Tip cell
SPG7	3.65991e-16	0.764327	0.456	0.193	1.04897e-11	Tip cell
ATXN1	3.99274e-16	0.88578	0.313	0.102	1.14436e-11	Tip cell
SEC24B	4.45195e-16	0.673066	0.308	0.095	1.27597e-11	Tip cell
UTY	4.57845e-16	0.667662	0.258	0.068	1.31223e-11	Tip cell
ORAI2	5.29316e-16	0.619005	0.291	0.087	1.51707e-11	Tip cell
LCORL	5.60748e-16	0.780695	0.269	0.074	1.60716e-11	Tip cell
RHOJ	5.65854e-16	0.872825	0.577	0.297	1.6218e-11	Tip cell
ATG7	5.92027e-16	0.665925	0.269	0.074	1.69681e-11	Tip cell
SRGAP2	6.91854e-16	0.688532	0.374	0.136	1.98292e-11	Tip cell
ETNK1	7.07381e-16	0.756685	0.368	0.133	2.02743e-11	Tip cell
DESI2	7.87486e-16	0.672627	0.385	0.143	2.25701e-11	Tip cell
TANC2	8.66382e-16	0.674229	0.286	0.084	2.48314e-11	Tip cell
USP34	8.88615e-16	0.780685	0.527	0.268	2.54686e-11	Tip cell
COMMD10	1.01594e-15	0.737184	0.412	0.161	2.91179e-11	Tip cell
C17orf49	1.24299e-15	0.632057	0.456	0.183	3.56254e-11	Tip cell
BRAF	1.24569e-15	0.669795	0.335	0.11	3.57026e-11	Tip cell
SRPK2	1.38356e-15	0.850089	0.522	0.255	3.96542e-11	Tip cell
MAPRE2	1.51845e-15	0.863666	0.385	0.149	4.35203e-11	Tip cell
SSH2	1.54212e-15	0.841924	0.368	0.141	4.41987e-11	Tip cell
SREBF2	1.61793e-15	0.574632	0.28	0.081	4.63716e-11	Tip cell
PCCA	1.62788e-15	0.720968	0.286	0.085	4.66566e-11	Tip cell
GBE1	1.69069e-15	0.938155	0.385	0.146	4.84569e-11	Tip cell
CTNNA1	1.77682e-15	0.831607	0.714	0.483	5.09254e-11	Tip cell
PLPP11	1.82566e-15	1.06398	0.709	0.455	5.23252e-11	Tip cell
MARCKSL1	1.87284e-15	0.728312	0.846	0.643	5.36774e-11	Tip cell
ATE1	2.00244e-15	0.719007	0.313	0.103	5.73919e-11	Tip cell
ERG	2.20207e-15	0.809868	0.725	0.469	6.31135e-11	Tip cell
RNF38	2.35472e-15	0.656862	0.324	0.108	6.74887e-11	Tip cell
CPNE8	2.43211e-15	0.8286	0.495	0.233	6.97068e-11	Tip cell
ADAMTS9-AS2	2.54387e-15	0.821503	0.286	0.089	7.29099e-11	Tip cell
VGLL4	2.68623e-15	0.801809	0.615	0.344	7.69901e-11	Tip cell
ZNF532	2.92362e-15	0.581904	0.264	0.073	8.37939e-11	Tip cell
UGGT2	3.64182e-15	0.713505	0.319	0.107	1.04378e-10	Tip cell
SEMA3F	3.72497e-15	0.655272	0.352	0.125	1.06761e-10	Tip cell
PAPSS1	3.93162e-15	0.715714	0.357	0.131	1.12684e-10	Tip cell
AFAP1	3.98895e-15	0.772083	0.335	0.118	1.14327e-10	Tip cell
GRK5	4.22222e-15	0.807857	0.423	0.179	1.21013e-10	Tip cell
ACSL4	4.26486e-15	0.65122	0.302	0.097	1.22235e-10	Tip cell
NOS3	4.26695e-15	0.70992	0.357	0.131	1.22295e-10	Tip cell
IQGAP1	4.34732e-15	0.74412	0.676	0.417	1.24598e-10	Tip cell
DENND4A	5.01709e-15	0.801998	0.423	0.175	1.43795e-10	Tip cell
TEAD4	5.01999e-15	0.713785	0.379	0.146	1.43878e-10	Tip cell
GBF1	5.17074e-15	0.603855	0.269	0.078	1.48198e-10	Tip cell
DHRSX	5.52636e-15	0.639125	0.286	0.087	1.58391e-10	Tip cell
FAM172A	5.55162e-15	0.814144	0.423	0.182	1.59115e-10	Tip cell
SNHG5	6.35065e-15	0.57178	0.28	0.081	1.82016e-10	Tip cell
ELF2	6.56119e-15	0.779297	0.61	0.353	1.8805e-10	Tip cell
PDLIM5	6.88843e-15	0.833337	0.648	0.405	1.97429e-10	Tip cell
CLIC1	7.22473e-15	0.669887	0.852	0.817	2.07068e-10	Tip cell
SSH1	7.57833e-15	0.952285	0.538	0.28	2.17202e-10	Tip cell
CUX1	8.3307e-15	0.825204	0.429	0.191	2.38766e-10	Tip cell
CTNND1	1.01728e-14	0.749434	0.593	0.316	2.91562e-10	Tip cell
TP53I111	1.06311e-14	0.919953	0.335	0.12	3.04698e-10	Tip cell
DPYD	1.07701e-14	0.77631	0.319	0.109	3.08681e-10	Tip cell
RAB3GAP1	1.09964e-14	0.632168	0.368	0.138	3.15168e-10	Tip cell
APLNR	1.12202e-14	0.823305	0.489	0.226	3.21583e-10	Tip cell
SPTBN1	1.19667e-14	0.672816	0.912	0.795	3.42977e-10	Tip cell
FAF1	1.32656e-14	0.767018	0.341	0.124	3.80205e-10	Tip cell
PGD	1.4096e-14	0.578375	0.258	0.072	4.04004e-10	Tip cell
HIF1A	1.45883e-14	0.642204	0.599	0.317	4.18116e-10	Tip cell
LIMK2	1.47492e-14	0.738883	0.363	0.141	4.22726e-10	Tip cell
TIE1	1.5735e-14	0.779106	0.742	0.495	4.50982e-10	Tip cell
RBMS1	1.60633e-14	0.903349	0.637	0.384	4.60389e-10	Tip cell
NOL4L	1.68618e-14	0.602135	0.368	0.138	4.83277e-10	Tip cell
RABGAP1	1.72904e-14	0.677934	0.352	0.128	4.95559e-10	Tip cell
LIMCH11	1.7746e-14	0.861694	0.495	0.239	5.08619e-10	Tip cell
EHBP1	1.83197e-14	0.727383	0.302	0.101	5.25061e-10	Tip cell
DENND1A	1.83965e-14	0.767182	0.253	0.072	5.27261e-10	Tip cell
RBM6	1.93014e-14	0.830292	0.478	0.228	5.53197e-10	Tip cell
ESAM1	2.01283e-14	0.670632	0.879	0.695	5.76896e-10	Tip cell
SEC61A1	2.03113e-14	0.658289	0.473	0.215	5.82142e-10	Tip cell
MIF	2.09836e-14	0.714095	0.852	0.693	6.01412e-10	Tip cell
UPP1	2.15618e-14	0.803823	0.615	0.362	6.17983e-10	Tip cell
SETD2	2.17023e-14	0.716688	0.385	0.154	6.22009e-10	Tip cell
MECOM1	2.39188e-14	1.0607	0.555	0.29	6.85537e-10	Tip cell
TMEM204	2.41967e-14	0.707466	0.615	0.335	6.93501e-10	Tip cell
ARHGEF28	2.70592e-14	0.849486	0.253	0.073	7.75545e-10	Tip cell
UBN1	2.80578e-14	0.673725	0.434	0.189	8.04165e-10	Tip cell
CALR	3.2937e-14	0.678338	0.857	0.723	9.44007e-10	Tip cell
SNRK	3.60667e-14	0.780519	0.462	0.215	1.03371e-09	Tip cell
CCN2	4.06194e-14	0.715979	0.264	0.075	1.16419e-09	Tip cell
SMURF2	4.84105e-14	0.820098	0.423	0.185	1.38749e-09	Tip cell
LAPTM4B	4.84748e-14	0.730488	0.407	0.175	1.38934e-09	Tip cell
NUTM2A-AS1	4.85562e-14	0.647851	0.379	0.154	1.39167e-09	Tip cell
RC3H1	5.23594e-14	0.612321	0.324	0.114	1.50067e-09	Tip cell
INPP5D	5.7352e-14	0.702486	0.291	0.098	1.64377e-09	Tip cell
FOXO1	6.09832e-14	0.83013	0.478	0.23	1.74784e-09	Tip cell
ASCC3	8.42904e-14	0.726338	0.291	0.098	2.41585e-09	Tip cell
HYOU1	8.83731e-14	0.600583	0.275	0.087	2.53286e-09	Tip cell
PINK1	9.07001e-14	0.638408	0.379	0.156	2.59956e-09	Tip cell
UBR3	9.14827e-14	0.636145	0.28	0.092	2.62199e-09	Tip cell
CCNY	1.21892e-13	0.734113	0.456	0.216	3.49355e-09	Tip cell
PLEKHG2	1.31021e-13	0.652157	0.297	0.104	3.7552e-09	Tip cell
NOD1	1.32788e-13	0.632001	0.302	0.103	3.80583e-09	Tip cell
MPRIP	1.67952e-13	0.742627	0.445	0.209	4.81366e-09	Tip cell
AGPAT4	1.82554e-13	0.67891	0.319	0.114	5.23218e-09	Tip cell
ABCG1	2.39247e-13	0.820656	0.434	0.199	6.85705e-09	Tip cell
PIK3R1	2.48612e-13	0.589804	0.33	0.12	7.12546e-09	Tip cell
TMEM184B	2.53624e-13	0.749009	0.451	0.217	7.26912e-09	Tip cell
CREBBP	2.58214e-13	0.573174	0.418	0.18	7.40068e-09	Tip cell
GOLM1	2.61299e-13	0.549203	0.335	0.122	7.48909e-09	Tip cell
TLE3	2.86625e-13	0.505852	0.264	0.081	8.21495e-09	Tip cell
HERC4	2.98627e-13	0.551856	0.324	0.115	8.55895e-09	Tip cell
ZMYM2	3.45388e-13	0.712002	0.368	0.155	9.89916e-09	Tip cell
KMT2C	4.07387e-13	0.722146	0.467	0.233	1.16761e-08	Tip cell
FAM214A	4.28382e-13	0.95771	0.335	0.131	1.22779e-08	Tip cell
STK38	4.72424e-13	0.505734	0.286	0.096	1.35401e-08	Tip cell
AP3B1	4.77331e-13	0.628347	0.346	0.137	1.36808e-08	Tip cell
SAMD4A	5.26196e-13	1.07752	0.352	0.139	1.50813e-08	Tip cell
CD34	5.34868e-13	0.783754	0.791	0.587	1.53299e-08	Tip cell
CASK	5.5444e-13	0.520636	0.258	0.082	1.58908e-08	Tip cell
RAB13	5.70568e-13	0.682386	0.797	0.67	1.6353e-08	Tip cell
TBC1D22A	5.95046e-13	0.717399	0.335	0.131	1.70546e-08	Tip cell
PBRM1	6.38281e-13	0.669102	0.379	0.161	1.82938e-08	Tip cell
PTPN14	6.60518e-13	0.903653	0.484	0.249	1.89311e-08	Tip cell
MKLN1	6.79048e-13	0.773203	0.434	0.208	1.94622e-08	Tip cell
CAMK1D	7.04838e-13	0.663805	0.302	0.108	2.02013e-08	Tip cell
OTUD4	7.33898e-13	0.725882	0.319	0.12	2.10342e-08	Tip cell
MPZL2	7.4289e-13	0.624363	0.429	0.188	2.1292e-08	Tip cell
FBXO11	8.22316e-13	0.863399	0.445	0.222	2.35684e-08	Tip cell
KIF1B	8.24031e-13	0.648903	0.368	0.157	2.36176e-08	Tip cell
RC3H2	9.05346e-13	0.612479	0.302	0.107	2.59481e-08	Tip cell
SCLT1	9.62024e-13	0.615616	0.258	0.083	2.75726e-08	Tip cell
USP9X	1.06002e-12	0.725778	0.374	0.162	3.03813e-08	Tip cell
MAST41	1.14037e-12	0.805029	0.626	0.375	3.26843e-08	Tip cell
VPS13D	1.35285e-12	0.585853	0.291	0.103	3.8774e-08	Tip cell
TNPO1	1.53022e-12	0.573456	0.407	0.179	4.38576e-08	Tip cell
DCHS1	1.54574e-12	0.586167	0.341	0.133	4.43025e-08	Tip cell
FOXJ3	1.59675e-12	0.603143	0.302	0.112	4.57644e-08	Tip cell
SIL1	1.6057e-12	0.681905	0.302	0.11	4.60208e-08	Tip cell
NT5E	1.78607e-12	0.669041	0.401	0.182	5.11905e-08	Tip cell
ATP8B1	1.92213e-12	0.759154	0.357	0.146	5.50902e-08	Tip cell
CERK	2.07339e-12	0.587506	0.319	0.119	5.94253e-08	Tip cell
PUM2	2.14937e-12	0.613774	0.396	0.176	6.1603e-08	Tip cell
BAZ2B	2.45948e-12	0.737421	0.582	0.348	7.04911e-08	Tip cell
SYNPO1	2.47437e-12	0.554303	0.593	0.321	7.09179e-08	Tip cell
TMCC3	2.52159e-12	0.574739	0.324	0.121	7.22714e-08	Tip cell
SND1	2.54535e-12	0.637542	0.385	0.166	7.29523e-08	Tip cell
ELL2	2.73889e-12	0.778649	0.302	0.113	7.84993e-08	Tip cell
NT5C2	2.7408e-12	0.648587	0.313	0.118	7.8554e-08	Tip cell
OAF	2.99424e-12	0.56088	0.374	0.159	8.5818e-08	Tip cell
NIPBL	3.06014e-12	0.691389	0.495	0.262	8.77067e-08	Tip cell
DYNC1H1	3.06603e-12	0.733897	0.571	0.336	8.78755e-08	Tip cell
DYRK1A	3.08651e-12	0.785093	0.313	0.124	8.84624e-08	Tip cell
VCP	3.31482e-12	0.664705	0.615	0.378	9.50059e-08	Tip cell
LARP4	3.63694e-12	0.547503	0.258	0.086	1.04238e-07	Tip cell
ZNF521	3.78325e-12	0.812756	0.429	0.209	1.08432e-07	Tip cell
MCTP1	3.90538e-12	0.924409	0.555	0.324	1.11932e-07	Tip cell
EFCAB2	4.12146e-12	0.602093	0.258	0.086	1.18125e-07	Tip cell
ZNF638	4.20121e-12	0.782259	0.467	0.245	1.20411e-07	Tip cell
PHLDB1	4.46911e-12	0.547736	0.357	0.148	1.28089e-07	Tip cell
TBC1D11	4.79395e-12	0.636638	0.39	0.179	1.37399e-07	Tip cell
OSBPL10	5.15285e-12	0.6162	0.253	0.083	1.47686e-07	Tip cell
THBS1	5.27442e-12	0.732565	0.352	0.143	1.5117e-07	Tip cell
FZD4	5.39874e-12	0.575564	0.44	0.207	1.54733e-07	Tip cell
ZNF83	5.89131e-12	0.689961	0.335	0.138	1.68851e-07	Tip cell
DACH1	6.02057e-12	0.886473	0.286	0.107	1.72556e-07	Tip cell
GATAD2A	6.89793e-12	0.661531	0.352	0.148	1.97702e-07	Tip cell
TNFRSF6B	7.83329e-12	0.390144	0.286	0.096	2.2451e-07	Tip cell
ADCY4	8.11028e-12	0.645722	0.626	0.39	2.32449e-07	Tip cell
BGN1	8.86046e-12	0.748301	0.445	0.215	2.5395e-07	Tip cell
ARHGEF3	1.01782e-11	0.690215	0.418	0.196	2.91717e-07	Tip cell
UTRN	1.06012e-11	0.868417	0.676	0.484	3.03842e-07	Tip cell
UBR5	1.096e-11	0.654924	0.385	0.174	3.14124e-07	Tip cell
FRYL	1.20341e-11	0.824183	0.478	0.263	3.44909e-07	Tip cell
RALA	1.27503e-11	0.698517	0.522	0.295	3.65437e-07	Tip cell
HDLBP	1.31215e-11	0.592168	0.577	0.344	3.76074e-07	Tip cell
SAT11	1.38176e-11	1.22851	0.912	0.846	3.96027e-07	Tip cell
UCK2	1.51611e-11	0.51668	0.308	0.117	4.34532e-07	Tip cell
RASA1	1.58016e-11	0.585097	0.286	0.107	4.5289e-07	Tip cell
MYO9B	1.63746e-11	0.625447	0.313	0.126	4.69311e-07	Tip cell
CDH51	1.85474e-11	0.634795	0.758	0.569	5.31587e-07	Tip cell
TBC1D4	1.88575e-11	0.690326	0.286	0.107	5.40474e-07	Tip cell
BACH1	1.91316e-11	0.612232	0.308	0.119	5.48331e-07	Tip cell
IQSEC1	1.96452e-11	0.599773	0.313	0.122	5.63052e-07	Tip cell
ETV6	2.38197e-11	0.892238	0.357	0.168	6.82696e-07	Tip cell
CHD3	2.50884e-11	0.551028	0.291	0.112	7.19058e-07	Tip cell
IDH2	2.64877e-11	0.597687	0.341	0.143	7.59163e-07	Tip cell
EHMT1	2.74787e-11	0.681318	0.357	0.161	7.87566e-07	Tip cell
ATP2A2	3.0081e-11	0.604153	0.401	0.193	8.6215e-07	Tip cell
CEP350	3.02614e-11	0.630974	0.379	0.175	8.67322e-07	Tip cell
GIT2	3.19337e-11	0.577541	0.297	0.114	9.15251e-07	Tip cell
TSPAN13	3.49233e-11	0.674031	0.412	0.199	1.00094e-06	Tip cell
CTSB	3.52312e-11	0.577331	0.67	0.438	1.00976e-06	Tip cell
BAG3	3.55853e-11	0.845008	0.582	0.384	1.01991e-06	Tip cell
ACAP2	3.60731e-11	0.597556	0.516	0.295	1.03389e-06	Tip cell
TAOK1	4.00148e-11	0.686288	0.396	0.196	1.14686e-06	Tip cell
ARHGAP29	4.25021e-11	0.656513	0.83	0.67	1.21815e-06	Tip cell
USP3	4.30827e-11	0.521832	0.297	0.113	1.23479e-06	Tip cell
HOOK3	4.53633e-11	0.61154	0.451	0.238	1.30016e-06	Tip cell
HSPH1	4.53807e-11	0.883447	0.648	0.444	1.30066e-06	Tip cell
BICD1	4.57279e-11	0.634787	0.275	0.104	1.31061e-06	Tip cell
ZBTB1	4.70979e-11	0.493311	0.258	0.091	1.34987e-06	Tip cell
LUZP1	4.78283e-11	0.63712	0.698	0.476	1.37081e-06	Tip cell
G3BP1	4.91093e-11	0.658761	0.527	0.308	1.40752e-06	Tip cell
TJP11	4.97759e-11	0.593949	0.692	0.484	1.42663e-06	Tip cell
NME4	5.09642e-11	0.677983	0.484	0.26	1.46068e-06	Tip cell
FNDC3A	5.18837e-11	0.654831	0.368	0.171	1.48704e-06	Tip cell
HK1	5.23287e-11	0.571268	0.341	0.148	1.49979e-06	Tip cell
ANO6	6.37884e-11	0.647701	0.418	0.206	1.82824e-06	Tip cell
CEP112	6.76729e-11	0.775681	0.341	0.154	1.93957e-06	Tip cell
RBM4	6.97104e-11	0.509119	0.39	0.178	1.99797e-06	Tip cell
ATXN2	7.05512e-11	0.656943	0.363	0.171	2.02207e-06	Tip cell
DAB2IP	7.09678e-11	0.607155	0.346	0.152	2.03401e-06	Tip cell
SLC25A32	7.33664e-11	0.558244	0.346	0.153	2.10275e-06	Tip cell
SH2D3C	7.62891e-11	0.627616	0.456	0.237	2.18652e-06	Tip cell
CYBA	8.36057e-11	0.630641	0.632	0.398	2.39622e-06	Tip cell
PIBF1	9.05361e-11	0.454283	0.319	0.129	2.59485e-06	Tip cell
TEAD1	9.30618e-11	0.763353	0.297	0.125	2.66724e-06	Tip cell
LRP6	9.80496e-11	0.498945	0.275	0.102	2.8102e-06	Tip cell
CDH131	9.92958e-11	1.14975	0.582	0.393	2.84592e-06	Tip cell
DBN1	1.08809e-10	0.537642	0.516	0.275	3.11857e-06	Tip cell
SEC13	1.09898e-10	0.641955	0.456	0.244	3.14979e-06	Tip cell
MAGED2	1.12161e-10	0.691087	0.61	0.412	3.21465e-06	Tip cell
TSC22D11	1.13153e-10	0.648141	0.857	0.682	3.24308e-06	Tip cell
ZMIZ1	1.23099e-10	0.667969	0.396	0.192	3.52813e-06	Tip cell
MYO6	1.28281e-10	0.581008	0.379	0.176	3.67665e-06	Tip cell
C20orf194	1.28335e-10	0.555698	0.264	0.099	3.67822e-06	Tip cell
ZMYM4	1.29707e-10	0.552963	0.258	0.096	3.71753e-06	Tip cell
CCDC31	1.37277e-10	0.68339	0.445	0.218	3.93451e-06	Tip cell
NUMB	1.40387e-10	0.625154	0.484	0.265	4.02364e-06	Tip cell
HSPA4	1.42062e-10	0.563999	0.357	0.162	4.07165e-06	Tip cell
SIN3B	1.58361e-10	0.519247	0.302	0.121	4.53878e-06	Tip cell
NFAT5	1.63685e-10	0.787645	0.527	0.321	4.69136e-06	Tip cell
GNAI1	1.65927e-10	0.607956	0.28	0.109	4.75563e-06	Tip cell
TNFAIP1	1.74771e-10	0.620016	0.434	0.233	5.00912e-06	Tip cell
HSPA5	1.78508e-10	0.628643	0.676	0.49	5.11621e-06	Tip cell
SMARCA4	1.80229e-10	0.588965	0.357	0.163	5.16555e-06	Tip cell
RBMS2	1.88326e-10	0.659049	0.451	0.24	5.39762e-06	Tip cell
PHKB	1.92916e-10	0.527546	0.401	0.191	5.52917e-06	Tip cell
SLC12A21	1.98243e-10	0.666374	0.346	0.158	5.68185e-06	Tip cell
HUWE1	1.98884e-10	0.618197	0.385	0.187	5.70022e-06	Tip cell
TRAK1	2.13412e-10	0.613875	0.275	0.11	6.11659e-06	Tip cell
CUL1	2.20094e-10	0.583621	0.286	0.112	6.30811e-06	Tip cell
SEC31A	2.28043e-10	0.502772	0.456	0.238	6.53593e-06	Tip cell
YWHAG	2.32027e-10	0.576754	0.495	0.284	6.65012e-06	Tip cell
PARP4	2.34264e-10	0.433717	0.253	0.09	6.71424e-06	Tip cell
COPA	2.37179e-10	0.665743	0.39	0.191	6.79778e-06	Tip cell
DUSP6	2.38897e-10	0.685702	0.571	0.362	6.84704e-06	Tip cell
PRKD3	2.43848e-10	0.557437	0.39	0.188	6.98893e-06	Tip cell
CDC42BPB	2.67247e-10	0.654878	0.401	0.202	7.65956e-06	Tip cell
CDC42EP1	2.7103e-10	0.62426	0.451	0.239	7.76799e-06	Tip cell
ATP6AP1	2.79036e-10	0.581147	0.473	0.255	7.99746e-06	Tip cell
NEK7	2.93112e-10	0.510588	0.374	0.175	8.40089e-06	Tip cell
HNRNPL	2.97208e-10	0.576534	0.451	0.238	8.51827e-06	Tip cell
ARFGEF1	3.10542e-10	0.512843	0.286	0.113	8.90044e-06	Tip cell
RUFY3	3.2043e-10	0.459935	0.264	0.099	9.18385e-06	Tip cell
PDIA3	3.34537e-10	0.621843	0.797	0.666	9.58816e-06	Tip cell
ZCCHC7	3.44565e-10	0.585313	0.346	0.158	9.87559e-06	Tip cell
NSMCE2	3.83396e-10	0.6982	0.319	0.145	1.09885e-05	Tip cell
KIF2A	3.96615e-10	0.509941	0.297	0.121	1.13674e-05	Tip cell
ACTN41	3.98363e-10	0.602671	0.747	0.559	1.14175e-05	Tip cell
KAT6A	4.25037e-10	0.561	0.44	0.233	1.2182e-05	Tip cell
DAPK3	4.40963e-10	0.60297	0.429	0.225	1.26385e-05	Tip cell
PAN3	4.51683e-10	0.588712	0.346	0.16	1.29457e-05	Tip cell
EMCN	4.66089e-10	0.728332	0.808	0.679	1.33586e-05	Tip cell
NAPG	5.41383e-10	0.490549	0.297	0.122	1.55166e-05	Tip cell
AEBP2	5.43169e-10	0.54335	0.269	0.107	1.55678e-05	Tip cell
CNOT6L1	5.45682e-10	0.546461	0.368	0.176	1.56398e-05	Tip cell
MED13	5.87358e-10	0.539781	0.346	0.161	1.68343e-05	Tip cell
AMOTL1	6.05127e-10	0.558798	0.319	0.141	1.73435e-05	Tip cell
HECTD1	6.41625e-10	0.553964	0.423	0.22	1.83896e-05	Tip cell
RNF145	6.57645e-10	0.656716	0.434	0.233	1.88488e-05	Tip cell
HACD3	6.79187e-10	0.564875	0.429	0.224	1.94662e-05	Tip cell
COX16	7.04803e-10	0.546703	0.385	0.187	2.02004e-05	Tip cell
TRPM7	7.12477e-10	0.499198	0.253	0.095	2.04203e-05	Tip cell
OGT	7.48856e-10	0.659571	0.313	0.143	2.1463e-05	Tip cell
LCOR	7.65684e-10	0.468286	0.253	0.095	2.19453e-05	Tip cell
NCOA3	8.36525e-10	0.554423	0.363	0.171	2.39757e-05	Tip cell
YPEL2	8.53972e-10	0.573089	0.462	0.25	2.44757e-05	Tip cell
EVI5	8.98394e-10	0.578783	0.33	0.151	2.57489e-05	Tip cell
FAR1	8.9978e-10	0.54021	0.291	0.123	2.57886e-05	Tip cell
KANSL1	9.38771e-10	0.662753	0.313	0.142	2.69061e-05	Tip cell
EML4	9.94278e-10	0.664526	0.396	0.202	2.8497e-05	Tip cell
TGFB1	1.02762e-09	0.57112	0.484	0.278	2.94525e-05	Tip cell
RBM33	1.08804e-09	0.473421	0.28	0.113	3.11842e-05	Tip cell
SPATS2	1.09561e-09	0.60804	0.346	0.162	3.14013e-05	Tip cell
CTHRC1	1.10242e-09	0.661741	0.478	0.262	3.15965e-05	Tip cell
CD931	1.22977e-09	0.590533	0.698	0.512	3.52466e-05	Tip cell
TOP1	1.29136e-09	0.644986	0.56	0.359	3.70117e-05	Tip cell
TSPAN15	1.33667e-09	0.578963	0.302	0.132	3.83102e-05	Tip cell
MARK3	1.34161e-09	0.590957	0.39	0.201	3.84518e-05	Tip cell
SOS11	1.38492e-09	0.532246	0.319	0.143	3.96933e-05	Tip cell
POLR2A	1.43107e-09	0.650688	0.44	0.242	4.10159e-05	Tip cell
UBE2K	1.47707e-09	0.568863	0.423	0.227	4.23342e-05	Tip cell
RAP1B	1.49723e-09	0.648123	0.593	0.391	4.2912e-05	Tip cell
ELOVL1	1.57399e-09	0.559097	0.489	0.276	4.51121e-05	Tip cell
ACSL5	1.5763e-09	0.438688	0.313	0.134	4.51782e-05	Tip cell
KDM2A	1.67873e-09	0.606674	0.39	0.198	4.81142e-05	Tip cell
HCLS1	1.70688e-09	0.551483	0.253	0.098	4.89208e-05	Tip cell
FBXW11	1.7375e-09	0.553695	0.264	0.107	4.97984e-05	Tip cell
IPO11	1.84805e-09	0.59672	0.396	0.197	5.29669e-05	Tip cell
XAF11	2.14613e-09	0.59353	0.505	0.294	6.15101e-05	Tip cell
SPEN	2.15325e-09	0.504952	0.33	0.152	6.17142e-05	Tip cell
USP33	2.26669e-09	0.505168	0.302	0.13	6.49655e-05	Tip cell
TBL1XR1	2.31653e-09	0.629973	0.379	0.187	6.6394e-05	Tip cell
ATF7	2.42462e-09	0.495587	0.357	0.172	6.94919e-05	Tip cell
CISD2	2.42589e-09	0.492355	0.319	0.145	6.95286e-05	Tip cell
VPS53	2.4268e-09	0.456277	0.253	0.096	6.95545e-05	Tip cell
UBE2F	2.53605e-09	0.459726	0.313	0.139	7.26858e-05	Tip cell
TDRP	2.5922e-09	0.502243	0.275	0.112	7.42949e-05	Tip cell
FNIP1	2.81209e-09	0.482657	0.396	0.197	8.05974e-05	Tip cell
UBR4	2.88641e-09	0.626198	0.341	0.165	8.27275e-05	Tip cell
COPG1	3.04133e-09	0.474091	0.269	0.111	8.71674e-05	Tip cell
PPP1R16B1	3.13934e-09	0.617044	0.308	0.138	8.99766e-05	Tip cell
MTAP	3.17985e-09	0.52393	0.253	0.099	9.11378e-05	Tip cell
NXN	3.24093e-09	0.685767	0.368	0.189	9.28882e-05	Tip cell
WWTR1	3.27414e-09	0.602515	0.676	0.483	9.38401e-05	Tip cell
COL18A1	3.27637e-09	0.665034	0.599	0.419	9.39042e-05	Tip cell
CUL3	3.42941e-09	0.513915	0.341	0.161	9.82904e-05	Tip cell
CSNK1G3	3.53533e-09	0.492036	0.291	0.126	0.000101326	Tip cell
ZFYVE16	3.68164e-09	0.51616	0.275	0.117	0.00010552	Tip cell
LARP4B	3.71115e-09	0.544541	0.253	0.101	0.000106365	Tip cell
PDGFD1	3.89256e-09	0.546349	0.286	0.121	0.000111565	Tip cell
EFNB1	3.90383e-09	0.48424	0.253	0.099	0.000111888	Tip cell
HNRNPU	3.9043e-09	0.665408	0.698	0.543	0.000111901	Tip cell
GOLIM4	4.0897e-09	0.567589	0.423	0.224	0.000117215	Tip cell
NEDD9	4.16801e-09	0.519526	0.709	0.509	0.000119459	Tip cell
IL4R	4.28194e-09	0.496669	0.352	0.164	0.000122725	Tip cell
FNBP1L	4.39424e-09	0.671076	0.385	0.204	0.000125943	Tip cell
DLG1	4.50632e-09	0.525194	0.302	0.134	0.000129156	Tip cell
HELZ	5.07575e-09	0.472035	0.291	0.129	0.000145476	Tip cell
TMEM263	5.11431e-09	0.574191	0.297	0.131	0.000146581	Tip cell
DDX17	5.339e-09	0.665195	0.692	0.494	0.000153021	Tip cell
CSNK1A1	5.71841e-09	0.481256	0.725	0.53	0.000163895	Tip cell
AGO3	5.90452e-09	0.657121	0.324	0.155	0.00016923	Tip cell
SMG7	6.74236e-09	0.481238	0.264	0.111	0.000193243	Tip cell
SH2B3	7.04306e-09	0.446696	0.335	0.156	0.000201861	Tip cell
SENP5	7.63682e-09	0.460678	0.28	0.12	0.000218879	Tip cell
SMAD2	7.73138e-09	0.63726	0.44	0.258	0.000221589	Tip cell
SRPRB	7.80412e-09	0.486086	0.313	0.144	0.000223674	Tip cell
PTPN11	7.83851e-09	0.532821	0.357	0.179	0.000224659	Tip cell
PPP1R13B	8.13185e-09	0.815684	0.313	0.155	0.000233067	Tip cell
GNS	8.19324e-09	0.594582	0.396	0.206	0.000234827	Tip cell
POGZ	8.2405e-09	0.544545	0.357	0.178	0.000236181	Tip cell
ZNF267	8.25585e-09	0.483152	0.33	0.155	0.000236621	Tip cell
SGK1	9.06299e-09	0.502818	0.566	0.357	0.000259754	Tip cell
GLG1	9.35533e-09	0.531951	0.484	0.285	0.000268133	Tip cell
MPDZ	9.4956e-09	0.564024	0.352	0.179	0.000272153	Tip cell
RABEP1	9.75807e-09	0.538692	0.33	0.155	0.000279676	Tip cell
TNKS2	9.80581e-09	0.511867	0.297	0.134	0.000281044	Tip cell
IPO7	1.04366e-08	0.53071	0.385	0.198	0.000299124	Tip cell
ARPC5L	1.08839e-08	0.524501	0.544	0.345	0.000311942	Tip cell
STC1	1.108e-08	0.378191	0.555	0.323	0.000317565	Tip cell
GGT5	1.13037e-08	0.502704	0.33	0.155	0.000323977	Tip cell
FHL3	1.16484e-08	0.455687	0.28	0.121	0.000333854	Tip cell
ATP6V1D	1.19779e-08	0.564035	0.33	0.16	0.000343299	Tip cell
EIF4EBP1	1.28094e-08	0.614338	0.324	0.157	0.000367129	Tip cell
TNFAIP3	1.36167e-08	0.580375	0.467	0.261	0.000390269	Tip cell
F2R	1.42432e-08	0.519807	0.39	0.203	0.000408224	Tip cell
MAN1A2	1.46204e-08	0.51162	0.357	0.178	0.000419034	Tip cell
TUBA1C	1.51415e-08	0.524406	0.451	0.257	0.000433969	Tip cell
SARNP	1.53867e-08	0.467492	0.335	0.156	0.000440998	Tip cell
LMNA	1.64036e-08	0.528259	0.929	0.842	0.000470144	Tip cell
SORBS21	1.65859e-08	0.890693	0.341	0.171	0.000475368	Tip cell
FGD4	1.73034e-08	0.525631	0.269	0.115	0.000495933	Tip cell
MRPL17	1.77205e-08	0.718964	0.44	0.262	0.000507886	Tip cell
YWHAQ	1.80049e-08	0.572156	0.72	0.589	0.000516038	Tip cell
EMC8	1.96909e-08	0.478489	0.313	0.149	0.00056436	Tip cell
RFTN1	2.1235e-08	0.699914	0.335	0.172	0.000608617	Tip cell
BRWD1	2.1744e-08	0.500355	0.341	0.169	0.000623204	Tip cell
ATP11C	2.18547e-08	0.546074	0.275	0.121	0.000626378	Tip cell
PAFAH1B1	2.26534e-08	0.550078	0.489	0.291	0.000649268	Tip cell
SEMA6B	2.35545e-08	0.393205	0.291	0.128	0.000675096	Tip cell
NEDD4	2.37076e-08	0.512238	0.258	0.112	0.000679482	Tip cell
SLMAP	2.37255e-08	0.443059	0.264	0.112	0.000679996	Tip cell
CPSF6	2.3866e-08	0.493564	0.313	0.149	0.000684023	Tip cell
STIM2	2.42536e-08	0.514893	0.346	0.178	0.000695132	Tip cell
ZNF644	2.46574e-08	0.586537	0.374	0.196	0.000706707	Tip cell
DCAF5	2.56061e-08	0.433716	0.286	0.127	0.000733896	Tip cell
SPSB1	2.60724e-08	0.552324	0.275	0.119	0.000747261	Tip cell
TBRG1	2.65552e-08	0.605924	0.385	0.215	0.0007611	Tip cell
COMMD2	2.87374e-08	0.516407	0.313	0.15	0.000823644	Tip cell
ARIH1	2.87665e-08	0.737609	0.456	0.279	0.000824478	Tip cell
ACIN1	2.99825e-08	0.534095	0.385	0.205	0.000859329	Tip cell
HEY11	3.16563e-08	0.343195	0.385	0.186	0.0009073	Tip cell
FAM171A1	3.25517e-08	0.41298	0.286	0.128	0.000932964	Tip cell
STAT3	3.45957e-08	0.532291	0.731	0.562	0.000991549	Tip cell
ZNF800	3.49502e-08	0.445915	0.374	0.195	0.00100171	Tip cell
JAG11	3.50248e-08	0.422331	0.484	0.272	0.00100385	Tip cell
OSBPL9	3.57179e-08	0.54327	0.319	0.157	0.00102371	Tip cell
SS18	3.63646e-08	0.494267	0.275	0.125	0.00104224	Tip cell
PPP3CC	3.83782e-08	0.501006	0.324	0.159	0.00109996	Tip cell
SSR3	3.86999e-08	0.536158	0.571	0.379	0.00110918	Tip cell
VEZT	4.04304e-08	0.551486	0.357	0.184	0.00115877	Tip cell
SENP6	4.05055e-08	0.506974	0.374	0.198	0.00116093	Tip cell
SLC29A1	4.34122e-08	0.567017	0.451	0.265	0.00124424	Tip cell
KITLG	4.60643e-08	0.673395	0.28	0.13	0.00132025	Tip cell
MTDH	5.03274e-08	0.496751	0.736	0.605	0.00144243	Tip cell
HGS	5.066e-08	0.461956	0.269	0.12	0.00145197	Tip cell
MGAT4A	5.22209e-08	0.554287	0.33	0.164	0.0014967	Tip cell
KIAA1109	5.36205e-08	0.473996	0.308	0.148	0.00153682	Tip cell
USP47	5.45156e-08	0.502485	0.341	0.174	0.00156247	Tip cell
FAM49B	5.61883e-08	0.527324	0.264	0.117	0.00161041	Tip cell
TCF7L2	5.78754e-08	0.568493	0.374	0.2	0.00165877	Tip cell
ASXL1	5.80704e-08	0.452745	0.462	0.269	0.00166436	Tip cell
PPP4R1	6.03416e-08	0.487535	0.319	0.16	0.00172945	Tip cell
PTPN1	6.0461e-08	0.501493	0.313	0.153	0.00173287	Tip cell
PCDH1	6.23163e-08	0.466322	0.313	0.148	0.00178605	Tip cell
PSMD1	6.29223e-08	0.498518	0.379	0.205	0.00180342	Tip cell
MED15	6.56762e-08	0.4953	0.297	0.142	0.00188234	Tip cell
SMAD1	6.8149e-08	0.626188	0.451	0.271	0.00195322	Tip cell
HIP1	6.81977e-08	0.530344	0.451	0.261	0.00195461	Tip cell
CD461	7.10468e-08	0.66416	0.577	0.406	0.00203627	Tip cell
ATF7IP	7.16024e-08	0.567805	0.33	0.173	0.0020522	Tip cell
SENP7	7.56017e-08	0.420929	0.253	0.107	0.00216682	Tip cell
TSPAN3	7.59986e-08	0.519692	0.451	0.272	0.0021782	Tip cell
CDC42BPA1	7.65791e-08	0.642956	0.522	0.337	0.00219483	Tip cell
SPTAN11	7.87083e-08	0.522868	0.665	0.464	0.00225586	Tip cell
CMTM8	7.97874e-08	0.729141	0.44	0.275	0.00228679	Tip cell
SETX	7.9939e-08	0.468273	0.324	0.164	0.00229113	Tip cell
CAPRIN1	8.19979e-08	0.413238	0.385	0.204	0.00235014	Tip cell
NIN	8.79944e-08	0.404396	0.269	0.118	0.00252201	Tip cell
TMEM87B	9.15787e-08	0.405462	0.264	0.116	0.00262474	Tip cell
PPP1R12A	9.19438e-08	0.506491	0.527	0.34	0.0026352	Tip cell
FXYD5	9.50472e-08	0.435616	0.901	0.869	0.00272415	Tip cell
EPHA41	9.81699e-08	0.661398	0.308	0.151	0.00281365	Tip cell
SMCHD1	1.00901e-07	0.490364	0.412	0.234	0.00289192	Tip cell
PPFIBP1	1.05134e-07	0.352311	0.681	0.468	0.00301325	Tip cell
CLTC	1.06419e-07	0.536529	0.434	0.257	0.00305006	Tip cell
NUP98	1.07358e-07	0.508819	0.28	0.131	0.00307697	Tip cell
PUM1	1.11301e-07	0.50416	0.423	0.248	0.00319	Tip cell
NDUFA12	1.12623e-07	0.604896	0.676	0.571	0.00322787	Tip cell
PPP3R1	1.19124e-07	0.520987	0.319	0.162	0.00341423	Tip cell
NUMA1	1.25324e-07	0.55983	0.396	0.225	0.00359191	Tip cell
PDS5A	1.31774e-07	0.512322	0.313	0.161	0.00377679	Tip cell
CLIC41	1.35687e-07	0.577568	0.692	0.501	0.00388893	Tip cell
CDA1	1.3738e-07	0.531932	0.286	0.135	0.00393744	Tip cell
NOVA2	1.41406e-07	0.415679	0.313	0.155	0.00405285	Tip cell
YLPM1	1.42413e-07	0.38917	0.258	0.115	0.0040817	Tip cell
LTBP11	1.54093e-07	0.645787	0.324	0.171	0.00441645	Tip cell
YWHAZ	1.59151e-07	0.538993	0.681	0.526	0.00456143	Tip cell
SPRY1	1.62095e-07	0.479012	0.588	0.38	0.00464582	Tip cell
ARHGEF15	1.67612e-07	0.466068	0.346	0.179	0.00480392	Tip cell
CCNH	1.71774e-07	0.593497	0.385	0.223	0.0049232	Tip cell
CREB3L2	1.78697e-07	0.52061	0.258	0.12	0.00512164	Tip cell
EDEM3	1.84372e-07	0.413986	0.253	0.111	0.00528428	Tip cell
TXNL1	1.87769e-07	0.504612	0.511	0.323	0.00538165	Tip cell
SMC6	1.90197e-07	0.421205	0.264	0.12	0.00545125	Tip cell
USP22	1.92296e-07	0.498318	0.434	0.262	0.0055114	Tip cell
TEX264	1.92806e-07	0.482945	0.473	0.288	0.00552602	Tip cell
DGKZ	2.00303e-07	0.476078	0.264	0.123	0.00574088	Tip cell
AFF4	2.07444e-07	0.560874	0.527	0.344	0.00594554	Tip cell
GNB1	2.0801e-07	0.578254	0.604	0.448	0.00596177	Tip cell
SOS2	2.29158e-07	0.380917	0.258	0.116	0.00656788	Tip cell
DENND5A	2.37785e-07	0.567542	0.324	0.169	0.00681516	Tip cell
KIAA16711	2.4751e-07	0.402443	0.33	0.166	0.00709389	Tip cell
CHCHD3	2.50162e-07	0.483617	0.396	0.225	0.00716988	Tip cell
TMEM255B	2.61023e-07	0.434789	0.593	0.392	0.00748117	Tip cell
TLN1	2.67127e-07	0.524274	0.505	0.331	0.00765613	Tip cell
CAMSAP2	3.0011e-07	0.539915	0.308	0.159	0.00860145	Tip cell
RALGAPA2	3.03899e-07	0.903047	0.489	0.319	0.00871004	Tip cell
CDK6	3.13953e-07	0.503721	0.253	0.118	0.0089982	Tip cell
CIAO1	3.26332e-07	0.476354	0.286	0.138	0.009353	Tip cell
ROBO4	3.29433e-07	0.513805	0.533	0.354	0.00944187	Tip cell
SWAP70	3.36708e-07	0.522506	0.604	0.45	0.00965037	Tip cell
COPB2	3.57308e-07	0.516256	0.308	0.156	0.0102408	Tip cell
HMOX2	3.63908e-07	0.517635	0.412	0.239	0.01043	Tip cell
SNX9	3.77549e-07	0.665711	0.462	0.3	0.0108209	Tip cell
WDR70	3.85151e-07	0.473772	0.269	0.127	0.0110388	Tip cell
RREB1	3.91931e-07	0.532097	0.264	0.122	0.0112331	Tip cell
ABHD17A	4.09552e-07	0.47098	0.385	0.22	0.0117382	Tip cell
TRPC4AP	4.09701e-07	0.454308	0.275	0.131	0.0117424	Tip cell
SLC30A7	4.10173e-07	0.403717	0.297	0.145	0.011756	Tip cell
AGO2	4.33975e-07	0.369773	0.297	0.147	0.0124382	Tip cell
DCAF7	4.6412e-07	0.482639	0.363	0.197	0.0133022	Tip cell
ACER3	4.93158e-07	0.421673	0.264	0.125	0.0141344	Tip cell
MBNL1	6.48692e-07	0.730945	0.665	0.535	0.0185922	Tip cell
C18orf32	6.63002e-07	0.483187	0.275	0.136	0.0190023	Tip cell
BCR	6.89249e-07	0.403379	0.368	0.204	0.0197546	Tip cell
TTC14	7.21819e-07	0.389607	0.264	0.125	0.0206881	Tip cell
ADNP	7.25814e-07	0.367133	0.269	0.128	0.0208025	Tip cell
PKN2	7.3929e-07	0.632846	0.39	0.236	0.0211888	Tip cell
IMMP2L	7.43454e-07	0.501778	0.28	0.139	0.0213081	Tip cell
KIDINS220	7.7787e-07	0.406041	0.308	0.157	0.0222945	Tip cell
TAF15	7.85637e-07	0.488346	0.434	0.27	0.0225171	Tip cell
PKIG1	8.49228e-07	0.50858	0.648	0.502	0.0243397	Tip cell
CYFIP1	8.67457e-07	0.505591	0.374	0.216	0.0248622	Tip cell
IKBIP	8.78916e-07	0.500341	0.423	0.268	0.0251906	Tip cell
PRDM2	8.91746e-07	0.433676	0.258	0.123	0.0255583	Tip cell
TKT	9.27697e-07	0.477246	0.434	0.265	0.0265887	Tip cell
STX8	9.31782e-07	0.462067	0.363	0.212	0.0267058	Tip cell
ZFR	9.36777e-07	0.49884	0.357	0.202	0.026849	Tip cell
RNF216	9.49158e-07	0.441277	0.33	0.179	0.0272038	Tip cell
XRN1	9.51798e-07	0.446224	0.313	0.165	0.0272795	Tip cell
EPRS	9.59285e-07	0.404642	0.335	0.181	0.0274941	Tip cell
PECAM1	9.74806e-07	0.448046	0.962	0.927	0.0279389	Tip cell
ARHGAP21	9.87239e-07	0.469469	0.258	0.126	0.0282952	Tip cell
PARVA	9.9494e-07	0.504469	0.374	0.218	0.028516	Tip cell
YWHAB	1.09998e-06	0.396366	0.841	0.765	0.0315265	Tip cell
PLEKHB2	1.13706e-06	0.471163	0.324	0.179	0.0325892	Tip cell
PCM1	1.15311e-06	0.449347	0.456	0.288	0.0330492	Tip cell
TES	1.18176e-06	0.477171	0.407	0.238	0.0338705	Tip cell
KCMF1	1.18496e-06	0.40328	0.28	0.142	0.0339621	Tip cell
DIAPH1	1.21783e-06	0.520807	0.341	0.185	0.0349043	Tip cell
THOC2	1.22326e-06	0.471982	0.379	0.218	0.0350598	Tip cell
CDC27	1.24246e-06	0.470016	0.396	0.24	0.03561	Tip cell
XRCC5	1.25551e-06	0.451968	0.588	0.416	0.0359842	Tip cell
KBTBD2	1.25806e-06	0.414147	0.363	0.202	0.0360572	Tip cell
SRFBP1	1.28399e-06	0.373332	0.264	0.127	0.0368005	Tip cell
CRYBG3	1.30322e-06	0.409236	0.346	0.188	0.0373517	Tip cell
PANK2	1.32273e-06	0.373598	0.269	0.132	0.0379106	Tip cell
FKBP10	1.43577e-06	0.429143	0.291	0.148	0.0411506	Tip cell
MGMT	1.46857e-06	0.492842	0.544	0.388	0.0420906	Tip cell
KPNA4	1.51301e-06	0.604518	0.363	0.214	0.0433643	Tip cell
ITFG1	1.57085e-06	0.466259	0.401	0.238	0.045022	Tip cell
EIF4G2	1.61913e-06	0.404594	0.808	0.693	0.046406	Tip cell
ABI2	1.6926e-06	0.414373	0.313	0.167	0.0485118	Tip cell
SNHG291	1.3802e-57	1.92224	0.721	0.179	3.9558e-53	Venous TEC
RACK11	1.31764e-55	1.88842	0.779	0.221	3.77649e-51	Venous TEC
NME21	1.26899e-51	1.90055	0.808	0.304	3.63705e-47	Venous TEC
TRIR1	7.70359e-50	1.36488	0.645	0.147	2.20793e-45	Venous TEC
ECSCR1	3.40166e-49	1.57031	0.727	0.197	9.74949e-45	Venous TEC
EEF1G1	2.28124e-48	1.71553	0.762	0.251	6.53826e-44	Venous TEC
ATP5MG1	3.432e-48	1.38603	0.686	0.165	9.83645e-44	Venous TEC
SELENOW1	1.69701e-46	1.50157	0.721	0.195	4.86381e-42	Venous TEC
RNASEK1	4.96163e-46	1.50776	0.785	0.25	1.42205e-41	Venous TEC
ATP5F1E1	4.12268e-45	1.59442	0.709	0.202	1.1816e-40	Venous TEC
ATP5PO1	4.65525e-44	1.25307	0.576	0.125	1.33424e-39	Venous TEC
SERPINE11	3.43244e-43	2.10287	0.715	0.226	9.8377e-39	Venous TEC
GAS51	5.08677e-43	1.4442	0.576	0.136	1.45792e-38	Venous TEC
ATP5MC21	1.55204e-42	1.48698	0.698	0.201	4.44829e-38	Venous TEC
ATP5F1D1	1.88996e-41	1.24397	0.581	0.138	5.4168e-37	Venous TEC
ATP5F1B1	3.26993e-41	1.2026	0.628	0.159	9.37194e-37	Venous TEC
GABARAP1	4.83489e-41	1.43282	0.779	0.29	1.38573e-36	Venous TEC
CAVIN11	5.07657e-40	1.29447	0.663	0.181	1.455e-35	Venous TEC
FAM241A1	1.49014e-39	1.10956	0.436	0.076	4.27088e-35	Venous TEC
TNFRSF6B1	6.54024e-39	1.83118	0.424	0.074	1.8745e-34	Venous TEC
ATP5PD1	1.17058e-38	1.0992	0.547	0.127	3.35499e-34	Venous TEC
DIPK2B1	1.30163e-37	1.19019	0.628	0.171	3.73061e-33	Venous TEC
ATP5MD1	5.49769e-37	1.07534	0.541	0.129	1.57569e-32	Venous TEC
ATP5F1C1	6.49237e-37	1.08467	0.558	0.135	1.86078e-32	Venous TEC
ELOB1	3.70869e-36	1.14668	0.622	0.173	1.06295e-31	Venous TEC
SEM11	4.42903e-35	1.33399	0.541	0.148	1.2694e-30	Venous TEC
ATP5PF1	1.09629e-34	1.18325	0.593	0.163	3.14207e-30	Venous TEC
SNHG51	1.20046e-34	0.895111	0.384	0.065	3.44063e-30	Venous TEC
SELENOH1	1.92705e-34	1.19309	0.587	0.163	5.52312e-30	Venous TEC
ATP5IF11	2.00975e-34	1.0467	0.547	0.139	5.76015e-30	Venous TEC
SELE	1.16693e-33	1.63452	0.593	0.178	3.34453e-29	Venous TEC
NECTIN21	2.61607e-33	1.15313	0.57	0.159	7.49793e-29	Venous TEC
MICOS101	4.86099e-33	1.10674	0.488	0.119	1.39321e-28	Venous TEC
RTRAF1	1.17985e-32	1.09224	0.541	0.144	3.38157e-28	Venous TEC
ATP5F1A1	3.26562e-32	0.978187	0.471	0.109	9.35959e-28	Venous TEC
METTL26	3.81734e-32	0.803431	0.372	0.065	1.09409e-27	Venous TEC
ATP6V0C1	5.99766e-32	1.08374	0.558	0.156	1.71899e-27	Venous TEC
COPS91	8.14788e-32	0.985704	0.459	0.108	2.33526e-27	Venous TEC
PRCP	1.08104e-31	1.27581	0.866	0.526	3.09836e-27	Venous TEC
VCAN	1.14942e-31	1.54804	0.384	0.077	3.29436e-27	Venous TEC
NOP531	4.04927e-31	0.996125	0.506	0.132	1.16056e-26	Venous TEC
PNP1	6.93398e-31	1.22353	0.773	0.36	1.98735e-26	Venous TEC
SNHG61	7.62616e-31	0.947782	0.407	0.087	2.18573e-26	Venous TEC
SELENOM1	9.88694e-31	1.0771	0.453	0.107	2.8337e-26	Venous TEC
ELOC1	4.93772e-30	1.02345	0.459	0.114	1.4152e-25	Venous TEC
PPIA1	1.08781e-29	0.994384	0.977	0.937	3.11777e-25	Venous TEC
HMOX1	1.13202e-29	2.1336	0.413	0.102	3.24447e-25	Venous TEC
ATP5MC11	1.3721e-29	0.905446	0.419	0.094	3.93257e-25	Venous TEC
CIAO2B1	1.76042e-29	0.926053	0.483	0.124	5.04554e-25	Venous TEC
DUSP23	8.77517e-29	1.28958	0.831	0.455	2.51505e-24	Venous TEC
LHFPL61	1.13018e-28	0.854959	0.413	0.094	3.23922e-24	Venous TEC
TOMM61	1.87007e-28	0.960127	0.424	0.101	5.35981e-24	Venous TEC
GAPDH	7.52796e-28	0.826884	1	0.979	2.15759e-23	Venous TEC
NBDY1	1.30623e-27	0.873237	0.453	0.115	3.74378e-23	Venous TEC
ATP5PB1	4.34957e-27	0.885256	0.448	0.116	1.24663e-22	Venous TEC
PALM2-AKAP21	5.05847e-27	1.2193	0.529	0.163	1.44981e-22	Venous TEC
IFITM11	7.22486e-27	1.2101	0.919	0.658	2.07072e-22	Venous TEC
SEPTIN71	8.05065e-27	0.961412	0.477	0.133	2.3074e-22	Venous TEC
SELENOF1	1.8312e-26	0.879185	0.448	0.119	5.2484e-22	Venous TEC
CAVIN2	3.10418e-26	0.916142	0.343	0.069	8.89689e-22	Venous TEC
REX1BD1	3.99064e-26	0.859074	0.413	0.101	1.14376e-21	Venous TEC
SPARC1	5.47646e-26	0.907572	0.895	0.551	1.56961e-21	Venous TEC
SMIM261	5.81373e-26	0.714983	0.372	0.081	1.66627e-21	Venous TEC
TRAPPC51	5.88199e-26	0.852084	0.477	0.134	1.68584e-21	Venous TEC
SEPTIN21	6.56411e-26	0.801347	0.5	0.143	1.88134e-21	Venous TEC
PAXX1	8.70768e-26	0.891038	0.36	0.08	2.49571e-21	Venous TEC
ICAM1	1.53258e-25	1.168	0.843	0.509	4.39252e-21	Venous TEC
SLCO2A11	1.54824e-25	1.27819	0.628	0.274	4.43741e-21	Venous TEC
MIF1	4.1195e-25	1.00541	0.907	0.686	1.18069e-20	Venous TEC
RAI141	5.37079e-25	0.862787	0.674	0.276	1.53932e-20	Venous TEC
MCUB	7.59278e-25	0.638487	0.262	0.041	2.17617e-20	Venous TEC
COL15A11	1.24476e-24	0.971516	0.657	0.273	3.56762e-20	Venous TEC
RAB5IF1	2.07184e-24	0.777635	0.372	0.087	5.9381e-20	Venous TEC
PRXL2A	2.47908e-24	0.642112	0.32	0.062	7.1053e-20	Venous TEC
ATP5MC31	2.93701e-24	0.918719	0.465	0.135	8.41777e-20	Venous TEC
ATP5MF1	3.13478e-24	0.820107	0.448	0.126	8.9846e-20	Venous TEC
UFD11	6.12038e-24	0.654641	0.366	0.086	1.75416e-19	Venous TEC
MICOS131	8.59264e-24	0.777753	0.39	0.098	2.46274e-19	Venous TEC
CAVIN31	9.97879e-24	1.04575	0.488	0.151	2.86002e-19	Venous TEC
RTL8C1	2.0929e-23	0.744454	0.407	0.104	5.99846e-19	Venous TEC
SNHG161	2.34599e-23	0.754454	0.36	0.086	6.72383e-19	Venous TEC
EIF4A1	5.10795e-23	0.930421	0.924	0.733	1.46399e-18	Venous TEC
HSP90AB1	1.01982e-22	0.866024	0.983	0.958	2.9229e-18	Venous TEC
RBIS1	1.29655e-22	0.677812	0.395	0.104	3.71604e-18	Venous TEC
HSPD11	3.18947e-22	1.05936	0.791	0.504	9.14135e-18	Venous TEC
COL4A21	4.51981e-22	0.564521	0.791	0.388	1.29542e-17	Venous TEC
HDGFL31	4.63509e-22	0.716066	0.326	0.075	1.32846e-17	Venous TEC
ZNF385D	9.10397e-22	1.09415	0.587	0.248	2.60929e-17	Venous TEC
RTL8A1	1.43337e-21	0.772315	0.36	0.093	4.10818e-17	Venous TEC
FOSL1	3.09268e-21	0.753479	0.36	0.1	8.86392e-17	Venous TEC
JPT11	3.11877e-21	0.878043	0.343	0.088	8.93869e-17	Venous TEC
SELENOK1	3.74413e-21	0.782954	0.401	0.114	1.0731e-16	Venous TEC
CENPX	4.18278e-21	0.658502	0.25	0.047	1.19883e-16	Venous TEC
CCN21	4.22727e-21	1.35467	0.302	0.07	1.21158e-16	Venous TEC
BEX31	1.12523e-20	0.684492	0.488	0.154	3.22503e-16	Venous TEC
SELENON1	1.57133e-20	0.663744	0.285	0.062	4.50359e-16	Venous TEC
SLC4A71	2.06389e-20	0.732072	0.395	0.119	5.91531e-16	Venous TEC
ATP5MPL1	2.53062e-20	0.729602	0.378	0.105	7.25301e-16	Venous TEC
RTF21	3.19342e-20	0.561791	0.291	0.063	9.15266e-16	Venous TEC
VWA11	3.40315e-20	0.962691	0.558	0.234	9.75377e-16	Venous TEC
HSPA8	4.56716e-20	0.822009	0.965	0.892	1.30899e-15	Venous TEC
KRT141	5.89121e-20	0.781288	0.459	0.149	1.68848e-15	Venous TEC
DOCK41	6.64541e-20	0.573959	0.593	0.237	1.90464e-15	Venous TEC
CD521	7.03937e-20	1.0241	0.442	0.155	2.01756e-15	Venous TEC
APLNR1	1.94766e-19	1.05824	0.535	0.221	5.58218e-15	Venous TEC
NIBAN21	2.83082e-19	0.574963	0.285	0.063	8.11341e-15	Venous TEC
GNG101	3.50934e-19	0.723705	0.384	0.114	1.00581e-14	Venous TEC
ANKRD281	1.40759e-18	0.830555	0.517	0.21	4.03428e-14	Venous TEC
CEMIP21	1.51962e-18	0.60942	0.43	0.134	4.35537e-14	Venous TEC
TCEAL91	1.9706e-18	0.673712	0.32	0.083	5.64794e-14	Venous TEC
FAM174C	2.30376e-18	0.517258	0.25	0.052	6.60281e-14	Venous TEC
HSPG21	4.23221e-18	0.671032	0.919	0.69	1.21299e-13	Venous TEC
STMP11	5.39608e-18	0.614723	0.279	0.067	1.54657e-13	Venous TEC
PLAAT3	7.28075e-18	0.516895	0.262	0.059	2.08674e-13	Venous TEC
DANCR1	8.65626e-18	0.540579	0.308	0.078	2.48097e-13	Venous TEC
TNFAIP31	1.22481e-17	1.11548	0.541	0.251	3.51044e-13	Venous TEC
CALCRL1	1.40601e-17	0.807129	0.773	0.499	4.02977e-13	Venous TEC
PPIB1	1.45726e-17	0.881872	0.866	0.721	4.17666e-13	Venous TEC
CIAO2A1	1.7858e-17	0.494358	0.267	0.062	5.11829e-13	Venous TEC
AC110611.21	1.84894e-17	0.634638	0.25	0.056	5.29924e-13	Venous TEC
PLSCR31	2.08033e-17	0.568485	0.343	0.098	5.96244e-13	Venous TEC
NORAD1	2.92243e-17	0.622031	0.349	0.103	8.37599e-13	Venous TEC
KRT51	3.6963e-17	0.735085	0.355	0.104	1.0594e-12	Venous TEC
PRSS231	3.82151e-17	0.939236	0.709	0.398	1.09528e-12	Venous TEC
CCN11	4.46963e-17	1.19624	0.349	0.108	1.28104e-12	Venous TEC
SELENOS1	4.81823e-17	0.607063	0.314	0.087	1.38095e-12	Venous TEC
MRPS241	6.44388e-17	0.671152	0.372	0.118	1.84688e-12	Venous TEC
COL4A11	7.23736e-17	0.4014	0.75	0.404	2.0743e-12	Venous TEC
ZNF2671	8.53559e-17	0.919894	0.395	0.146	2.44639e-12	Venous TEC
MCRIP1	9.88916e-17	0.487907	0.262	0.062	2.83433e-12	Venous TEC
ITPRID21	2.17093e-16	0.621583	0.302	0.084	6.22212e-12	Venous TEC
RIPOR11	3.52825e-16	0.569661	0.308	0.086	1.01123e-11	Venous TEC
SELENOT1	3.76636e-16	0.526905	0.297	0.082	1.07948e-11	Venous TEC
PLVAP1	4.4118e-16	0.635629	0.907	0.537	1.26447e-11	Venous TEC
TMEM35B1	5.13916e-16	0.62533	0.302	0.087	1.47294e-11	Venous TEC
AOPEP1	5.27904e-16	0.593558	0.326	0.098	1.51302e-11	Venous TEC
ATP5ME1	5.82147e-16	0.535806	0.25	0.061	1.66849e-11	Venous TEC
RALGAPA21	7.45365e-16	0.845853	0.593	0.303	2.13629e-11	Venous TEC
LRMDA1	1.74691e-15	0.49439	0.407	0.14	5.00683e-11	Venous TEC
SELP	1.7651e-15	0.877441	0.366	0.132	5.05895e-11	Venous TEC
TPM31	2.32096e-15	0.616688	0.919	0.821	6.65209e-11	Venous TEC
SIK31	2.37466e-15	0.72897	0.413	0.153	6.80603e-11	Venous TEC
IRAK2	3.14957e-15	0.517395	0.267	0.072	9.02698e-11	Venous TEC
RELL11	3.16171e-15	0.576387	0.413	0.15	9.06176e-11	Venous TEC
FAM167B1	3.27995e-15	0.846348	0.477	0.206	9.40065e-11	Venous TEC
GET31	3.81882e-15	0.493313	0.262	0.068	1.09451e-10	Venous TEC
SSH11	5.56804e-15	0.767969	0.558	0.279	1.59586e-10	Venous TEC
MRTFA1	5.60019e-15	0.417267	0.267	0.07	1.60507e-10	Venous TEC
IGFBP71	5.95648e-15	0.631718	0.988	0.846	1.70719e-10	Venous TEC
ACKR1	9.77346e-15	0.72246	0.756	0.374	2.80117e-10	Venous TEC
PDE4D1	1.26738e-14	0.62505	0.564	0.261	3.63244e-10	Venous TEC
MCTP11	1.5041e-14	1.11554	0.581	0.322	4.31091e-10	Venous TEC
SVIL1	2.21237e-14	0.591482	0.483	0.207	6.34088e-10	Venous TEC
UBE2V11	2.56525e-14	0.647522	0.413	0.163	7.35227e-10	Venous TEC
MESD1	3.1049e-14	0.565239	0.279	0.082	8.89896e-10	Venous TEC
C1orf541	3.49459e-14	0.782193	0.581	0.296	1.00158e-09	Venous TEC
PSMA61	3.75785e-14	0.769186	0.494	0.234	1.07704e-09	Venous TEC
GASK1B1	4.17089e-14	0.609354	0.326	0.105	1.19542e-09	Venous TEC
CBLB1	4.56571e-14	0.682551	0.471	0.201	1.30858e-09	Venous TEC
ITGA61	5.06508e-14	0.767384	0.744	0.51	1.4517e-09	Venous TEC
MYO1E1	5.12357e-14	0.522547	0.512	0.228	1.46847e-09	Venous TEC
ANO21	8.22585e-14	0.357791	0.384	0.137	2.35761e-09	Venous TEC
MPZL21	9.04638e-14	0.739808	0.442	0.188	2.59278e-09	Venous TEC
KLF6	9.39961e-14	0.959884	0.86	0.731	2.69402e-09	Venous TEC
TLE51	9.80713e-14	0.4831	0.36	0.123	2.81082e-09	Venous TEC
MRTFB1	1.52497e-13	0.789445	0.314	0.106	4.37072e-09	Venous TEC
C17orf491	1.58627e-13	0.698717	0.436	0.189	4.54642e-09	Venous TEC
EXT11	2.79559e-13	0.45222	0.419	0.167	8.01243e-09	Venous TEC
SERPINH11	2.81369e-13	0.671802	0.75	0.488	8.06432e-09	Venous TEC
TOMM5	2.84239e-13	0.703343	0.483	0.24	8.14658e-09	Venous TEC
NFKBIA	3.73099e-13	0.720493	0.942	0.848	1.06934e-08	Venous TEC
CCT21	3.78655e-13	0.692835	0.616	0.351	1.08526e-08	Venous TEC
PPM1G1	3.89477e-13	0.701624	0.576	0.327	1.11628e-08	Venous TEC
MAP3K8	4.17173e-13	0.70781	0.552	0.288	1.19566e-08	Venous TEC
ADAMTS91	5.15095e-13	1.00779	0.663	0.404	1.47631e-08	Venous TEC
LDHB1	6.42402e-13	0.748462	0.669	0.433	1.84119e-08	Venous TEC
VWF1	6.55714e-13	0.701457	0.919	0.771	1.87934e-08	Venous TEC
AC020916.11	6.67816e-13	0.521152	0.279	0.087	1.91403e-08	Venous TEC
IQCJ-SCHIP11	7.82082e-13	0.495298	0.297	0.097	2.24153e-08	Venous TEC
SEPTIN101	8.88095e-13	0.481877	0.279	0.087	2.54537e-08	Venous TEC
AKAP131	9.11785e-13	0.507484	0.733	0.48	2.61327e-08	Venous TEC
HIF1A1	1.42924e-12	0.709961	0.581	0.322	4.09633e-08	Venous TEC
S100A21	1.48064e-12	0.832161	0.343	0.126	4.24368e-08	Venous TEC
AC007319.11	2.34529e-12	0.485029	0.273	0.086	6.72185e-08	Venous TEC
ABL21	3.12865e-12	0.530098	0.558	0.277	8.96704e-08	Venous TEC
CLIC11	3.39643e-12	0.63572	0.884	0.812	9.73451e-08	Venous TEC
NRP11	5.37156e-12	0.562321	0.634	0.371	1.53954e-07	Venous TEC
HSPH11	5.80468e-12	0.984298	0.674	0.441	1.66368e-07	Venous TEC
SSR4	6.37016e-12	0.471803	0.878	0.761	1.82575e-07	Venous TEC
NAV21	6.63445e-12	0.341408	0.326	0.115	1.9015e-07	Venous TEC
NFKB11	6.73933e-12	0.639801	0.43	0.197	1.93156e-07	Venous TEC
THBS11	7.82251e-12	0.875051	0.349	0.146	2.24201e-07	Venous TEC
LAMB11	1.31922e-11	0.56324	0.483	0.232	3.78103e-07	Venous TEC
SQSTM11	1.33978e-11	0.745706	0.849	0.753	3.83995e-07	Venous TEC
HSPA51	1.40351e-11	0.785406	0.686	0.49	4.02261e-07	Venous TEC
TIMP1	2.04822e-11	1.02067	0.843	0.709	5.87041e-07	Venous TEC
ADGRL41	2.25237e-11	0.52489	0.86	0.647	6.45552e-07	Venous TEC
ZSWIM61	2.26536e-11	0.591491	0.419	0.19	6.49275e-07	Venous TEC
TUBA1C1	2.3202e-11	0.724037	0.477	0.255	6.64993e-07	Venous TEC
CPXM2	3.12073e-11	0.641772	0.448	0.211	8.94433e-07	Venous TEC
MLEC1	3.16717e-11	0.599323	0.494	0.245	9.07742e-07	Venous TEC
CALR1	3.67869e-11	0.64878	0.855	0.725	1.05435e-06	Venous TEC
PCBP2	3.70233e-11	0.577392	0.872	0.774	1.06112e-06	Venous TEC
ENG1	3.96324e-11	0.547129	0.901	0.748	1.13591e-06	Venous TEC
FAM155A1	4.82108e-11	0.569042	0.372	0.157	1.38177e-06	Venous TEC
TNFRSF10B1	4.85123e-11	0.531297	0.459	0.227	1.39041e-06	Venous TEC
HSPA1A1	5.33226e-11	1.0593	0.884	0.772	1.52828e-06	Venous TEC
GOLM11	5.87855e-11	0.563453	0.32	0.127	1.68485e-06	Venous TEC
NGRN1	6.14165e-11	0.449748	0.314	0.119	1.76026e-06	Venous TEC
HSP90B11	6.35719e-11	0.737927	0.843	0.696	1.82203e-06	Venous TEC
PCDH171	6.45771e-11	0.580594	0.535	0.282	1.85084e-06	Venous TEC
SAMD4A1	7.02631e-11	0.496524	0.343	0.143	2.01381e-06	Venous TEC
MSN1	7.53745e-11	0.594134	0.797	0.633	2.16031e-06	Venous TEC
LEF11	7.90165e-11	0.527397	0.273	0.096	2.26469e-06	Venous TEC
AP2S11	9.65209e-11	0.643588	0.698	0.495	2.76639e-06	Venous TEC
POLD41	9.77807e-11	0.562111	0.32	0.13	2.80249e-06	Venous TEC
HSP90AA11	1.24098e-10	0.672314	0.977	0.94	3.55676e-06	Venous TEC
CTHRC11	1.4076e-10	0.671029	0.494	0.262	4.03432e-06	Venous TEC
PKM	2.0971e-10	0.72027	0.767	0.616	6.01051e-06	Venous TEC
UPP11	2.17984e-10	0.644177	0.587	0.369	6.24763e-06	Venous TEC
C2CD4B	2.51558e-10	1.04964	0.453	0.236	7.20992e-06	Venous TEC
PITPNC11	2.69625e-10	0.297608	0.541	0.275	7.72772e-06	Venous TEC
IKBIP1	3.26618e-10	0.447382	0.5	0.257	9.36119e-06	Venous TEC
ILF2	3.43716e-10	0.59143	0.64	0.423	9.85124e-06	Venous TEC
MAGI11	3.54317e-10	0.312708	0.587	0.331	1.01551e-05	Venous TEC
NCOA7	3.94132e-10	0.804596	0.529	0.332	1.12962e-05	Venous TEC
BAG31	4.19978e-10	0.762398	0.61	0.381	1.2037e-05	Venous TEC
FSCN11	4.24414e-10	0.510492	0.576	0.322	1.21641e-05	Venous TEC
RFX2	4.84283e-10	0.447956	0.262	0.096	1.388e-05	Venous TEC
LAMC11	4.85955e-10	0.644864	0.535	0.32	1.3928e-05	Venous TEC
PXDN1	5.57038e-10	0.56997	0.436	0.227	1.59653e-05	Venous TEC
PECAM11	5.66632e-10	0.503048	0.965	0.927	1.62402e-05	Venous TEC
DNM3	5.71672e-10	0.535697	0.256	0.092	1.63847e-05	Venous TEC
PDLIM1	6.39167e-10	0.564679	0.907	0.86	1.83192e-05	Venous TEC
THSD7A1	7.2296e-10	0.600276	0.453	0.236	2.07208e-05	Venous TEC
ZBTB201	8.25501e-10	0.499505	0.657	0.429	2.36597e-05	Venous TEC
SIK21	9.54077e-10	0.476546	0.32	0.133	2.73448e-05	Venous TEC
SPAG9	9.9368e-10	0.635201	0.564	0.348	2.84799e-05	Venous TEC
HLA-DRB5	1.00217e-09	0.67843	0.756	0.57	2.87231e-05	Venous TEC
FNDC3B1	1.03663e-09	0.338574	0.564	0.324	2.97109e-05	Venous TEC
NFKBIZ	1.05756e-09	0.590555	0.709	0.478	3.03108e-05	Venous TEC
CADPS21	1.49602e-09	0.518162	0.424	0.207	4.28776e-05	Venous TEC
NDUFA71	1.51801e-09	0.529791	0.349	0.158	4.35077e-05	Venous TEC
RAP1B1	1.69258e-09	0.578764	0.599	0.392	4.85111e-05	Venous TEC
MCAM1	2.39404e-09	0.492495	0.547	0.316	6.86157e-05	Venous TEC
ERBIN1	2.44676e-09	0.291029	0.285	0.106	7.01267e-05	Venous TEC
CTSB1	2.5918e-09	0.678223	0.622	0.448	7.42837e-05	Venous TEC
UCK21	3.0114e-09	0.352358	0.302	0.12	8.63098e-05	Venous TEC
LMNA1	3.10981e-09	0.580956	0.924	0.844	8.91303e-05	Venous TEC
NNMT	3.85295e-09	0.537173	0.727	0.485	0.000110429	Venous TEC
EFHD2	4.08395e-09	0.555567	0.331	0.152	0.00011705	Venous TEC
AFAP11	4.15219e-09	0.407493	0.302	0.126	0.000119006	Venous TEC
FKBP1A	5.38347e-09	0.442039	0.959	0.95	0.000154296	Venous TEC
EPB41L3	5.60897e-09	0.509181	0.285	0.116	0.000160759	Venous TEC
LHX6	5.94473e-09	0.434962	0.267	0.104	0.000170382	Venous TEC
CNKSR3	5.9635e-09	0.525851	0.442	0.231	0.00017092	Venous TEC
PON21	7.94928e-09	0.582995	0.558	0.353	0.000227834	Venous TEC
HIVEP21	8.985e-09	0.471956	0.279	0.116	0.000257519	Venous TEC
DDX39B1	9.25515e-09	0.482357	0.378	0.184	0.000265262	Venous TEC
NPM1	9.92785e-09	0.466017	0.924	0.879	0.000284542	Venous TEC
SLC29A11	1.13186e-08	0.50146	0.471	0.264	0.000324401	Venous TEC
ADGRL21	1.21794e-08	0.520932	0.366	0.179	0.000349073	Venous TEC
PPP1R15A	1.24678e-08	0.545849	0.878	0.761	0.000357339	Venous TEC
PABPC1	1.38137e-08	0.462214	0.907	0.855	0.000395913	Venous TEC
TKT1	1.46033e-08	0.529728	0.459	0.263	0.000418546	Venous TEC
TLL1	1.55105e-08	0.444139	0.262	0.107	0.000444546	Venous TEC
TSHZ21	1.87271e-08	0.510534	0.779	0.578	0.000536737	Venous TEC
TOP11	1.99397e-08	0.46575	0.57	0.359	0.000571491	Venous TEC
DENND4A1	2.13562e-08	0.537659	0.366	0.187	0.00061209	Venous TEC
ITGAV1	2.17278e-08	0.518397	0.355	0.178	0.000622741	Venous TEC
PSMB5	2.24808e-08	0.517117	0.68	0.486	0.000644323	Venous TEC
PKP41	2.70086e-08	0.454136	0.483	0.269	0.000774093	Venous TEC
IL3RA1	2.85855e-08	0.571761	0.558	0.348	0.000819288	Venous TEC
SHC1	2.97861e-08	0.530978	0.512	0.301	0.0008537	Venous TEC
YWHAB1	3.28771e-08	0.47051	0.86	0.763	0.000942291	Venous TEC
NCL1	3.42905e-08	0.587399	0.797	0.622	0.0009828	Venous TEC
PTPRM1	4.25893e-08	0.428548	0.651	0.446	0.00122065	Venous TEC
ARPC1B	4.54686e-08	0.43628	0.901	0.797	0.00130317	Venous TEC
ZFAND31	4.82898e-08	0.555546	0.436	0.244	0.00138403	Venous TEC
NREP1	4.86161e-08	0.526127	0.419	0.224	0.00139339	Venous TEC
PLEKHO11	5.69196e-08	0.41184	0.273	0.116	0.00163137	Venous TEC
LAPTM4B1	5.88756e-08	0.427297	0.366	0.184	0.00168743	Venous TEC
MARCKSL11	5.99774e-08	0.411515	0.843	0.646	0.00171901	Venous TEC
MACF11	6.58691e-08	0.424361	0.651	0.455	0.00188787	Venous TEC
HSPA1B1	7.60438e-08	0.885566	0.808	0.664	0.00217949	Venous TEC
TXNDC17	8.05798e-08	0.493535	0.576	0.373	0.0023095	Venous TEC
SOD2	8.06886e-08	0.868351	0.622	0.455	0.00231262	Venous TEC
NUTF2	8.25966e-08	0.471443	0.587	0.383	0.0023673	Venous TEC
SLC25A321	8.63121e-08	0.522868	0.326	0.158	0.00247379	Venous TEC
CYTH11	8.95711e-08	0.498555	0.413	0.228	0.0025672	Venous TEC
RAB131	9.80247e-08	0.495482	0.802	0.67	0.00280948	Venous TEC
SH3BGRL31	9.93023e-08	0.574826	0.948	0.89	0.0028461	Venous TEC
ANKHD11	1.01116e-07	0.408839	0.273	0.121	0.00289807	Venous TEC
IFITM3	1.06014e-07	0.364612	1	0.994	0.00303846	Venous TEC
SHROOM41	1.1416e-07	0.471425	0.419	0.232	0.00327194	Venous TEC
PFN11	1.23722e-07	0.45454	0.971	0.947	0.00354601	Venous TEC
FXYD51	1.28077e-07	0.364226	0.93	0.864	0.00367081	Venous TEC
HSPE1	1.3517e-07	0.667561	0.727	0.632	0.0038741	Venous TEC
PTMA	1.37004e-07	0.272667	1	0.998	0.00392667	Venous TEC
ARHGAP311	1.42634e-07	0.450615	0.483	0.279	0.00408803	Venous TEC
ACTG1	1.44479e-07	0.427525	0.965	0.962	0.00414091	Venous TEC
ASPH1	1.47265e-07	0.633336	0.483	0.309	0.00422076	Venous TEC
FTX1	1.47451e-07	0.371788	0.331	0.159	0.0042261	Venous TEC
EIF4G31	1.64986e-07	0.293461	0.424	0.223	0.00472868	Venous TEC
RABL61	1.7743e-07	0.376636	0.285	0.131	0.00508533	Venous TEC
MYOF	1.94985e-07	0.490314	0.349	0.183	0.00558847	Venous TEC
STAB11	2.0064e-07	0.429011	0.308	0.148	0.00575055	Venous TEC
BRWD11	2.13777e-07	0.369334	0.343	0.17	0.00612706	Venous TEC
BAX1	2.13983e-07	0.483956	0.599	0.386	0.00613297	Venous TEC
BRAF1	2.18304e-07	0.402135	0.273	0.123	0.0062568	Venous TEC
LGALS91	2.21645e-07	0.401101	0.558	0.342	0.00635258	Venous TEC
PLEKHG11	2.31239e-07	0.25661	0.547	0.32	0.00662754	Venous TEC
2024-03-31	2.34085e-07	0.419748	0.326	0.161	0.0067091	Venous TEC
ABCF1	2.54581e-07	0.493238	0.372	0.199	0.00729655	Venous TEC
PEAK11	2.6081e-07	0.480081	0.384	0.208	0.00747506	Venous TEC
NME1	2.7356e-07	0.608107	0.436	0.267	0.0078405	Venous TEC
TRIM27	2.746e-07	0.398798	0.256	0.114	0.00787032	Venous TEC
RNASE12	3.04622e-07	0.421285	0.965	0.805	0.00873077	Venous TEC
APRT	3.27431e-07	0.424878	0.715	0.523	0.00938451	Venous TEC
FNBP1L1	3.30912e-07	0.417017	0.384	0.206	0.00948427	Venous TEC
CD932	3.38158e-07	0.406933	0.709	0.512	0.00969196	Venous TEC
NT5C21	3.63461e-07	0.355593	0.273	0.127	0.0104172	Venous TEC
UHRF2	3.87686e-07	0.362411	0.25	0.109	0.0111115	Venous TEC
SAV1	3.90489e-07	0.504815	0.378	0.208	0.0111918	Venous TEC
ENO1	4.05909e-07	0.450308	0.779	0.622	0.0116338	Venous TEC
CMIP1	4.94711e-07	0.403312	0.547	0.345	0.0141789	Venous TEC
CNIH1	4.99337e-07	0.51915	0.512	0.344	0.0143115	Venous TEC
UBE2E21	5.01572e-07	0.512605	0.308	0.155	0.0143755	Venous TEC
GNG51	5.16983e-07	0.378021	0.855	0.779	0.0148172	Venous TEC
MTPN	5.67587e-07	0.525046	0.488	0.317	0.0162676	Venous TEC
CDK2AP11	6.29327e-07	0.370312	0.25	0.112	0.0180371	Venous TEC
VCP1	6.49779e-07	0.476492	0.564	0.389	0.0186233	Venous TEC
CASC151	7.09472e-07	0.349325	0.285	0.134	0.0203342	Venous TEC
SPCS31	7.25708e-07	0.472017	0.488	0.322	0.0207995	Venous TEC
TMEM255B1	8.43095e-07	0.41064	0.587	0.395	0.024164	Venous TEC
EEF1B2	8.44759e-07	0.394941	0.953	0.885	0.0242116	Venous TEC
CHD31	8.70661e-07	0.391978	0.262	0.119	0.024954	Venous TEC
COX161	8.80918e-07	0.416973	0.36	0.193	0.025248	Venous TEC
GBE11	8.94135e-07	0.490914	0.314	0.16	0.0256268	Venous TEC
IMPDH2	9.43493e-07	0.479071	0.424	0.256	0.0270414	Venous TEC
EIF4E2	9.52229e-07	0.399825	0.372	0.2	0.0272918	Venous TEC
NONO1	9.54262e-07	0.445587	0.576	0.396	0.0273501	Venous TEC
MBNL11	9.69318e-07	0.50228	0.686	0.532	0.0277816	Venous TEC
PANK21	9.70041e-07	0.313859	0.279	0.132	0.0278023	Venous TEC
FRYL1	9.90122e-07	0.516346	0.442	0.271	0.0283779	Venous TEC
PSMB3	1.00467e-06	0.505976	0.744	0.59	0.0287949	Venous TEC
CNIH4	1.02578e-06	0.528347	0.5	0.345	0.0293999	Venous TEC
CNST1	1.05696e-06	0.462733	0.349	0.193	0.0302934	Venous TEC
TPT1	1.06803e-06	0.274906	1	0.994	0.0306109	Venous TEC
ZC3H12A	1.08257e-06	0.371914	0.297	0.145	0.0310276	Venous TEC
COX5A1	1.1404e-06	0.428475	0.733	0.578	0.0326849	Venous TEC
CCT6A	1.22734e-06	0.542203	0.599	0.437	0.0351768	Venous TEC
TBCD1	1.29244e-06	0.321562	0.337	0.175	0.0370427	Venous TEC
CACYBP	1.40249e-06	0.580909	0.523	0.366	0.0401969	Venous TEC
HNRNPA2B1	1.4496e-06	0.345057	0.924	0.895	0.0415469	Venous TEC
SMYD31	1.58022e-06	0.287441	0.291	0.141	0.0452906	Venous TEC
RELB	1.63216e-06	0.485217	0.331	0.178	0.0467794	Venous TEC
ACTN1	1.63924e-06	0.435439	0.686	0.524	0.0469823	Venous TEC
TRIB1	1.64922e-06	0.57358	0.413	0.25	0.0472682	Venous TEC
ACAP21	1.66302e-06	0.433167	0.494	0.301	0.0476639	Venous TEC
SNX91	1.6917e-06	0.371827	0.477	0.299	0.0484859	Venous TEC
CEP1701	1.73547e-06	0.340812	0.355	0.189	0.0497403	Venous TEC
TFF3	4.77017e-171	5.80965	0.949	0.071	1.36718e-166	Lymphatic EC
CCL21	6.61619e-151	7.21496	0.885	0.073	1.89627e-146	Lymphatic EC
PROX1	1.94842e-137	2.10769	0.673	0.02	5.58438e-133	Lymphatic EC
LYVE1	4.60877e-136	3.84822	0.75	0.044	1.32092e-131	Lymphatic EC
EFEMP1	1.96834e-135	4.06636	0.897	0.102	5.64146e-131	Lymphatic EC
MMRN1	2.73504e-125	3.76536	0.929	0.151	7.83889e-121	Lymphatic EC
PDPN	2.15246e-124	1.86345	0.622	0.019	6.16917e-120	Lymphatic EC
RELN	1.34232e-112	1.71692	0.506	0.007	3.84722e-108	Lymphatic EC
DKK3	5.82836e-103	2.27748	0.808	0.104	1.67047e-98	Lymphatic EC
PARD6G	1.2965e-91	1.19975	0.442	0.01	3.71591e-87	Lymphatic EC
MRC1	4.49748e-91	1.19854	0.423	0.007	1.28902e-86	Lymphatic EC
UCP2	1.22765e-89	1.61208	0.449	0.013	3.51858e-85	Lymphatic EC
C16orf62	9.58164e-89	1.79281	0.609	0.054	2.74619e-84	Lymphatic EC
IGF1	4.6753e-88	1.542	0.429	0.01	1.33999e-83	Lymphatic EC
PKHD1L1	8.10563e-88	1.05102	0.41	0.007	2.32316e-83	Lymphatic EC
TFPI	3.61523e-86	2.95928	0.962	0.398	1.03616e-81	Lymphatic EC
ABI3BP	2.39839e-84	1.53862	0.538	0.037	6.87404e-80	Lymphatic EC
LAPTM5	3.12172e-81	2.13725	0.865	0.212	8.94717e-77	Lymphatic EC
SCN3B	4.55964e-81	1.44698	0.577	0.052	1.30684e-76	Lymphatic EC
CHRDL1	2.3333e-78	1.21587	0.404	0.013	6.68746e-74	Lymphatic EC
PLIN5	3.43757e-77	1.0977	0.423	0.016	9.85241e-73	Lymphatic EC
TC2N	7.49751e-77	0.97463	0.372	0.008	2.14886e-72	Lymphatic EC
COLEC12	4.08785e-76	1.05208	0.397	0.013	1.17162e-71	Lymphatic EC
MYZAP	1.79971e-72	1.00713	0.397	0.015	5.15815e-68	Lymphatic EC
FMOD	1.21583e-71	1.29417	0.397	0.016	3.4847e-67	Lymphatic EC
TBX1	4.60977e-70	1.18106	0.474	0.035	1.32121e-65	Lymphatic EC
MAF	7.33403e-70	1.31913	0.442	0.029	2.10201e-65	Lymphatic EC
EFNA5	3.17349e-69	1.13875	0.404	0.02	9.09553e-65	Lymphatic EC
LAYN	5.11365e-68	1.62149	0.635	0.098	1.46562e-63	Lymphatic EC
B3GNT7	1.19554e-67	0.987348	0.308	0.004	3.42654e-63	Lymphatic EC
GPM6A	1.23187e-67	1.06928	0.397	0.019	3.53065e-63	Lymphatic EC
PPFIBP11	3.57444e-67	2.02354	0.955	0.433	1.02447e-62	Lymphatic EC
KBTBD11	5.39722e-66	0.940172	0.321	0.007	1.5469e-61	Lymphatic EC
DOCK5	8.70321e-65	1.15895	0.404	0.024	2.49443e-60	Lymphatic EC
PDE1A	2.23204e-61	0.946784	0.34	0.013	6.39724e-57	Lymphatic EC
REEP1	4.14481e-61	0.784948	0.282	0.004	1.18794e-56	Lymphatic EC
ADGRG3	4.14482e-61	1.07972	0.282	0.004	1.18795e-56	Lymphatic EC
ATP5E	5.73668e-61	1.94085	0.936	0.619	1.64419e-56	Lymphatic EC
SEMA3D	2.14614e-58	0.671033	0.25	0.001	6.15106e-54	Lymphatic EC
NR2F1	9.06847e-58	0.924526	0.308	0.011	2.59911e-53	Lymphatic EC
IL7	4.94946e-57	0.861103	0.282	0.007	1.41857e-52	Lymphatic EC
STON2	2.25279e-55	0.901497	0.308	0.013	6.45672e-51	Lymphatic EC
OMG	4.40385e-55	1.03061	0.25	0.003	1.26219e-50	Lymphatic EC
DSP	1.16265e-54	1.15491	0.481	0.06	3.33227e-50	Lymphatic EC
TSPAN51	3.10607e-54	1.40044	0.545	0.085	8.90231e-50	Lymphatic EC
FOXC2	5.38935e-54	0.830995	0.276	0.008	1.54464e-49	Lymphatic EC
GYPC	5.42058e-54	1.62952	0.974	0.49	1.55359e-49	Lymphatic EC
WFS1	5.84664e-54	1.19932	0.474	0.059	1.67571e-49	Lymphatic EC
SLC24A1	1.6431e-53	1.04341	0.365	0.027	4.7093e-49	Lymphatic EC
AKAP12	1.78797e-53	1.94343	0.814	0.254	5.12451e-49	Lymphatic EC
FTH1	3.9475e-53	1.25065	1	0.98	1.13139e-48	Lymphatic EC
SLC38A1	6.94596e-52	1.07459	0.481	0.062	1.99078e-47	Lymphatic EC
ART4	8.13497e-52	0.70971	0.25	0.005	2.33157e-47	Lymphatic EC
MPP7	1.00682e-50	0.780145	0.263	0.008	2.88564e-46	Lymphatic EC
SGCE	1.44586e-49	1.12278	0.519	0.083	4.14398e-45	Lymphatic EC
SMYD2	5.63966e-49	1.24873	0.5	0.079	1.61638e-44	Lymphatic EC
ECSCR.1	9.29888e-49	1.5993	0.936	0.565	2.66515e-44	Lymphatic EC
ASGR1	2.70626e-48	0.987271	0.417	0.048	7.75642e-44	Lymphatic EC
EDNRB1	1.77371e-47	1.49073	0.667	0.159	5.08363e-43	Lymphatic EC
FLT41	4.30821e-47	1.14983	0.538	0.098	1.23477e-42	Lymphatic EC
FXYD6	7.48439e-47	2.01391	0.731	0.25	2.1451e-42	Lymphatic EC
DMTN	7.97898e-47	1.11114	0.468	0.071	2.28685e-42	Lymphatic EC
FAM102A	3.50787e-46	0.74544	0.288	0.016	1.00539e-41	Lymphatic EC
CHCHD10	3.69207e-46	1.20046	0.603	0.131	1.05818e-41	Lymphatic EC
GGA1	5.24692e-46	1.1765	0.545	0.107	1.50382e-41	Lymphatic EC
SCNN1B	1.25817e-45	1.35262	0.449	0.066	3.60604e-41	Lymphatic EC
RADIL	2.77216e-45	0.82978	0.282	0.016	7.94527e-41	Lymphatic EC
ANXA2	4.3383e-44	1.22717	0.994	0.928	1.2434e-39	Lymphatic EC
GNG11	1.03925e-43	1.27903	0.994	0.949	2.9786e-39	Lymphatic EC
SNCA	1.16757e-43	1.15122	0.462	0.072	3.34638e-39	Lymphatic EC
TSTA3	2.0589e-43	1.31776	0.673	0.187	5.90101e-39	Lymphatic EC
PLSCR4	5.26725e-43	1.43616	0.667	0.182	1.50965e-38	Lymphatic EC
STXBP6	8.41888e-43	1.0364	0.462	0.073	2.41294e-38	Lymphatic EC
CMTM3	2.58703e-42	1.25631	0.641	0.169	7.41468e-38	Lymphatic EC
POLR2L	5.47722e-42	1.13689	0.981	0.805	1.56982e-37	Lymphatic EC
RAB11FIP1	6.79625e-42	0.911575	0.385	0.048	1.94787e-37	Lymphatic EC
S100A10	3.9821e-41	1.21747	1	0.963	1.14131e-36	Lymphatic EC
COL6A2	6.08025e-41	1.25451	0.705	0.213	1.74266e-36	Lymphatic EC
CD91	2.36362e-40	1.57042	0.942	0.765	6.77436e-36	Lymphatic EC
KRT18	2.94164e-40	1.38081	0.513	0.108	8.43103e-36	Lymphatic EC
MFAP4	3.4666e-40	1.65835	0.545	0.12	9.93561e-36	Lymphatic EC
OAZ1	7.33215e-40	1.23142	0.968	0.858	2.10147e-35	Lymphatic EC
SLC16A11	7.67456e-40	0.890104	0.282	0.022	2.19961e-35	Lymphatic EC
SRPX	4.14268e-39	0.930853	0.436	0.069	1.18733e-34	Lymphatic EC
FGL2	1.33763e-38	1.48281	0.449	0.085	3.83377e-34	Lymphatic EC
MITF	1.60594e-38	0.61263	0.269	0.02	4.60279e-34	Lymphatic EC
PIEZO2	2.55107e-38	0.830184	0.288	0.025	7.31162e-34	Lymphatic EC
FAM174B	3.7777e-38	0.869891	0.397	0.059	1.08273e-33	Lymphatic EC
C6orf141	6.71992e-38	0.722072	0.353	0.042	1.926e-33	Lymphatic EC
NUPR1	1.07391e-37	1.37869	0.782	0.292	3.07794e-33	Lymphatic EC
NTS	1.12373e-37	2.23687	0.372	0.052	3.22071e-33	Lymphatic EC
GMFG	1.58326e-37	1.25928	0.84	0.406	4.53778e-33	Lymphatic EC
PCBD1	2.41223e-37	1.11636	0.609	0.167	6.91368e-33	Lymphatic EC
CYB5R3	6.38551e-36	1.18726	0.949	0.67	1.83015e-31	Lymphatic EC
LINC00152	1.06824e-35	1.22649	0.59	0.16	3.06168e-31	Lymphatic EC
LOX	1.67177e-35	0.831039	0.282	0.028	4.79146e-31	Lymphatic EC
FAM107B	9.46992e-35	1.11518	0.429	0.086	2.71417e-30	Lymphatic EC
APOD	1.56508e-33	1.28585	0.827	0.353	4.48568e-29	Lymphatic EC
DPEP2	4.36998e-33	1.08285	0.327	0.047	1.25248e-28	Lymphatic EC
ALDH2	8.79913e-33	1.15501	0.673	0.229	2.52192e-28	Lymphatic EC
PEPD	1.25784e-32	1.12702	0.699	0.269	3.6051e-28	Lymphatic EC
MAP4K2	3.9184e-32	0.839604	0.385	0.069	1.12305e-27	Lymphatic EC
TIMP11	6.98917e-32	1.04513	0.962	0.693	2.00317e-27	Lymphatic EC
GUSB	1.27313e-31	0.98151	0.641	0.211	3.64892e-27	Lymphatic EC
TNFAIP8L3	3.45397e-31	0.552453	0.25	0.024	9.89943e-27	Lymphatic EC
ADD3	3.55771e-31	1.2146	0.603	0.2	1.01967e-26	Lymphatic EC
CYBA1	3.78799e-31	1.14059	0.814	0.377	1.08568e-26	Lymphatic EC
SDPR	1.50436e-30	1.18837	0.897	0.496	4.31165e-26	Lymphatic EC
LYN	6.77867e-30	0.858735	0.429	0.096	1.94284e-25	Lymphatic EC
ARL4A1	1.10292e-29	1.18479	0.865	0.493	3.16108e-25	Lymphatic EC
SLCO2B1	6.64355e-29	0.832106	0.301	0.045	1.90411e-24	Lymphatic EC
NTAN1	7.44324e-29	1.1771	0.686	0.294	2.13331e-24	Lymphatic EC
GLIPR21	8.67309e-29	0.771845	0.417	0.091	2.48579e-24	Lymphatic EC
SDC4	2.20345e-28	0.798624	0.295	0.043	6.3153e-24	Lymphatic EC
SLC25A6	3.26915e-28	0.926778	0.981	0.847	9.36972e-24	Lymphatic EC
PPP1R2	3.57748e-28	1.06012	0.744	0.333	1.02534e-23	Lymphatic EC
FCGRT	1.06429e-27	0.971964	0.91	0.632	3.05035e-23	Lymphatic EC
CCDC801	1.64553e-27	0.94125	0.526	0.154	4.71625e-23	Lymphatic EC
THEM6	2.86459e-27	0.863014	0.391	0.088	8.21019e-23	Lymphatic EC
CD59	3.10272e-27	0.863804	0.981	0.925	8.89272e-23	Lymphatic EC
HEBP1	1.32273e-26	0.975948	0.712	0.315	3.79106e-22	Lymphatic EC
ROBO3	2.51576e-26	0.790333	0.423	0.101	7.21042e-22	Lymphatic EC
SEPP1	3.18787e-26	1.25229	0.769	0.382	9.13676e-22	Lymphatic EC
DDX10	5.82382e-26	1.12157	0.436	0.115	1.66917e-21	Lymphatic EC
PTPRE2	9.60302e-26	0.808774	0.769	0.326	2.75232e-21	Lymphatic EC
VIM	1.00114e-25	0.792389	1	0.991	2.86937e-21	Lymphatic EC
TSPAN4	2.93823e-25	0.936736	0.859	0.499	8.42125e-21	Lymphatic EC
INSIG2	4.71419e-25	0.624743	0.327	0.062	1.35113e-20	Lymphatic EC
TMEM98	1.15496e-24	0.691838	0.269	0.042	3.31022e-20	Lymphatic EC
CD63	1.73115e-24	0.660231	0.994	0.926	4.96164e-20	Lymphatic EC
RAB11A1	2.31811e-24	0.845909	0.955	0.703	6.64394e-20	Lymphatic EC
HSPB12	2.44596e-24	0.71591	1	0.946	7.01037e-20	Lymphatic EC
GNG12	3.76416e-24	0.852139	0.571	0.198	1.07884e-19	Lymphatic EC
ALDH3A2	6.41313e-24	0.784645	0.378	0.091	1.83807e-19	Lymphatic EC
MPST	1.0547e-23	0.888001	0.558	0.195	3.02289e-19	Lymphatic EC
MZT2A	1.30433e-23	1.03628	0.628	0.262	3.73835e-19	Lymphatic EC
CLDN51	1.44105e-23	1.08914	0.962	0.702	4.13018e-19	Lymphatic EC
RBP1	1.85252e-23	1.03065	0.487	0.158	5.3095e-19	Lymphatic EC
BORCS7	1.86151e-23	1.00165	0.718	0.336	5.33526e-19	Lymphatic EC
CTSD	2.22109e-23	1.06961	0.776	0.406	6.36588e-19	Lymphatic EC
NGFRAP11	2.62554e-23	0.968008	0.699	0.303	7.52505e-19	Lymphatic EC
PLAC91	3.70865e-23	1.37036	0.827	0.502	1.06294e-18	Lymphatic EC
RARRES2	5.44695e-23	0.904806	0.333	0.073	1.56115e-18	Lymphatic EC
FHL2	8.95364e-23	0.726429	0.321	0.069	2.5662e-18	Lymphatic EC
MARCKS1	9.52359e-23	0.883107	0.679	0.294	2.72956e-18	Lymphatic EC
IARS2	1.02493e-22	0.869616	0.506	0.169	2.93756e-18	Lymphatic EC
FAM213A	1.06432e-22	1.05727	0.699	0.331	3.05044e-18	Lymphatic EC
CCND1	1.23661e-22	1.15315	0.596	0.239	3.54425e-18	Lymphatic EC
CD1511	1.30005e-22	0.792411	0.968	0.783	3.72608e-18	Lymphatic EC
SIRPA	1.3384e-22	0.700505	0.372	0.092	3.83598e-18	Lymphatic EC
CD47	1.59245e-22	0.908969	0.673	0.305	4.56411e-18	Lymphatic EC
CHST15	1.99475e-22	0.653942	0.288	0.055	5.71716e-18	Lymphatic EC
CTD-2336O2.1	3.38342e-22	0.476933	0.256	0.041	9.69722e-18	Lymphatic EC
TUBB6	3.71341e-22	0.991258	0.769	0.406	1.0643e-17	Lymphatic EC
LINC009981	4.91951e-22	0.739313	0.564	0.192	1.40998e-17	Lymphatic EC
NUDT4	6.45588e-22	1.02325	0.609	0.253	1.85032e-17	Lymphatic EC
C11orf31	8.08503e-22	0.867812	0.763	0.362	2.31725e-17	Lymphatic EC
ANXA5	8.42025e-22	0.872009	0.917	0.698	2.41333e-17	Lymphatic EC
AC090498.11	1.0335e-21	0.948375	0.872	0.486	2.96212e-17	Lymphatic EC
EPB41L2	1.14877e-21	0.795669	0.577	0.224	3.2925e-17	Lymphatic EC
GNB2L1	6.56183e-21	0.806803	0.936	0.64	1.88069e-16	Lymphatic EC
UGP2	7.17769e-21	1.00607	0.686	0.315	2.0572e-16	Lymphatic EC
CSTB	7.36509e-21	0.890272	0.891	0.569	2.11091e-16	Lymphatic EC
BCL7C	8.30563e-21	0.876428	0.564	0.233	2.38048e-16	Lymphatic EC
MTRNR2L121	1.55164e-20	0.817073	0.724	0.322	4.44716e-16	Lymphatic EC
TMED3	2.03384e-20	0.694236	0.442	0.139	5.8292e-16	Lymphatic EC
PRKAR1B	3.72323e-20	0.684626	0.404	0.118	1.06712e-15	Lymphatic EC
FAM3C	6.05266e-20	0.868265	0.635	0.287	1.73475e-15	Lymphatic EC
STX7	6.08615e-20	0.728501	0.513	0.186	1.74435e-15	Lymphatic EC
HINT1	7.22965e-20	0.592311	0.974	0.854	2.07209e-15	Lymphatic EC
CD36	7.68697e-20	0.283802	0.519	0.159	2.20316e-15	Lymphatic EC
TCTN3	1.34121e-19	0.887615	0.359	0.1	3.84405e-15	Lymphatic EC
LINC011161	1.43493e-19	0.703405	0.487	0.167	4.11266e-15	Lymphatic EC
GRAP	2.11555e-19	0.567692	0.263	0.054	6.06337e-15	Lymphatic EC
[truncated: 1,232 more rows]

## Sheet: Table S5-degs_mye
Table S5. Differentially expressed genes of myeloid cell subclusters
gene	p_val	avg_log2FC	pct.1	pct.2	p_val_adj	cluster
C1QA	3.36479e-50	1.33633	0.853	0.58	7.98598e-46	Macro-FOLR2
C1QC	1.22048e-49	1.33394	0.863	0.531	2.89669e-45	Macro-FOLR2
C1QB	1.55172e-47	1.26882	0.872	0.544	3.68286e-43	Macro-FOLR2
CD68	5.16529e-34	0.929076	0.902	0.817	1.22593e-29	Macro-FOLR2
ITM2B	1.21728e-32	0.782338	0.965	0.927	2.8891e-28	Macro-FOLR2
CTSD	1.47774e-32	1.19757	0.902	0.727	3.50726e-28	Macro-FOLR2
NPC2	2.20558e-32	0.715563	0.958	0.913	5.23472e-28	Macro-FOLR2
SLC40A1	4.3197e-28	1.13107	0.486	0.202	1.02524e-23	Macro-FOLR2
RNASE1	1.20379e-27	1.60689	0.605	0.324	2.85708e-23	Macro-FOLR2
FTL	1.33246e-27	0.763557	1	0.999	3.16247e-23	Macro-FOLR2
FOLR2	3.07617e-27	1.4762	0.437	0.182	7.30098e-23	Macro-FOLR2
PLTP	4.45854e-27	1.11969	0.484	0.223	1.05819e-22	Macro-FOLR2
TMEM176B	5.46943e-27	0.918234	0.814	0.632	1.29812e-22	Macro-FOLR2
CTSC	2.14108e-26	0.87532	0.863	0.68	5.08163e-22	Macro-FOLR2
LGMN	2.71847e-26	1.07714	0.73	0.482	6.45201e-22	Macro-FOLR2
MS4A4A	3.54082e-26	0.913329	0.677	0.432	8.40379e-22	Macro-FOLR2
GIMAP7	1.79292e-24	0.700791	0.388	0.154	4.25532e-20	Macro-FOLR2
DAB2	1.53777e-23	0.81932	0.635	0.386	3.64974e-19	Macro-FOLR2
CD14	3.57171e-23	0.740285	0.853	0.662	8.47711e-19	Macro-FOLR2
TXNIP	6.82357e-23	0.890675	0.688	0.471	1.6195e-18	Macro-FOLR2
PLD3	1.36014e-22	0.820198	0.714	0.493	3.22817e-18	Macro-FOLR2
PRDX1	1.83231e-22	0.721863	0.877	0.788	4.34881e-18	Macro-FOLR2
TMEM176A	1.03145e-21	0.850077	0.709	0.529	2.44804e-17	Macro-FOLR2
MS4A6A	3.0209e-21	0.693112	0.886	0.746	7.16979e-17	Macro-FOLR2
PPIB	4.68652e-20	0.598253	0.874	0.776	1.1123e-15	Macro-FOLR2
FCGRT	1.36424e-19	0.650792	0.872	0.812	3.23789e-15	Macro-FOLR2
SLCO2B1	1.58635e-19	0.643079	0.563	0.312	3.76505e-15	Macro-FOLR2
CD63	1.69757e-19	0.578634	0.923	0.894	4.02901e-15	Macro-FOLR2
ATP6V0C	1.90648e-19	0.745741	0.788	0.679	4.52484e-15	Macro-FOLR2
APOE	4.97042e-19	1.22344	0.607	0.391	1.17968e-14	Macro-FOLR2
APOC1	7.90836e-19	1.23379	0.602	0.37	1.87697e-14	Macro-FOLR2
CTSA	2.24081e-18	0.713066	0.679	0.509	5.31834e-14	Macro-FOLR2
BST2	2.46148e-18	0.545657	0.823	0.68	5.84207e-14	Macro-FOLR2
TREM2	2.86939e-18	0.853338	0.472	0.252	6.81022e-14	Macro-FOLR2
GPR34	2.9838e-18	0.673524	0.421	0.207	7.08174e-14	Macro-FOLR2
CREG1	5.36153e-18	0.647329	0.7	0.518	1.27251e-13	Macro-FOLR2
VAMP8	7.13941e-18	0.527427	0.888	0.801	1.69447e-13	Macro-FOLR2
STMN1	1.12639e-17	0.907024	0.412	0.209	2.67338e-13	Macro-FOLR2
B2M	1.28326e-17	0.399179	1	0.998	3.04569e-13	Macro-FOLR2
CAPG	1.6729e-17	0.729273	0.8	0.739	3.97046e-13	Macro-FOLR2
GPNMB	2.6446e-17	0.754251	0.549	0.322	6.2767e-13	Macro-FOLR2
C2	3.94647e-17	0.593272	0.43	0.216	9.36654e-13	Macro-FOLR2
TSPAN4	6.30957e-17	0.691426	0.47	0.28	1.49751e-12	Macro-FOLR2
C3AR1	1.29316e-16	0.550649	0.551	0.332	3.06918e-12	Macro-FOLR2
TECR	3.68943e-16	0.503594	0.551	0.349	8.7565e-12	Macro-FOLR2
GAL3ST4	6.96427e-16	0.526706	0.337	0.152	1.6529e-11	Macro-FOLR2
KRTCAP2	9.84151e-16	0.506057	0.728	0.576	2.33578e-11	Macro-FOLR2
CTSB	1.73873e-15	0.639659	0.935	0.904	4.12671e-11	Macro-FOLR2
TUBA1B	2.40243e-15	0.651822	0.919	0.787	5.70192e-11	Macro-FOLR2
TMED9	3.48051e-15	0.566682	0.619	0.447	8.26065e-11	Macro-FOLR2
CD99	4.15766e-15	0.652119	0.826	0.693	9.86779e-11	Macro-FOLR2
LAPTM5	4.55501e-15	0.486379	0.97	0.953	1.08109e-10	Macro-FOLR2
LAMP1	4.6554e-15	0.543025	0.642	0.454	1.10491e-10	Macro-FOLR2
FCGR3A	4.70425e-15	0.670871	0.67	0.462	1.11651e-10	Macro-FOLR2
A2M	1.18377e-14	0.457586	0.556	0.329	2.80957e-10	Macro-FOLR2
DAD1	1.87948e-14	0.475929	0.709	0.543	4.46076e-10	Macro-FOLR2
MSR1	2.22438e-14	0.473871	0.558	0.343	5.27933e-10	Macro-FOLR2
LAIR1	2.94333e-14	0.561495	0.605	0.417	6.98571e-10	Macro-FOLR2
GRN	5.66458e-14	0.557899	0.902	0.872	1.34443e-09	Macro-FOLR2
PSAP	5.69229e-14	0.505223	0.977	0.963	1.35101e-09	Macro-FOLR2
GIMAP4	6.05136e-14	0.537639	0.46	0.267	1.43623e-09	Macro-FOLR2
CCL18	9.7376e-14	1.11351	0.391	0.203	2.31112e-09	Macro-FOLR2
AKR1B1	1.10419e-13	0.540713	0.547	0.37	2.62068e-09	Macro-FOLR2
TCN2	1.33727e-13	0.537019	0.477	0.287	3.17389e-09	Macro-FOLR2
SNX6	3.98818e-13	0.565716	0.656	0.502	9.46555e-09	Macro-FOLR2
TMBIM6	2.15624e-12	0.389041	0.877	0.818	5.11762e-08	Macro-FOLR2
TMEM59	2.30972e-12	0.488261	0.707	0.601	5.4819e-08	Macro-FOLR2
TNFSF13	3.27012e-12	0.684297	0.574	0.428	7.76131e-08	Macro-FOLR2
CD81	3.4804e-12	0.70562	0.7	0.536	8.26039e-08	Macro-FOLR2
MGST3	4.36184e-12	0.527781	0.628	0.502	1.03524e-07	Macro-FOLR2
PMP22	4.38267e-12	0.558258	0.623	0.444	1.04018e-07	Macro-FOLR2
TYROBP	5.61852e-12	0.331479	0.977	0.966	1.3335e-07	Macro-FOLR2
LIPA	1.00219e-11	0.69513	0.574	0.42	2.37859e-07	Macro-FOLR2
ATP6V0E1	1.69827e-11	0.432935	0.86	0.802	4.03067e-07	Macro-FOLR2
LILRB5	3.6099e-11	0.566284	0.253	0.119	8.56773e-07	Macro-FOLR2
NPL	4.62639e-11	0.383721	0.435	0.261	1.09803e-06	Macro-FOLR2
RHOA	7.40331e-11	0.286653	0.93	0.923	1.7571e-06	Macro-FOLR2
AKR1A1	8.47244e-11	0.469521	0.707	0.581	2.01085e-06	Macro-FOLR2
TGFBI	1.18637e-10	0.460248	0.8	0.669	2.81573e-06	Macro-FOLR2
RNASEK	1.19535e-10	0.507179	0.791	0.722	2.83705e-06	Macro-FOLR2
OLFML3	1.41526e-10	0.391907	0.316	0.163	3.35897e-06	Macro-FOLR2
UQCR10	1.63044e-10	0.456452	0.714	0.636	3.86969e-06	Macro-FOLR2
P4HB	2.07993e-10	0.414872	0.765	0.681	4.9365e-06	Macro-FOLR2
DNASE2	2.20935e-10	0.513372	0.421	0.262	5.24367e-06	Macro-FOLR2
HSPB1	2.2109e-10	0.513214	0.777	0.63	5.24735e-06	Macro-FOLR2
TNFSF12	2.28063e-10	0.435666	0.507	0.353	5.41284e-06	Macro-FOLR2
LY96	2.5259e-10	0.443364	0.586	0.443	5.99497e-06	Macro-FOLR2
GIMAP1	2.77535e-10	0.391985	0.323	0.179	6.58701e-06	Macro-FOLR2
JPT1	3.39316e-10	0.540017	0.586	0.463	8.05334e-06	Macro-FOLR2
DNPH1	3.42094e-10	0.457787	0.472	0.332	8.11926e-06	Macro-FOLR2
MBD4	5.84757e-10	0.364729	0.356	0.211	1.38786e-05	Macro-FOLR2
ATP6V0B	8.25247e-10	0.413619	0.856	0.823	1.95864e-05	Macro-FOLR2
AP2S1	8.48289e-10	0.357832	0.807	0.8	2.01333e-05	Macro-FOLR2
HSP90B1	8.56106e-10	0.476864	0.788	0.72	2.03188e-05	Macro-FOLR2
HMGN2	9.07157e-10	0.585931	0.753	0.653	2.15305e-05	Macro-FOLR2
CAPZB	9.09351e-10	0.332976	0.888	0.836	2.15825e-05	Macro-FOLR2
HLA-A	1.09858e-09	0.332595	0.984	0.984	2.60737e-05	Macro-FOLR2
ARL6IP1	1.16155e-09	0.468995	0.712	0.63	2.75683e-05	Macro-FOLR2
EPHX1	1.16439e-09	0.386317	0.253	0.126	2.76356e-05	Macro-FOLR2
DYNLL1	1.17461e-09	0.353829	0.812	0.719	2.78781e-05	Macro-FOLR2
SERPING1	1.23939e-09	0.606646	0.514	0.379	2.94157e-05	Macro-FOLR2
ATOX1	1.27588e-09	0.501559	0.705	0.619	3.02816e-05	Macro-FOLR2
CD151	1.35639e-09	0.415407	0.5	0.357	3.21926e-05	Macro-FOLR2
SSR4	1.4959e-09	0.528311	0.826	0.781	3.55038e-05	Macro-FOLR2
LMAN1	1.50581e-09	0.381241	0.412	0.267	3.57389e-05	Macro-FOLR2
TUBB	1.63118e-09	0.608231	0.777	0.683	3.87144e-05	Macro-FOLR2
GLMP	1.68835e-09	0.391245	0.407	0.262	4.00714e-05	Macro-FOLR2
SLC25A39	1.81995e-09	0.34665	0.458	0.319	4.31948e-05	Macro-FOLR2
FUCA1	2.07028e-09	0.512683	0.316	0.183	4.9136e-05	Macro-FOLR2
LGALS3BP	2.15399e-09	0.435397	0.458	0.319	5.11227e-05	Macro-FOLR2
BLVRA	2.17678e-09	0.401967	0.502	0.358	5.16637e-05	Macro-FOLR2
ASAH1	2.21798e-09	0.493515	0.772	0.703	5.26416e-05	Macro-FOLR2
HMGB1	2.35808e-09	0.524987	0.849	0.812	5.59666e-05	Macro-FOLR2
BCAP31	2.91677e-09	0.409412	0.705	0.604	6.92267e-05	Macro-FOLR2
SEC11C	3.20298e-09	0.442969	0.421	0.286	7.60196e-05	Macro-FOLR2
C1orf54	3.4127e-09	0.424352	0.498	0.357	8.0997e-05	Macro-FOLR2
SCAMP2	4.84144e-09	0.36988	0.533	0.398	0.000114907	Macro-FOLR2
TMEM35B	4.9358e-09	0.378763	0.395	0.252	0.000117146	Macro-FOLR2
TMEM179B	5.1966e-09	0.415128	0.565	0.438	0.000123336	Macro-FOLR2
NUCB1	5.3298e-09	0.384866	0.623	0.499	0.000126498	Macro-FOLR2
FCGR1A	5.3936e-09	0.418682	0.447	0.297	0.000128012	Macro-FOLR2
COMT	5.55848e-09	0.426653	0.656	0.55	0.000131925	Macro-FOLR2
SPCS2	5.69482e-09	0.429365	0.637	0.52	0.000135161	Macro-FOLR2
KDELR1	6.01705e-09	0.390665	0.616	0.497	0.000142809	Macro-FOLR2
FABP5	7.93139e-09	0.875991	0.649	0.512	0.000188244	Macro-FOLR2
VAT1	8.87847e-09	0.365631	0.323	0.19	0.000210722	Macro-FOLR2
NUCB2	9.66962e-09	0.358505	0.291	0.16	0.000229499	Macro-FOLR2
HLA-B	1.07554e-08	0.282467	0.993	0.997	0.000255268	Macro-FOLR2
ADAP2	1.20171e-08	0.391945	0.528	0.392	0.000285214	Macro-FOLR2
FCER1G	1.31904e-08	0.346364	0.956	0.944	0.000313061	Macro-FOLR2
COX6A1	1.42731e-08	0.294167	0.874	0.82	0.000338759	Macro-FOLR2
COX6C	1.46545e-08	0.375624	0.802	0.746	0.00034781	Macro-FOLR2
CALR	2.79248e-08	0.409737	0.856	0.786	0.000662768	Macro-FOLR2
ATP5MF	3.09472e-08	0.353526	0.635	0.522	0.000734502	Macro-FOLR2
RABAC1	3.25599e-08	0.35168	0.633	0.496	0.000772776	Macro-FOLR2
TALDO1	3.59139e-08	0.388928	0.753	0.664	0.000852381	Macro-FOLR2
APH1A	3.82997e-08	0.324969	0.57	0.431	0.000909006	Macro-FOLR2
GIMAP5	3.94359e-08	0.337365	0.347	0.208	0.000935972	Macro-FOLR2
LGALS3	4.32431e-08	0.590247	0.863	0.823	0.00102633	Macro-FOLR2
MCOLN1	4.87732e-08	0.34924	0.423	0.284	0.00115758	Macro-FOLR2
SOD1	4.94036e-08	0.349742	0.702	0.598	0.00117254	Macro-FOLR2
ATP5MC3	5.11613e-08	0.376105	0.677	0.562	0.00121426	Macro-FOLR2
ISCU	5.27927e-08	0.41307	0.523	0.389	0.00125298	Macro-FOLR2
IFI6	5.37931e-08	0.422476	0.7	0.591	0.00127673	Macro-FOLR2
SMIM29	5.41217e-08	0.35499	0.342	0.217	0.00128452	Macro-FOLR2
EMB	5.44248e-08	0.425845	0.263	0.147	0.00129172	Macro-FOLR2
PEBP1	5.83349e-08	0.352372	0.584	0.474	0.00138452	Macro-FOLR2
TMEM147	6.01413e-08	0.423274	0.509	0.386	0.00142739	Macro-FOLR2
SELENOW	6.09277e-08	0.414474	0.56	0.448	0.00144606	Macro-FOLR2
NDUFB11	6.55903e-08	0.283003	0.772	0.68	0.00155672	Macro-FOLR2
NDUFC2	6.94369e-08	0.369705	0.64	0.532	0.00164801	Macro-FOLR2
CLTA	7.73675e-08	0.34012	0.73	0.68	0.00183624	Macro-FOLR2
UBB	8.36336e-08	0.475998	0.926	0.904	0.00198496	Macro-FOLR2
ATP5PO	9.7399e-08	0.409393	0.593	0.481	0.00231167	Macro-FOLR2
SHISA5	9.87422e-08	0.3591	0.419	0.292	0.00234355	Macro-FOLR2
F13A1	1.0652e-07	0.69838	0.356	0.229	0.00252814	Macro-FOLR2
PLA2G7	1.07395e-07	0.562318	0.53	0.388	0.00254891	Macro-FOLR2
SUMO3	1.07507e-07	0.353311	0.605	0.488	0.00255158	Macro-FOLR2
SNX2	1.08868e-07	0.399718	0.547	0.432	0.00258388	Macro-FOLR2
ATP5MD	1.12386e-07	0.342466	0.614	0.499	0.00266737	Macro-FOLR2
NDUFA13	1.57561e-07	0.32751	0.756	0.687	0.00373955	Macro-FOLR2
GM2A	1.62747e-07	0.354373	0.519	0.389	0.00386264	Macro-FOLR2
PDIA4	1.65932e-07	0.403553	0.472	0.358	0.00393822	Macro-FOLR2
NCF4	1.79097e-07	0.36229	0.46	0.329	0.00425068	Macro-FOLR2
GLUL	1.92484e-07	0.306597	0.863	0.8	0.00456841	Macro-FOLR2
CSF1R	1.9416e-07	0.354276	0.67	0.548	0.00460819	Macro-FOLR2
TUBA1C	1.96704e-07	0.419802	0.63	0.528	0.00466857	Macro-FOLR2
RAB5C	2.06508e-07	0.375646	0.709	0.66	0.00490125	Macro-FOLR2
ATP6V1F	2.07283e-07	0.368256	0.828	0.802	0.00491965	Macro-FOLR2
PSMB1	2.46988e-07	0.328855	0.742	0.649	0.00586201	Macro-FOLR2
ATP6AP1	2.48263e-07	0.371841	0.614	0.52	0.00589228	Macro-FOLR2
EMC7	2.5584e-07	0.290266	0.437	0.307	0.00607212	Macro-FOLR2
TIMP2	2.60082e-07	0.427365	0.574	0.484	0.00617279	Macro-FOLR2
FCGR2A	2.85376e-07	0.455513	0.833	0.739	0.0067731	Macro-FOLR2
SIGLEC12	2.90346e-07	0.308185	0.307	0.189	0.00689108	Macro-FOLR2
PTPMT1	2.95206e-07	0.270329	0.286	0.173	0.00700642	Macro-FOLR2
ANAPC11	3.02978e-07	0.287602	0.672	0.563	0.00719088	Macro-FOLR2
CANX	3.03951e-07	0.305729	0.76	0.683	0.00721398	Macro-FOLR2
RAB13	3.10742e-07	0.353864	0.451	0.322	0.00737514	Macro-FOLR2
ABHD12	3.10899e-07	0.360674	0.512	0.398	0.00737887	Macro-FOLR2
HEXB	3.66604e-07	0.330023	0.616	0.517	0.00870098	Macro-FOLR2
NDUFS7	3.72417e-07	0.287719	0.609	0.487	0.00883895	Macro-FOLR2
UQCR11	3.84552e-07	0.288067	0.816	0.778	0.00912697	Macro-FOLR2
ATP6AP2	3.88162e-07	0.340212	0.656	0.57	0.00921263	Macro-FOLR2
CMKLR1	3.93654e-07	0.291131	0.321	0.198	0.00934299	Macro-FOLR2
CTSZ	4.00575e-07	0.34177	0.881	0.776	0.00950724	Macro-FOLR2
CLN6	4.2412e-07	0.270333	0.256	0.148	0.0100661	Macro-FOLR2
TMEM208	4.31482e-07	0.290662	0.458	0.329	0.0102408	Macro-FOLR2
LPAR6	4.36016e-07	0.265931	0.36	0.229	0.0103484	Macro-FOLR2
UQCRQ	4.72108e-07	0.426322	0.705	0.613	0.011205	Macro-FOLR2
MERTK	4.81814e-07	0.250983	0.351	0.222	0.0114354	Macro-FOLR2
PRDX3	4.83362e-07	0.365763	0.54	0.439	0.0114721	Macro-FOLR2
SCPEP1	4.90156e-07	0.428969	0.528	0.421	0.0116334	Macro-FOLR2
HLA-E	5.2168e-07	0.263816	0.93	0.922	0.0123815	Macro-FOLR2
NTAN1	5.38118e-07	0.35759	0.344	0.229	0.0127717	Macro-FOLR2
HLA-DMA	5.55701e-07	0.275384	0.886	0.829	0.013189	Macro-FOLR2
PTMS	5.86245e-07	0.410033	0.614	0.508	0.013914	Macro-FOLR2
ATP5IF1	6.02313e-07	0.377263	0.491	0.387	0.0142953	Macro-FOLR2
MFSD1	6.22169e-07	0.378181	0.684	0.597	0.0147666	Macro-FOLR2
ATP5F1D	6.41974e-07	0.31772	0.593	0.482	0.0152366	Macro-FOLR2
MAF	6.57845e-07	0.382414	0.288	0.176	0.0156133	Macro-FOLR2
SNAPIN	6.6077e-07	0.303854	0.286	0.176	0.0156827	Macro-FOLR2
ADAMDEC1	7.30695e-07	0.402244	0.358	0.237	0.0173423	Macro-FOLR2
STAB1	7.6094e-07	0.35879	0.493	0.351	0.0180602	Macro-FOLR2
CD163	8.0551e-07	0.311294	0.57	0.423	0.019118	Macro-FOLR2
CTSL	8.10648e-07	0.429112	0.73	0.612	0.0192399	Macro-FOLR2
TMEM50A	8.46373e-07	0.315296	0.707	0.612	0.0200878	Macro-FOLR2
LY6E	8.47433e-07	0.307716	0.772	0.676	0.020113	Macro-FOLR2
LEPROTL1	9.1054e-07	0.353689	0.43	0.319	0.0216107	Macro-FOLR2
SLC22A18	9.28551e-07	0.282318	0.265	0.16	0.0220382	Macro-FOLR2
SNRPC	9.36282e-07	0.31726	0.514	0.397	0.0222217	Macro-FOLR2
TEX264	9.80298e-07	0.315493	0.365	0.251	0.0232664	Macro-FOLR2
LAPTM4A	1.11214e-06	0.372087	0.677	0.602	0.0263955	Macro-FOLR2
YWHAH	1.12151e-06	0.29226	0.723	0.59	0.0266179	Macro-FOLR2
SDC3	1.20245e-06	0.316287	0.277	0.169	0.028539	Macro-FOLR2
NAIP	1.20568e-06	0.347149	0.519	0.388	0.0286155	Macro-FOLR2
NDUFA4	1.27754e-06	0.335279	0.833	0.77	0.030321	Macro-FOLR2
PSMA7	1.34622e-06	0.296796	0.849	0.793	0.0319511	Macro-FOLR2
EMC3	1.38228e-06	0.274337	0.437	0.317	0.0328071	Macro-FOLR2
OLFML2B	1.39158e-06	0.291493	0.281	0.172	0.0330277	Macro-FOLR2
FUCA2	1.41441e-06	0.331196	0.426	0.31	0.0335696	Macro-FOLR2
MGAT4A	1.49501e-06	0.294976	0.395	0.272	0.0354826	Macro-FOLR2
IFI27L2	1.5273e-06	0.370241	0.491	0.38	0.0362489	Macro-FOLR2
MRPL51	1.52753e-06	0.345888	0.516	0.402	0.0362543	Macro-FOLR2
CIAO2A	1.86868e-06	0.377119	0.488	0.382	0.0443511	Macro-FOLR2
VKORC1	1.87649e-06	0.298381	0.537	0.422	0.0445366	Macro-FOLR2
ARL2	1.9551e-06	0.332836	0.384	0.269	0.0464024	Macro-FOLR2
VSIG4	1.97017e-06	0.41146	0.36	0.237	0.0467601	Macro-FOLR2
HNMT	2.06127e-06	0.283278	0.481	0.366	0.0489222	Macro-FOLR2
CD1C	2.65679e-84	2.02458	0.51	0.055	6.30563e-80	cDC-FCER1A
HLA-DPB1	2.53384e-77	1.4378	0.997	0.927	6.01382e-73	cDC-FCER1A
FCER1A	2.6297e-77	2.74787	0.434	0.035	6.24134e-73	cDC-FCER1A
HLA-DQB1	1.84062e-67	1.43128	0.983	0.883	4.36854e-63	cDC-FCER1A
CD1E	1.24992e-66	1.28404	0.394	0.035	2.96656e-62	cDC-FCER1A
PKIB	3.944e-64	1.25822	0.516	0.098	9.3607e-60	cDC-FCER1A
HLA-DQA1	1.37685e-62	1.27282	0.968	0.835	3.26781e-58	cDC-FCER1A
CLEC10A	4.98099e-55	1.59221	0.583	0.167	1.18219e-50	cDC-FCER1A
HLA-DPA1	8.93412e-55	1.10155	0.988	0.93	2.12042e-50	cDC-FCER1A
HLA-DRA	3.13201e-53	1.00413	1	0.971	7.43351e-49	cDC-FCER1A
JAML	5.64413e-51	1.10867	0.688	0.246	1.33958e-46	cDC-FCER1A
CST7	6.70589e-50	1.61138	0.598	0.214	1.59158e-45	cDC-FCER1A
AFF3	5.45714e-48	0.930427	0.274	0.019	1.2952e-43	cDC-FCER1A
CD1A	1.88451e-47	1.82114	0.315	0.035	4.4727e-43	cDC-FCER1A
NDRG2	5.8216e-47	1.0776	0.501	0.138	1.3817e-42	cDC-FCER1A
LTB	3.82017e-46	2.23286	0.437	0.098	9.06679e-42	cDC-FCER1A
HLA-DRB1	4.06661e-46	0.850092	0.994	0.968	9.65169e-42	cDC-FCER1A
PPA1	1.46303e-44	1.54974	0.726	0.417	3.47235e-40	cDC-FCER1A
EEF1A1	2.75281e-44	0.686953	0.991	0.99	6.53352e-40	cDC-FCER1A
PPP1R14A	3.67765e-44	1.00972	0.292	0.032	8.72852e-40	cDC-FCER1A
LSP1	1.94046e-43	1.09673	0.872	0.561	4.6055e-39	cDC-FCER1A
HDAC9	2.65482e-42	1.12492	0.356	0.062	6.30095e-38	cDC-FCER1A
HLA-DRB5	5.83255e-42	0.870631	0.988	0.927	1.3843e-37	cDC-FCER1A
RHOF	1.85269e-41	0.759583	0.49	0.145	4.39717e-37	cDC-FCER1A
CD74	1.33617e-40	0.875427	1	0.993	3.17127e-36	cDC-FCER1A
GPAT3	9.24072e-40	0.799677	0.414	0.094	2.19319e-35	cDC-FCER1A
PLD4	3.91929e-38	0.864654	0.391	0.091	9.30203e-34	cDC-FCER1A
SLC38A1	2.34026e-37	0.651165	0.359	0.073	5.55436e-33	cDC-FCER1A
ADAM19	5.32902e-37	0.753402	0.394	0.091	1.26479e-32	cDC-FCER1A
PABPC1	1.08924e-35	0.636078	0.994	0.925	2.58521e-31	cDC-FCER1A
HLA-DQB2	1.07309e-33	2.48992	0.309	0.063	2.54687e-29	cDC-FCER1A
RAB11FIP1	5.46668e-33	1.08215	0.539	0.228	1.29746e-28	cDC-FCER1A
EIF3L	1.9985e-32	0.819836	0.758	0.453	4.74325e-28	cDC-FCER1A
EEF1B2	1.26903e-31	0.686597	0.933	0.839	3.01192e-27	cDC-FCER1A
VIM	8.91455e-31	0.604504	0.997	0.983	2.11578e-26	cDC-FCER1A
CKLF	2.98527e-30	1.01883	0.767	0.51	7.08523e-26	cDC-FCER1A
CPVL	9.80935e-30	1.25951	0.796	0.507	2.32815e-25	cDC-FCER1A
ALDH2	1.12873e-29	0.988184	0.758	0.511	2.67893e-25	cDC-FCER1A
LAMP3	1.38421e-29	0.969573	0.35	0.1	3.2853e-25	cDC-FCER1A
CNN2	3.00729e-29	0.848466	0.671	0.395	7.13749e-25	cDC-FCER1A
HLA-DQA2	4.92821e-29	1.50286	0.528	0.253	1.16966e-24	cDC-FCER1A
GPR183	4.77713e-28	1.21845	0.825	0.659	1.1338e-23	cDC-FCER1A
IL1R2	6.85906e-28	1.2684	0.402	0.136	1.62793e-23	cDC-FCER1A
CCSER1	7.97541e-28	1.08183	0.306	0.079	1.89288e-23	cDC-FCER1A
LGALS2	2.84535e-27	0.909118	0.659	0.376	6.75316e-23	cDC-FCER1A
NRARP	1.04126e-26	0.691503	0.257	0.053	2.47131e-22	cDC-FCER1A
GPR157	1.34421e-26	0.581576	0.28	0.067	3.19034e-22	cDC-FCER1A
NR4A3	1.62715e-26	1.069	0.816	0.594	3.86188e-22	cDC-FCER1A
ETV3	1.64297e-26	0.757037	0.539	0.244	3.89943e-22	cDC-FCER1A
EEF2	2.84213e-26	0.624905	0.93	0.813	6.7455e-22	cDC-FCER1A
PAK1	4.74307e-26	0.784135	0.647	0.389	1.12572e-21	cDC-FCER1A
CSF2RA	4.91579e-26	0.761195	0.717	0.438	1.16671e-21	cDC-FCER1A
IDO1	2.44245e-25	1.26163	0.376	0.13	5.79691e-21	cDC-FCER1A
DAPP1	2.95074e-25	0.899469	0.417	0.167	7.00329e-21	cDC-FCER1A
CST3	3.45746e-25	1.07606	0.991	0.959	8.20594e-21	cDC-FCER1A
REL	2.5186e-24	0.83602	0.848	0.688	5.97764e-20	cDC-FCER1A
HLA-DMA1	5.56183e-24	0.624649	0.942	0.815	1.32005e-19	cDC-FCER1A
GRASP	7.378e-24	0.832481	0.598	0.322	1.75109e-19	cDC-FCER1A
CORO1A	1.27787e-23	0.713465	0.834	0.608	3.0329e-19	cDC-FCER1A
RASSF5	1.73871e-23	0.664788	0.641	0.361	4.12665e-19	cDC-FCER1A
S100B	1.77694e-23	2.24878	0.455	0.222	4.2174e-19	cDC-FCER1A
INSIG1	1.90642e-23	1.25139	0.767	0.555	4.52471e-19	cDC-FCER1A
MYADM	2.82729e-23	0.762946	0.685	0.408	6.71029e-19	cDC-FCER1A
CD69	5.43712e-23	1.00515	0.402	0.154	1.29045e-18	cDC-FCER1A
SLC25A6	1.61679e-22	0.487793	0.924	0.797	3.83729e-18	cDC-FCER1A
CD83	3.00453e-22	0.876888	0.91	0.805	7.13095e-18	cDC-FCER1A
CDKN1A	4.79832e-22	0.751555	0.843	0.687	1.13883e-17	cDC-FCER1A
PON2	6.84886e-22	0.45618	0.286	0.082	1.62551e-17	cDC-FCER1A
ITGB2-AS1	2.23059e-21	0.372821	0.283	0.08	5.29409e-17	cDC-FCER1A
CRIP1	2.30844e-21	0.657608	0.869	0.679	5.47885e-17	cDC-FCER1A
BTF3	3.2958e-21	0.505701	0.927	0.849	7.82226e-17	cDC-FCER1A
IRF4	3.92333e-21	0.649571	0.274	0.077	9.31162e-17	cDC-FCER1A
LCP1	1.66895e-20	0.718904	0.878	0.764	3.96108e-16	cDC-FCER1A
COTL1	3.12197e-20	0.477978	0.939	0.846	7.40969e-16	cDC-FCER1A
STK38L	4.03564e-20	0.532745	0.405	0.168	9.57819e-16	cDC-FCER1A
NFKBID	4.20977e-20	0.696364	0.615	0.372	9.99148e-16	cDC-FCER1A
RUNX3	4.35288e-20	0.774084	0.513	0.276	1.03311e-15	cDC-FCER1A
GSN	6.68341e-20	0.902949	0.854	0.709	1.58624e-15	cDC-FCER1A
CD52	9.06633e-20	0.712926	0.627	0.347	2.1518e-15	cDC-FCER1A
CCR7	1.13915e-19	0.908579	0.294	0.097	2.70365e-15	cDC-FCER1A
VASP	1.50285e-19	0.598524	0.761	0.542	3.56687e-15	cDC-FCER1A
SNHG15	1.80565e-19	0.680309	0.566	0.309	4.28554e-15	cDC-FCER1A
SRSF2	1.83105e-19	0.526823	0.752	0.508	4.34581e-15	cDC-FCER1A
EIF3F	2.63667e-19	0.511156	0.79	0.585	6.25788e-15	cDC-FCER1A
GLIPR1	2.71107e-19	0.614147	0.752	0.512	6.43445e-15	cDC-FCER1A
NPM1	3.07765e-19	0.522489	0.898	0.795	7.30448e-15	cDC-FCER1A
SERPINF1	3.24609e-19	0.64552	0.574	0.316	7.70428e-15	cDC-FCER1A
ARF6	5.53334e-19	0.560352	0.668	0.429	1.31328e-14	cDC-FCER1A
SULF2	5.56835e-19	0.570139	0.437	0.2	1.32159e-14	cDC-FCER1A
ICAM3	7.05367e-19	0.418788	0.364	0.137	1.67412e-14	cDC-FCER1A
NACA	9.51318e-19	0.396995	0.968	0.92	2.25786e-14	cDC-FCER1A
GABARAPL2	3.1111e-18	0.574212	0.691	0.458	7.38388e-14	cDC-FCER1A
MARCKSL1	8.41902e-18	0.633843	0.589	0.348	1.99817e-13	cDC-FCER1A
SERPINB9	8.85746e-18	0.671723	0.813	0.633	2.10223e-13	cDC-FCER1A
GDI2	1.16454e-17	0.689349	0.79	0.638	2.76391e-13	cDC-FCER1A
DENND1B	1.36127e-17	0.674179	0.466	0.244	3.23085e-13	cDC-FCER1A
LIMD2	2.87457e-17	0.483573	0.551	0.306	6.82251e-13	cDC-FCER1A
CYTIP	3.93082e-17	0.609905	0.606	0.358	9.32941e-13	cDC-FCER1A
HNRNPA1	4.61877e-17	0.407511	0.918	0.823	1.09622e-12	cDC-FCER1A
LMNB1	6.97065e-17	0.422929	0.364	0.153	1.65441e-12	cDC-FCER1A
MCOLN2	1.08687e-16	0.628257	0.408	0.199	2.57958e-12	cDC-FCER1A
PIM3	1.53501e-16	0.796529	0.714	0.556	3.6432e-12	cDC-FCER1A
CXCR4	1.54759e-16	0.722804	0.627	0.398	3.67305e-12	cDC-FCER1A
SEPTIN6	1.59632e-16	0.683302	0.519	0.32	3.7887e-12	cDC-FCER1A
SUSD3	1.87851e-16	0.510475	0.283	0.105	4.45845e-12	cDC-FCER1A
CCNI	2.14694e-16	0.491951	0.88	0.801	5.09555e-12	cDC-FCER1A
FBL	2.26857e-16	0.417901	0.464	0.234	5.38423e-12	cDC-FCER1A
LDLRAD4	2.4101e-16	0.735221	0.679	0.463	5.72012e-12	cDC-FCER1A
EIF3E	2.70641e-16	0.461654	0.767	0.55	6.4234e-12	cDC-FCER1A
CYP2S1	2.90029e-16	0.423501	0.353	0.153	6.88354e-12	cDC-FCER1A
NR4A1	3.46514e-16	0.935324	0.813	0.693	8.22416e-12	cDC-FCER1A
EEF1G	4.5295e-16	0.744174	0.711	0.648	1.07503e-11	cDC-FCER1A
FLT1	4.88592e-16	0.674762	0.315	0.119	1.15962e-11	cDC-FCER1A
EZR	6.1313e-16	0.569881	0.787	0.614	1.4552e-11	cDC-FCER1A
STK17B	8.6212e-16	0.540851	0.673	0.413	2.04616e-11	cDC-FCER1A
PHLDA2	9.67667e-16	0.809447	0.574	0.353	2.29666e-11	cDC-FCER1A
CSRNP1	1.02272e-15	0.562765	0.7	0.496	2.42733e-11	cDC-FCER1A
CD58	1.02436e-15	0.462394	0.671	0.436	2.43123e-11	cDC-FCER1A
CMTM6	1.25282e-15	0.505962	0.787	0.633	2.97344e-11	cDC-FCER1A
MOB3A	1.31955e-15	0.434135	0.531	0.293	3.13181e-11	cDC-FCER1A
SPINT2	1.89768e-15	0.491833	0.749	0.524	4.50396e-11	cDC-FCER1A
CLNS1A	2.19928e-15	0.382915	0.522	0.283	5.21977e-11	cDC-FCER1A
DDX5	2.66755e-15	0.401099	0.953	0.876	6.33115e-11	cDC-FCER1A
PTMA	3.11655e-15	0.318274	0.98	0.981	7.39683e-11	cDC-FCER1A
TUBA1A	3.33458e-15	0.797739	0.679	0.501	7.91429e-11	cDC-FCER1A
BHLHE40	4.33144e-15	0.822826	0.706	0.505	1.02802e-10	cDC-FCER1A
DDX21	5.43927e-15	0.473449	0.694	0.47	1.29096e-10	cDC-FCER1A
ARF5	7.12984e-15	0.49977	0.749	0.538	1.6922e-10	cDC-FCER1A
PEA15	7.13307e-15	0.727205	0.711	0.543	1.69296e-10	cDC-FCER1A
ARL5B	8.94619e-15	0.711779	0.583	0.378	2.12329e-10	cDC-FCER1A
NIBAN1	1.02311e-14	0.835213	0.405	0.21	2.42824e-10	cDC-FCER1A
ENTPD1	1.2122e-14	0.593474	0.531	0.315	2.87705e-10	cDC-FCER1A
HLA-DMB1	1.44487e-14	0.481132	0.843	0.64	3.42926e-10	cDC-FCER1A
MALT1	2.06155e-14	0.675874	0.548	0.344	4.89289e-10	cDC-FCER1A
KCNMB1	2.12824e-14	0.433102	0.332	0.147	5.05118e-10	cDC-FCER1A
TAP2	3.13823e-14	0.583336	0.499	0.307	7.44827e-10	cDC-FCER1A
FAU	3.52756e-14	0.353774	0.988	0.974	8.3723e-10	cDC-FCER1A
COMMD6	3.624e-14	0.512174	0.831	0.645	8.6012e-10	cDC-FCER1A
HINT1	3.92496e-14	0.524296	0.869	0.759	9.3155e-10	cDC-FCER1A
ELMSAN1	4.08587e-14	0.5793	0.414	0.218	9.69739e-10	cDC-FCER1A
C12orf45	4.69634e-14	0.4468	0.341	0.15	1.11463e-09	cDC-FCER1A
GPR35	4.72829e-14	0.407196	0.379	0.18	1.12221e-09	cDC-FCER1A
SKIL	4.77638e-14	0.544763	0.647	0.441	1.13363e-09	cDC-FCER1A
PTRHD1	4.9137e-14	0.323163	0.493	0.263	1.16622e-09	cDC-FCER1A
SUB1	5.23317e-14	0.397773	0.898	0.758	1.24204e-09	cDC-FCER1A
TAGLN2	5.43055e-14	0.520729	0.889	0.796	1.28889e-09	cDC-FCER1A
SLC25A3	6.01463e-14	0.401563	0.872	0.72	1.42751e-09	cDC-FCER1A
SERPINB1	6.22719e-14	0.730306	0.854	0.744	1.47796e-09	cDC-FCER1A
TMEM131	6.61565e-14	0.55019	0.402	0.211	1.57016e-09	cDC-FCER1A
STK4	7.26636e-14	0.495139	0.598	0.384	1.7246e-09	cDC-FCER1A
SRSF7	8.11472e-14	0.624721	0.685	0.494	1.92595e-09	cDC-FCER1A
FAM118A	8.41144e-14	0.424905	0.262	0.099	1.99637e-09	cDC-FCER1A
IL16	1.10197e-13	0.337608	0.318	0.138	2.61542e-09	cDC-FCER1A
BBX	1.27973e-13	0.43569	0.49	0.285	3.03732e-09	cDC-FCER1A
TES	1.38923e-13	0.392167	0.513	0.288	3.2972e-09	cDC-FCER1A
PRKAR2B	1.51257e-13	0.371101	0.277	0.113	3.58994e-09	cDC-FCER1A
CAT	1.73079e-13	0.426892	0.507	0.291	4.10786e-09	cDC-FCER1A
ALOX5AP	1.9265e-13	0.834667	0.615	0.414	4.57235e-09	cDC-FCER1A
PRMT1	2.21418e-13	0.369243	0.431	0.233	5.25513e-09	cDC-FCER1A
SNX20	2.43213e-13	0.35605	0.329	0.152	5.77242e-09	cDC-FCER1A
RGCC	2.80752e-13	0.958524	0.63	0.451	6.66336e-09	cDC-FCER1A
CBX6	2.81119e-13	0.322725	0.28	0.112	6.67209e-09	cDC-FCER1A
WDR33	3.803e-13	0.378524	0.397	0.207	9.02604e-09	cDC-FCER1A
SAMHD1	4.71306e-13	0.537198	0.799	0.636	1.1186e-08	cDC-FCER1A
CDK2AP2	6.38684e-13	0.415116	0.531	0.33	1.51585e-08	cDC-FCER1A
ARHGAP31	7.00783e-13	0.470809	0.475	0.278	1.66324e-08	cDC-FCER1A
HIP1	7.60795e-13	0.470915	0.335	0.157	1.80567e-08	cDC-FCER1A
PTGER4	8.35518e-13	0.56393	0.589	0.38	1.98302e-08	cDC-FCER1A
CD86	8.40349e-13	0.624067	0.778	0.624	1.99448e-08	cDC-FCER1A
CCND2	9.07149e-13	0.381941	0.309	0.137	2.15303e-08	cDC-FCER1A
AREG	9.35304e-13	0.662412	0.612	0.393	2.21985e-08	cDC-FCER1A
NAP1L1	1.03288e-12	0.391817	0.796	0.636	2.45143e-08	cDC-FCER1A
HMGN1	1.12909e-12	0.497246	0.697	0.526	2.67977e-08	cDC-FCER1A
RFTN1	1.76157e-12	0.513169	0.513	0.321	4.1809e-08	cDC-FCER1A
UVRAG	1.76389e-12	0.48626	0.522	0.328	4.18642e-08	cDC-FCER1A
ZFP36	2.28365e-12	0.58552	0.959	0.907	5.42003e-08	cDC-FCER1A
RACK1	2.53467e-12	0.640771	0.708	0.72	6.01577e-08	cDC-FCER1A
TRIM22	2.54409e-12	0.398313	0.522	0.322	6.03814e-08	cDC-FCER1A
CIITA	2.67068e-12	0.490164	0.501	0.31	6.3386e-08	cDC-FCER1A
UBA52	3.35553e-12	0.258067	0.977	0.942	7.96402e-08	cDC-FCER1A
RGS10	3.76781e-12	0.432511	0.851	0.708	8.94252e-08	cDC-FCER1A
DEF6	4.71911e-12	0.343067	0.364	0.18	1.12003e-07	cDC-FCER1A
TOB1	4.91549e-12	0.614619	0.338	0.168	1.16664e-07	cDC-FCER1A
HNRNPA0	5.02924e-12	0.349758	0.673	0.468	1.19364e-07	cDC-FCER1A
PDE4A	5.02971e-12	0.339226	0.528	0.313	1.19375e-07	cDC-FCER1A
SET	5.60453e-12	0.421521	0.665	0.475	1.33018e-07	cDC-FCER1A
LDHA	6.0655e-12	0.417011	0.848	0.714	1.43959e-07	cDC-FCER1A
PMAIP1	6.39172e-12	0.614415	0.536	0.325	1.51701e-07	cDC-FCER1A
KLF4	6.48527e-12	0.619605	0.717	0.52	1.53921e-07	cDC-FCER1A
IDH3A	7.10688e-12	0.261273	0.251	0.102	1.68675e-07	cDC-FCER1A
RHOC	7.64253e-12	0.424931	0.624	0.418	1.81388e-07	cDC-FCER1A
SLC1A5	8.5983e-12	0.364362	0.327	0.159	2.04072e-07	cDC-FCER1A
CPNE3	8.77494e-12	0.859687	0.35	0.188	2.08264e-07	cDC-FCER1A
MCM5	8.85981e-12	0.370039	0.318	0.152	2.10279e-07	cDC-FCER1A
PGLS	9.61235e-12	0.417102	0.726	0.52	2.2814e-07	cDC-FCER1A
TMEM14C	1.03471e-11	0.421385	0.679	0.482	2.45579e-07	cDC-FCER1A
HNRNPF	1.06324e-11	0.44278	0.732	0.583	2.52349e-07	cDC-FCER1A
PFN1	1.11382e-11	0.348181	0.985	0.979	2.64354e-07	cDC-FCER1A
DUSP22	1.18606e-11	0.296455	0.338	0.163	2.81499e-07	cDC-FCER1A
GNA15	1.2094e-11	0.52965	0.577	0.392	2.8704e-07	cDC-FCER1A
NXT1	1.57674e-11	0.369416	0.362	0.188	3.74224e-07	cDC-FCER1A
SYNGR2	1.65182e-11	0.645399	0.805	0.682	3.92042e-07	cDC-FCER1A
IL2RG	1.72238e-11	0.501973	0.574	0.391	4.08789e-07	cDC-FCER1A
DUSP4	2.00061e-11	0.516249	0.344	0.169	4.74824e-07	cDC-FCER1A
H3F3B	2.19556e-11	0.315851	0.988	0.984	5.21095e-07	cDC-FCER1A
H2AFY	2.28237e-11	0.376656	0.81	0.657	5.41698e-07	cDC-FCER1A
TIPARP	2.32484e-11	0.435919	0.603	0.389	5.51777e-07	cDC-FCER1A
SNRPA	2.34464e-11	0.265708	0.394	0.207	5.56477e-07	cDC-FCER1A
SNHG8	2.61585e-11	0.298527	0.557	0.348	6.20845e-07	cDC-FCER1A
EIF1	3.64726e-11	0.315858	0.988	0.978	8.6564e-07	cDC-FCER1A
NOLC1	4.67053e-11	0.311078	0.332	0.163	1.1085e-06	cDC-FCER1A
DUSP2	4.73493e-11	0.677256	0.819	0.664	1.12379e-06	cDC-FCER1A
EIF3K	4.87534e-11	0.344504	0.913	0.793	1.15711e-06	cDC-FCER1A
CFP	5.57619e-11	0.72349	0.405	0.22	1.32345e-06	cDC-FCER1A
MTHFD2	5.71905e-11	0.480751	0.673	0.495	1.35736e-06	cDC-FCER1A
SRSF3	5.81267e-11	0.32986	0.752	0.609	1.37958e-06	cDC-FCER1A
CEACAM4	6.76585e-11	0.267047	0.274	0.119	1.60581e-06	cDC-FCER1A
NFAT5	9.01097e-11	0.50681	0.606	0.422	2.13866e-06	cDC-FCER1A
PLAC8	9.0475e-11	0.487809	0.335	0.164	2.14733e-06	cDC-FCER1A
EEF1D	9.39849e-11	0.273391	0.93	0.862	2.23064e-06	cDC-FCER1A
CD40	1.03069e-10	0.721433	0.516	0.354	2.44625e-06	cDC-FCER1A
PLP2	1.07239e-10	0.354135	0.659	0.449	2.54522e-06	cDC-FCER1A
APAF1	1.10164e-10	0.280891	0.283	0.133	2.61464e-06	cDC-FCER1A
P2RY13	1.15018e-10	0.281669	0.277	0.128	2.72983e-06	cDC-FCER1A
REV3L	1.23761e-10	0.510484	0.504	0.327	2.93733e-06	cDC-FCER1A
UNC119	1.2401e-10	0.349663	0.408	0.231	2.94325e-06	cDC-FCER1A
AXL	1.33065e-10	0.40171	0.493	0.298	3.15817e-06	cDC-FCER1A
OFD1	1.33272e-10	0.306332	0.262	0.12	3.16307e-06	cDC-FCER1A
SNHG29	1.6953e-10	0.551937	0.636	0.495	4.02362e-06	cDC-FCER1A
TNFAIP8	2.10371e-10	0.583437	0.673	0.524	4.99294e-06	cDC-FCER1A
EIF3H	2.31239e-10	0.334059	0.781	0.633	5.48824e-06	cDC-FCER1A
PRELID1	2.46954e-10	0.443289	0.793	0.709	5.8612e-06	cDC-FCER1A
RARA	2.64433e-10	0.25967	0.394	0.212	6.27605e-06	cDC-FCER1A
CCT8	2.67662e-10	0.343166	0.525	0.339	6.35269e-06	cDC-FCER1A
S100A10	2.70201e-10	0.339205	0.965	0.956	6.41296e-06	cDC-FCER1A
CDC37	3.0783e-10	0.376063	0.776	0.631	7.30604e-06	cDC-FCER1A
PSMB9	3.11057e-10	0.445617	0.755	0.629	7.38263e-06	cDC-FCER1A
HMGA1	3.14625e-10	0.371233	0.574	0.38	7.46731e-06	cDC-FCER1A
MYL12A	3.53319e-10	0.358025	0.924	0.882	8.38567e-06	cDC-FCER1A
TSPAN33	3.91748e-10	0.318035	0.338	0.181	9.29776e-06	cDC-FCER1A
GNG7	3.91916e-10	0.298721	0.254	0.113	9.30173e-06	cDC-FCER1A
LMNA	4.31959e-10	0.71531	0.767	0.639	1.02521e-05	cDC-FCER1A
BID	4.6034e-10	0.418825	0.644	0.47	1.09257e-05	cDC-FCER1A
CFL1	4.74681e-10	0.290999	0.983	0.972	1.12661e-05	cDC-FCER1A
RSL24D1	5.34075e-10	0.312603	0.504	0.31	1.26757e-05	cDC-FCER1A
ID2	5.49304e-10	0.80046	0.627	0.493	1.30372e-05	cDC-FCER1A
PTP4A2	6.32223e-10	0.417344	0.603	0.462	1.50052e-05	cDC-FCER1A
GAS5	6.52745e-10	0.350724	0.405	0.235	1.54923e-05	cDC-FCER1A
SMIM14	8.83811e-10	0.300587	0.347	0.188	2.09764e-05	cDC-FCER1A
ZC3H12A	9.40321e-10	0.378704	0.507	0.329	2.23176e-05	cDC-FCER1A
COPS3	9.463e-10	0.30097	0.356	0.193	2.24595e-05	cDC-FCER1A
OXA1L	1.04997e-09	0.350695	0.542	0.357	2.49199e-05	cDC-FCER1A
EDEM1	1.13954e-09	0.495418	0.437	0.278	2.70458e-05	cDC-FCER1A
CCND3	1.18253e-09	0.369354	0.452	0.278	2.80663e-05	cDC-FCER1A
ARPC1B	1.19845e-09	0.301958	0.948	0.894	2.84441e-05	cDC-FCER1A
APRT	1.34775e-09	0.310696	0.787	0.62	3.19875e-05	cDC-FCER1A
CRYBG1	1.52345e-09	0.403526	0.359	0.208	3.61575e-05	cDC-FCER1A
APEX1	1.53949e-09	0.363349	0.531	0.352	3.65382e-05	cDC-FCER1A
HCLS1	1.65854e-09	0.340222	0.843	0.72	3.93637e-05	cDC-FCER1A
SARAF	1.85086e-09	0.310721	0.848	0.718	4.39283e-05	cDC-FCER1A
TAP1	1.97533e-09	0.607673	0.513	0.383	4.68825e-05	cDC-FCER1A
UBE2N	2.27459e-09	0.265946	0.56	0.361	5.39851e-05	cDC-FCER1A
SLC1A4	2.3482e-09	0.293752	0.283	0.143	5.57321e-05	cDC-FCER1A
HSP90AB1	2.39908e-09	0.468169	0.974	0.92	5.69397e-05	cDC-FCER1A
CIB1	2.41599e-09	0.399331	0.808	0.669	5.73412e-05	cDC-FCER1A
CLIC2	2.55926e-09	0.27229	0.394	0.226	6.07415e-05	cDC-FCER1A
C1QBP	2.73661e-09	0.35885	0.545	0.368	6.49507e-05	cDC-FCER1A
STX17-AS1	2.92137e-09	0.535548	0.347	0.193	6.93359e-05	cDC-FCER1A
TMEM243	2.93121e-09	0.262311	0.309	0.161	6.95693e-05	cDC-FCER1A
IMPDH2	2.94794e-09	0.25012	0.37	0.207	6.99665e-05	cDC-FCER1A
BRD2	2.95544e-09	0.367688	0.63	0.457	7.01443e-05	cDC-FCER1A
PPIA	3.16958e-09	0.312292	0.977	0.946	7.52267e-05	cDC-FCER1A
MAP3K13	3.47607e-09	0.32165	0.367	0.213	8.2501e-05	cDC-FCER1A
SLC25A5	3.48219e-09	0.351137	0.875	0.763	8.26464e-05	cDC-FCER1A
KLF10	3.51598e-09	0.367473	0.525	0.348	8.34482e-05	cDC-FCER1A
CAP1	3.7053e-09	0.373954	0.808	0.722	8.79415e-05	cDC-FCER1A
ARL5A	3.8347e-09	0.314919	0.443	0.275	9.10129e-05	cDC-FCER1A
NHP2	3.9396e-09	0.313554	0.487	0.311	9.35025e-05	cDC-FCER1A
PAF1	4.19811e-09	0.323528	0.329	0.181	9.96378e-05	cDC-FCER1A
SMARCC1	4.41303e-09	0.273103	0.385	0.222	0.000104739	cDC-FCER1A
DCXR	4.66973e-09	0.339815	0.51	0.326	0.000110831	cDC-FCER1A
JUNB	4.94561e-09	0.402034	0.939	0.879	0.000117379	cDC-FCER1A
SERBP1	5.06443e-09	0.30927	0.668	0.498	0.000120199	cDC-FCER1A
RAB5A	5.62684e-09	0.452634	0.464	0.311	0.000133548	cDC-FCER1A
HLA-DOA	5.98316e-09	0.298151	0.472	0.307	0.000142004	cDC-FCER1A
SMCO4	6.05225e-09	0.374213	0.542	0.382	0.000143644	cDC-FCER1A
TVP23A	6.56169e-09	0.330127	0.28	0.147	0.000155735	cDC-FCER1A
CDC42SE1	8.22808e-09	0.405642	0.595	0.435	0.000195285	cDC-FCER1A
SFPQ	8.5697e-09	0.368818	0.755	0.645	0.000203393	cDC-FCER1A
ZNF385A	8.6083e-09	0.269946	0.545	0.372	0.000204309	cDC-FCER1A
C20orf27	9.14103e-09	0.339174	0.481	0.309	0.000216953	cDC-FCER1A
ITSN2	9.246e-09	0.341481	0.504	0.343	0.000219445	cDC-FCER1A
ADCY7	9.27218e-09	0.323746	0.341	0.196	0.000220066	cDC-FCER1A
EIF4B	9.85145e-09	0.346631	0.624	0.464	0.000233814	cDC-FCER1A
EIF4H	1.04477e-08	0.279172	0.574	0.4	0.000247966	cDC-FCER1A
AMD1	1.07353e-08	0.328949	0.469	0.302	0.000254791	cDC-FCER1A
SNRPD2	1.11884e-08	0.324902	0.79	0.612	0.000265544	cDC-FCER1A
PTPN6	1.19645e-08	0.377942	0.595	0.453	0.000283965	cDC-FCER1A
RSL1D1	1.28364e-08	0.302987	0.601	0.411	0.000304659	cDC-FCER1A
SYAP1	1.35079e-08	0.392143	0.601	0.415	0.000320597	cDC-FCER1A
ATF4	1.45303e-08	0.34065	0.63	0.455	0.000344862	cDC-FCER1A
ANKRD44	1.59148e-08	0.340026	0.51	0.343	0.000377722	cDC-FCER1A
SNRPF	1.61865e-08	0.322778	0.507	0.335	0.000384172	cDC-FCER1A
KDM6B	1.7133e-08	0.387877	0.761	0.626	0.000406635	cDC-FCER1A
AP1S2	1.86323e-08	0.367835	0.638	0.463	0.00044222	cDC-FCER1A
ILF2	1.91023e-08	0.278713	0.525	0.352	0.000453375	cDC-FCER1A
N4BP2L1	2.06872e-08	0.311256	0.364	0.215	0.000490989	cDC-FCER1A
STX11	2.22588e-08	0.39037	0.764	0.643	0.00052829	cDC-FCER1A
C17orf49	2.25092e-08	0.421835	0.536	0.388	0.000534233	cDC-FCER1A
TRABD	2.28e-08	0.291578	0.458	0.29	0.000541135	cDC-FCER1A
FCGR2B1	2.38442e-08	0.598661	0.548	0.424	0.000565919	cDC-FCER1A
ATG3	2.56528e-08	0.355804	0.668	0.521	0.000608842	cDC-FCER1A
MYH9	2.58006e-08	0.377805	0.694	0.55	0.000612352	cDC-FCER1A
TMEM109	2.81152e-08	0.262137	0.405	0.247	0.000667287	cDC-FCER1A
AKAP13	2.8133e-08	0.304569	0.845	0.721	0.00066771	cDC-FCER1A
ZC3H15	3.03828e-08	0.252949	0.566	0.384	0.000721105	cDC-FCER1A
CCND1	3.52538e-08	0.620697	0.297	0.174	0.000836715	cDC-FCER1A
RALA	3.63807e-08	0.505553	0.679	0.559	0.000863459	cDC-FCER1A
SLC25A33	4.45202e-08	0.294041	0.373	0.224	0.00105664	cDC-FCER1A
PRMT9	4.89548e-08	0.429948	0.405	0.249	0.00116189	cDC-FCER1A
FIP1L1	4.9675e-08	0.250326	0.277	0.149	0.00117899	cDC-FCER1A
TUBA1B1	5.14391e-08	0.335107	0.878	0.813	0.00122086	cDC-FCER1A
MZT2B	5.42529e-08	0.358481	0.586	0.428	0.00128764	cDC-FCER1A
KHDRBS1	5.43237e-08	0.25216	0.697	0.532	0.00128932	cDC-FCER1A
ALOX5	5.63266e-08	0.412149	0.548	0.404	0.00133686	cDC-FCER1A
NAV1	5.71338e-08	0.378974	0.271	0.145	0.00135601	cDC-FCER1A
CKS2	5.77162e-08	0.396259	0.58	0.424	0.00136984	cDC-FCER1A
CCDC50	6.17986e-08	0.317825	0.388	0.239	0.00146673	cDC-FCER1A
ARPC2	6.20945e-08	0.287272	0.968	0.917	0.00147375	cDC-FCER1A
GZF1	6.58345e-08	0.304066	0.271	0.144	0.00156252	cDC-FCER1A
CCT6A	6.63675e-08	0.316362	0.63	0.467	0.00157517	cDC-FCER1A
TP53BP2	6.69763e-08	0.318846	0.385	0.242	0.00158962	cDC-FCER1A
GPBP1	7.08001e-08	0.339829	0.633	0.472	0.00168037	cDC-FCER1A
CAPN2	7.30754e-08	0.358777	0.429	0.272	0.00173437	cDC-FCER1A
DPYSL2	7.63794e-08	0.255015	0.411	0.259	0.00181279	cDC-FCER1A
TOR3A	7.68175e-08	0.290273	0.402	0.254	0.00182319	cDC-FCER1A
ITM2C	7.6884e-08	0.263093	0.259	0.136	0.00182477	cDC-FCER1A
HNRNPK	8.25072e-08	0.263498	0.828	0.684	0.00195823	cDC-FCER1A
PTPRC	8.27576e-08	0.256275	0.854	0.748	0.00196417	cDC-FCER1A
TPM3	8.27993e-08	0.302815	0.933	0.872	0.00196516	cDC-FCER1A
BCL3	8.49044e-08	0.462558	0.484	0.34	0.00201512	cDC-FCER1A
ILF3	8.85415e-08	0.296887	0.496	0.336	0.00210144	cDC-FCER1A
TRAF1	9.01119e-08	0.380649	0.551	0.391	0.00213872	cDC-FCER1A
FILIP1L	1.01013e-07	0.324192	0.321	0.182	0.00239745	cDC-FCER1A
TMSB4X	1.0315e-07	0.368208	0.994	0.997	0.00244817	cDC-FCER1A
HSPD1	1.11016e-07	0.477901	0.796	0.699	0.00263485	cDC-FCER1A
KCNK6	1.21646e-07	0.252512	0.318	0.188	0.00288714	cDC-FCER1A
CYCS	1.23782e-07	0.266753	0.755	0.588	0.00293783	cDC-FCER1A
MRPL3	1.27657e-07	0.256265	0.353	0.207	0.00302982	cDC-FCER1A
SINHCAF	1.3583e-07	0.318453	0.254	0.137	0.00322379	cDC-FCER1A
RTN1	1.5634e-07	0.386704	0.332	0.198	0.00371058	cDC-FCER1A
C15orf48	1.59788e-07	0.612709	0.717	0.647	0.00379242	cDC-FCER1A
IFNGR1	1.70761e-07	0.331486	0.653	0.514	0.00405283	cDC-FCER1A
EIF6	1.72157e-07	0.256741	0.545	0.379	0.00408597	cDC-FCER1A
NDEL1	1.74674e-07	0.261358	0.405	0.256	0.00414571	cDC-FCER1A
PPM1G	1.82515e-07	0.290385	0.493	0.342	0.00433181	cDC-FCER1A
CNPPD1	2.01166e-07	0.290336	0.338	0.211	0.00477448	cDC-FCER1A
PPHLN1	2.01575e-07	0.26628	0.362	0.226	0.00478418	cDC-FCER1A
PQBP1	2.17522e-07	0.264977	0.414	0.265	0.00516267	cDC-FCER1A
ARGLU1	2.27466e-07	0.261501	0.528	0.365	0.00539868	cDC-FCER1A
CD80	2.65596e-07	0.491992	0.376	0.242	0.00630366	cDC-FCER1A
G3BP2	2.77622e-07	0.481534	0.443	0.313	0.00658909	cDC-FCER1A
HGSNAT	2.8304e-07	0.261359	0.335	0.196	0.00671768	cDC-FCER1A
PSME1	2.89737e-07	0.269764	0.843	0.752	0.00687661	cDC-FCER1A
HNRNPM	3.02531e-07	0.255667	0.636	0.466	0.00718028	cDC-FCER1A
HIGD2A	3.09184e-07	0.271215	0.828	0.727	0.00733816	cDC-FCER1A
MAFF	3.13434e-07	0.431994	0.618	0.471	0.00743905	cDC-FCER1A
DENND4A	3.33274e-07	0.286911	0.58	0.419	0.00790994	cDC-FCER1A
PPP1R15A	3.33625e-07	0.316202	0.936	0.842	0.00791826	cDC-FCER1A
SHTN1	3.77397e-07	0.347882	0.347	0.217	0.00895713	cDC-FCER1A
DUSP5	3.88467e-07	0.83216	0.411	0.285	0.00921987	cDC-FCER1A
SSBP1	3.89911e-07	0.298235	0.627	0.453	0.00925416	cDC-FCER1A
ARL4A	4.14127e-07	0.269177	0.475	0.314	0.00982888	cDC-FCER1A
BTG2	4.25198e-07	0.622782	0.706	0.582	0.0100916	cDC-FCER1A
SMDT1	4.36375e-07	0.262169	0.685	0.533	0.0103569	cDC-FCER1A
RALY	4.63534e-07	0.255517	0.653	0.496	0.0110015	cDC-FCER1A
CDK2AP1	5.29403e-07	0.308748	0.286	0.165	0.0125648	cDC-FCER1A
CCDC12	5.58073e-07	0.271314	0.324	0.195	0.0132453	cDC-FCER1A
IER5	5.64835e-07	0.356505	0.618	0.487	0.0134058	cDC-FCER1A
RGS1	5.66243e-07	0.363504	0.784	0.61	0.0134392	cDC-FCER1A
GTPBP1	5.70268e-07	0.258034	0.271	0.153	0.0135347	cDC-FCER1A
CELF2	5.8239e-07	0.252503	0.688	0.513	0.0138224	cDC-FCER1A
IDH2	5.88081e-07	0.307166	0.528	0.387	0.0139575	cDC-FCER1A
BIRC3	6.51037e-07	0.418529	0.571	0.425	0.0154517	cDC-FCER1A
EIF3D	6.79948e-07	0.266045	0.545	0.39	0.0161379	cDC-FCER1A
HOOK3	7.66857e-07	0.321661	0.472	0.33	0.0182006	cDC-FCER1A
FMNL1	7.90905e-07	0.309585	0.534	0.41	0.0187713	cDC-FCER1A
JOSD1	9.02877e-07	0.266522	0.394	0.254	0.0214289	cDC-FCER1A
GSTP1	9.12456e-07	0.347219	0.93	0.864	0.0216562	cDC-FCER1A
RAB24	9.36962e-07	0.303999	0.321	0.202	0.0222379	cDC-FCER1A
SNX3	9.83878e-07	0.533786	0.831	0.707	0.0233514	cDC-FCER1A
NUB1	1.04831e-06	0.36101	0.405	0.27	0.0248806	cDC-FCER1A
PPP1R2	1.12585e-06	0.273193	0.536	0.376	0.0267209	cDC-FCER1A
MTHFR	1.12716e-06	0.310348	0.254	0.145	0.0267519	cDC-FCER1A
MIF4GD	1.2501e-06	0.277294	0.397	0.259	0.0296698	cDC-FCER1A
MED29	1.26585e-06	0.250615	0.391	0.254	0.0300438	cDC-FCER1A
YWHAQ	1.28492e-06	0.270668	0.598	0.442	0.0304962	cDC-FCER1A
PTDSS1	1.29747e-06	0.258501	0.327	0.198	0.0307942	cDC-FCER1A
PLEK	1.30921e-06	0.512451	0.808	0.746	0.0310729	cDC-FCER1A
CXorf21	1.31299e-06	0.405654	0.254	0.147	0.0311624	cDC-FCER1A
CFLAR	1.3408e-06	0.288507	0.802	0.692	0.0318227	cDC-FCER1A
UCP2	1.36032e-06	0.400558	0.749	0.661	0.0322859	cDC-FCER1A
FLOT2	1.36315e-06	0.25156	0.321	0.194	0.032353	cDC-FCER1A
MEF2C	1.37245e-06	0.382947	0.501	0.362	0.0325738	cDC-FCER1A
NBEAL1	1.43713e-06	0.412158	0.484	0.325	0.0341088	cDC-FCER1A
NCOA7	1.58118e-06	0.257374	0.289	0.174	0.0375278	cDC-FCER1A
NCL	1.59302e-06	0.270391	0.778	0.628	0.0378088	cDC-FCER1A
EIF3G	1.62124e-06	0.251375	0.697	0.572	0.0384786	cDC-FCER1A
RAB29	1.70813e-06	0.257151	0.254	0.142	0.0405406	cDC-FCER1A
PARK7	1.89989e-06	0.266765	0.784	0.647	0.0450921	cDC-FCER1A
ALKBH7	1.9967e-06	0.274514	0.563	0.42	0.0473896	cDC-FCER1A
CCT2	2.00939e-06	0.369593	0.466	0.341	0.0476908	cDC-FCER1A
IL13RA1	2.01122e-06	0.301255	0.475	0.342	0.0477344	cDC-FCER1A
DOCK4	1.3786e-85	1.90172	0.978	0.491	3.27197e-81	Macro-SPP1
ABCA1	1.20491e-82	1.83692	0.941	0.424	2.85974e-78	Macro-SPP1
TNS3	9.73366e-79	1.67199	0.811	0.286	2.31019e-74	Macro-SPP1
FMN1	4.29058e-78	1.83044	0.866	0.348	1.01833e-73	Macro-SPP1
FMNL2	1.07305e-77	1.99579	0.829	0.323	2.54678e-73	Macro-SPP1
FNDC3B	1.30338e-76	2.0795	0.925	0.486	3.09345e-72	Macro-SPP1
KCNMA1	1.27601e-73	1.61359	0.724	0.206	3.02848e-69	Macro-SPP1
NRP1	3.777e-69	1.75194	0.792	0.259	8.96434e-65	Macro-SPP1
DMXL2	8.11879e-68	1.7513	0.804	0.32	1.92691e-63	Macro-SPP1
RBM47	8.63683e-63	1.62736	0.913	0.537	2.04986e-58	Macro-SPP1
APOE1	2.09331e-61	1.36509	0.863	0.332	4.96826e-57	Macro-SPP1
GPNMB1	1.75135e-59	1.12489	0.798	0.267	4.15666e-55	Macro-SPP1
AL078604.4	1.86762e-59	1.56793	0.606	0.16	4.4326e-55	Macro-SPP1
APOC11	2.06591e-59	1.22337	0.839	0.319	4.90323e-55	Macro-SPP1
IGF2R	9.54517e-58	1.25478	0.761	0.31	2.26545e-53	Macro-SPP1
FRMD4A	9.62376e-58	1.37516	0.624	0.177	2.2841e-53	Macro-SPP1
SLC16A10	5.36264e-56	1.89142	0.755	0.287	1.27277e-51	Macro-SPP1
LRMDA	8.24126e-55	1.54409	0.832	0.402	1.95598e-50	Macro-SPP1
CTSL1	8.34485e-55	1.07638	0.963	0.551	1.98057e-50	Macro-SPP1
CTSB1	2.55258e-54	1.0852	0.991	0.89	6.05829e-50	Macro-SPP1
MMP14	4.96463e-52	0.988865	0.755	0.294	1.17831e-47	Macro-SPP1
LHFPL2	3.73022e-50	0.98693	0.661	0.228	8.8533e-46	Macro-SPP1
RAPGEF2	6.22631e-49	2.0622	0.671	0.278	1.47775e-44	Macro-SPP1
PLA2G71	1.18474e-47	1.01849	0.792	0.319	2.81187e-43	Macro-SPP1
AL356124.1	2.46123e-47	1.17763	0.438	0.091	5.84149e-43	Macro-SPP1
MITF	3.2159e-47	1.04046	0.565	0.164	7.63262e-43	Macro-SPP1
MCTP1	3.76687e-47	1.53253	0.773	0.417	8.94029e-43	Macro-SPP1
AZIN1-AS1	5.87655e-47	1.64774	0.596	0.2	1.39474e-42	Macro-SPP1
SPRED1	4.79315e-46	1.33508	0.593	0.203	1.13761e-41	Macro-SPP1
CTSD1	4.01979e-45	0.973176	0.944	0.732	9.54058e-41	Macro-SPP1
ADAMDEC11	4.35299e-45	0.927248	0.587	0.177	1.03314e-40	Macro-SPP1
PDE4DIP	4.96512e-45	1.30491	0.77	0.393	1.17842e-40	Macro-SPP1
ATG7	1.29955e-44	1.11638	0.689	0.294	3.08436e-40	Macro-SPP1
DPYD	1.50423e-44	1.2215	0.851	0.487	3.57015e-40	Macro-SPP1
ARL15	2.26479e-44	1.06232	0.534	0.16	5.37526e-40	Macro-SPP1
NR1H31	2.41717e-44	0.881821	0.584	0.184	5.73692e-40	Macro-SPP1
FNIP2	2.61259e-44	1.3911	0.807	0.451	6.20071e-40	Macro-SPP1
NPC1	4.04541e-43	0.927974	0.556	0.172	9.60138e-39	Macro-SPP1
FCHO2	1.41901e-42	0.759483	0.606	0.203	3.36788e-38	Macro-SPP1
DTNB	3.95681e-42	0.834821	0.432	0.102	9.39109e-38	Macro-SPP1
MACF1	7.9702e-42	1.04629	0.761	0.38	1.89165e-37	Macro-SPP1
KIF1B	1.70553e-41	1.03092	0.661	0.258	4.0479e-37	Macro-SPP1
MYO1E	7.5651e-41	1.08131	0.621	0.235	1.7955e-36	Macro-SPP1
PLD31	7.56895e-41	0.964713	0.854	0.472	1.79641e-36	Macro-SPP1
ZNF438	7.69603e-41	0.778912	0.46	0.119	1.82658e-36	Macro-SPP1
LGMN1	8.24357e-41	0.865988	0.873	0.463	1.95653e-36	Macro-SPP1
NRP2	2.27944e-40	1.17346	0.64	0.261	5.41003e-36	Macro-SPP1
ZHX2	7.67159e-40	1.30487	0.646	0.273	1.82078e-35	Macro-SPP1
PLD1	1.29726e-39	1.05261	0.416	0.099	3.07892e-35	Macro-SPP1
ATP2C1	1.31732e-39	1.68722	0.686	0.333	3.12653e-35	Macro-SPP1
GAB2	1.71747e-39	1.05191	0.733	0.337	4.07623e-35	Macro-SPP1
ABR	1.93609e-39	1.11518	0.764	0.391	4.59511e-35	Macro-SPP1
LPP	8.92835e-39	0.967307	0.773	0.406	2.11905e-34	Macro-SPP1
SLC39A11	2.12298e-38	0.971557	0.593	0.215	5.03868e-34	Macro-SPP1
TANC2	2.90083e-38	1.01552	0.488	0.149	6.88484e-34	Macro-SPP1
FCGR2A1	3.40234e-38	0.8887	0.938	0.715	8.07512e-34	Macro-SPP1
CCL3L1	8.1823e-38	1.0531	0.77	0.351	1.94199e-33	Macro-SPP1
SAMD4A	8.22577e-38	1.05751	0.45	0.124	1.9523e-33	Macro-SPP1
ABL2	9.90078e-38	1.20197	0.755	0.38	2.34985e-33	Macro-SPP1
LSS	1.36429e-37	0.808315	0.332	0.063	3.23801e-33	Macro-SPP1
QKI	2.998e-37	1.06659	0.907	0.576	7.11546e-33	Macro-SPP1
ARHGAP10	3.3472e-37	0.787951	0.587	0.211	7.94425e-33	Macro-SPP1
MAML2	3.83215e-37	1.21085	0.649	0.287	9.09524e-33	Macro-SPP1
FHIT	4.41024e-37	0.970921	0.5	0.166	1.04673e-32	Macro-SPP1
RABGEF1	4.7544e-37	1.20408	0.752	0.389	1.12841e-32	Macro-SPP1
SPP1	6.65872e-37	2.20341	0.435	0.12	1.58038e-32	Macro-SPP1
LNCAROD	1.13972e-36	1.41125	0.528	0.186	2.70502e-32	Macro-SPP1
KMO	2.35913e-36	1.34159	0.655	0.293	5.59917e-32	Macro-SPP1
PSAP1	4.54476e-36	0.793531	0.988	0.961	1.07865e-31	Macro-SPP1
IQGAP2	6.13001e-36	0.997175	0.804	0.412	1.4549e-31	Macro-SPP1
KCNE1	9.88712e-36	0.739558	0.382	0.088	2.34661e-31	Macro-SPP1
CLIC4	2.00947e-35	1.19752	0.689	0.333	4.76928e-31	Macro-SPP1
MMP19	2.34958e-35	1.48933	0.627	0.259	5.5765e-31	Macro-SPP1
CHST11	3.50501e-35	1.23938	0.839	0.528	8.31879e-31	Macro-SPP1
DAPK1	4.43602e-35	1.22922	0.717	0.372	1.05284e-30	Macro-SPP1
SASH1	4.49168e-35	0.789334	0.441	0.124	1.06606e-30	Macro-SPP1
PEAK1	6.41524e-35	0.825386	0.506	0.17	1.52259e-30	Macro-SPP1
SLAMF7	7.63685e-35	1.08804	0.677	0.321	1.81253e-30	Macro-SPP1
RNASE11	1.20769e-34	0.768697	0.724	0.316	2.86634e-30	Macro-SPP1
TRAF3	1.29074e-34	0.96376	0.665	0.295	3.06344e-30	Macro-SPP1
SLCO2B11	1.30716e-34	0.733928	0.683	0.301	3.10242e-30	Macro-SPP1
A2M1	1.38307e-34	0.958055	0.686	0.312	3.28258e-30	Macro-SPP1
PLXDC2	1.44987e-34	1.14788	0.873	0.567	3.44111e-30	Macro-SPP1
SESTD1	2.89823e-34	1.12381	0.581	0.23	6.87866e-30	Macro-SPP1
ALCAM	5.68668e-34	1.33827	0.755	0.42	1.34968e-29	Macro-SPP1
ITPR2	5.77235e-34	1.11663	0.755	0.421	1.37001e-29	Macro-SPP1
SLC1A3	1.26958e-33	0.853155	0.522	0.18	3.01322e-29	Macro-SPP1
STARD13	1.47006e-33	0.795915	0.366	0.087	3.48903e-29	Macro-SPP1
HEXA	1.56579e-33	1.06062	0.758	0.441	3.71625e-29	Macro-SPP1
RASAL2	1.57465e-33	0.916459	0.484	0.166	3.73727e-29	Macro-SPP1
PLCL1	2.58729e-33	0.847374	0.379	0.099	6.14067e-29	Macro-SPP1
EXOC4	2.60974e-33	0.909909	0.646	0.296	6.19397e-29	Macro-SPP1
STAB11	3.46853e-33	0.861578	0.677	0.308	8.23221e-29	Macro-SPP1
AMPD3	3.5982e-33	1.14679	0.562	0.218	8.53997e-29	Macro-SPP1
RAPGEF1	3.72701e-33	1.03725	0.835	0.52	8.84569e-29	Macro-SPP1
CCL181	3.73537e-33	1.27159	0.525	0.181	8.86553e-29	Macro-SPP1
PTPRJ	5.32282e-33	0.986054	0.689	0.329	1.26332e-28	Macro-SPP1
MARCKS	5.41251e-33	0.814081	0.879	0.549	1.2846e-28	Macro-SPP1
ATXN1	7.65437e-33	0.898066	0.671	0.309	1.81669e-28	Macro-SPP1
SNX29	7.96446e-33	0.836383	0.646	0.29	1.89029e-28	Macro-SPP1
DAB21	8.35687e-33	0.617404	0.78	0.366	1.98342e-28	Macro-SPP1
MANBA	1.64304e-32	1.03673	0.755	0.412	3.89959e-28	Macro-SPP1
MGAT5	1.7837e-32	0.894454	0.475	0.161	4.23344e-28	Macro-SPP1
FTX	2.23407e-32	0.925972	0.534	0.204	5.30233e-28	Macro-SPP1
CREG11	3.01137e-32	0.767218	0.835	0.494	7.14719e-28	Macro-SPP1
ASAP1	4.23997e-32	1.26641	0.78	0.438	1.00631e-27	Macro-SPP1
SCARB21	7.21682e-32	0.7121	0.702	0.34	1.71284e-27	Macro-SPP1
BNC2	7.25913e-32	0.781074	0.326	0.072	1.72288e-27	Macro-SPP1
ERBIN	8.72201e-32	0.786718	0.562	0.223	2.07008e-27	Macro-SPP1
ZFYVE16	1.16115e-31	1.12183	0.767	0.424	2.75586e-27	Macro-SPP1
NPL1	1.25831e-31	0.6529	0.59	0.23	2.98648e-27	Macro-SPP1
RCAN1	2.39667e-31	1.16558	0.438	0.143	5.68827e-27	Macro-SPP1
ZSWIM6	2.58449e-31	1.16597	0.801	0.466	6.13403e-27	Macro-SPP1
DENND1A	2.68359e-31	0.827276	0.575	0.238	6.36924e-27	Macro-SPP1
ARL8B	4.01537e-31	0.763805	0.845	0.519	9.53009e-27	Macro-SPP1
VAV3	6.66217e-31	0.807997	0.543	0.208	1.5812e-26	Macro-SPP1
MERTK1	6.97476e-31	0.807113	0.519	0.183	1.65539e-26	Macro-SPP1
SFMBT2	9.31661e-31	1.01168	0.624	0.288	2.2112e-26	Macro-SPP1
SGPL1	1.1595e-30	0.712256	0.575	0.243	2.75195e-26	Macro-SPP1
TTYH3	1.35019e-30	0.720512	0.661	0.31	3.20454e-26	Macro-SPP1
MMP9	2.54032e-30	1.22887	0.649	0.312	6.02918e-26	Macro-SPP1
MSR11	2.74435e-30	0.782783	0.696	0.322	6.51343e-26	Macro-SPP1
ZFAND3	2.87336e-30	0.928918	0.792	0.45	6.81964e-26	Macro-SPP1
RGL1	3.55078e-30	0.611272	0.54	0.2	8.42741e-26	Macro-SPP1
UBE2E2	3.56768e-30	0.97673	0.77	0.453	8.46754e-26	Macro-SPP1
MYO5A	5.23948e-30	0.691924	0.634	0.274	1.24354e-25	Macro-SPP1
TAOK3	5.83665e-30	1.13592	0.804	0.524	1.38527e-25	Macro-SPP1
SATB1-AS1	7.17342e-30	0.912245	0.422	0.135	1.70254e-25	Macro-SPP1
ITGAV	1.0566e-29	0.652704	0.637	0.274	2.50773e-25	Macro-SPP1
EML4	1.61468e-29	0.777869	0.792	0.476	3.83228e-25	Macro-SPP1
SIGLEC11	1.65619e-29	0.488285	0.466	0.151	3.93081e-25	Macro-SPP1
CYFIP1	3.21424e-29	0.669362	0.674	0.331	7.62869e-25	Macro-SPP1
AL512603.2	3.28944e-29	0.880382	0.252	0.043	7.80715e-25	Macro-SPP1
ZNF804A	3.40589e-29	0.77442	0.382	0.113	8.08353e-25	Macro-SPP1
GM2A1	3.50481e-29	0.761036	0.686	0.349	8.31832e-25	Macro-SPP1
STAT4	4.0442e-29	1.11906	0.528	0.205	9.59851e-25	Macro-SPP1
L3MBTL4	4.40333e-29	0.554058	0.301	0.067	1.04509e-24	Macro-SPP1
MIR155HG	5.15475e-29	1.73384	0.624	0.326	1.22343e-24	Macro-SPP1
TREM21	5.88355e-29	0.777382	0.593	0.237	1.3964e-24	Macro-SPP1
ARHGAP181	8.23186e-29	0.769398	0.811	0.497	1.95375e-24	Macro-SPP1
CTSZ1	9.29903e-29	0.747645	0.947	0.766	2.20703e-24	Macro-SPP1
LINC01010	1.68992e-28	0.855773	0.376	0.113	4.01085e-24	Macro-SPP1
KYNU	1.77424e-28	1.23387	0.845	0.626	4.21098e-24	Macro-SPP1
SLC8A11	2.35844e-28	0.936529	0.86	0.557	5.59751e-24	Macro-SPP1
NFKB1	2.67427e-28	1.29617	0.891	0.68	6.34712e-24	Macro-SPP1
GIMAP51	2.69905e-28	0.627337	0.484	0.179	6.40592e-24	Macro-SPP1
SH3PXD2B	6.3884e-28	0.714621	0.621	0.269	1.51622e-23	Macro-SPP1
TRPS1	6.76078e-28	0.863293	0.674	0.333	1.6046e-23	Macro-SPP1
STEAP1B	7.95778e-28	1.03432	0.329	0.088	1.8887e-23	Macro-SPP1
IL6	8.0568e-28	1.04797	0.447	0.153	1.9122e-23	Macro-SPP1
CERT1	1.36582e-27	0.643464	0.509	0.197	3.24165e-23	Macro-SPP1
PDE8A	1.47788e-27	0.87085	0.503	0.198	3.50759e-23	Macro-SPP1
ST3GAL1	1.95377e-27	0.736857	0.59	0.259	4.63709e-23	Macro-SPP1
ELL2	1.98857e-27	0.933193	0.804	0.468	4.71968e-23	Macro-SPP1
SPDYA	2.36538e-27	0.846854	0.314	0.078	5.61398e-23	Macro-SPP1
TTC7B	2.54943e-27	0.452494	0.292	0.066	6.05081e-23	Macro-SPP1
TRIO	2.78095e-27	0.815513	0.575	0.264	6.6003e-23	Macro-SPP1
NSMCE2	2.91406e-27	0.734587	0.565	0.249	6.91622e-23	Macro-SPP1
TCF12	2.9493e-27	0.872231	0.63	0.321	6.99986e-23	Macro-SPP1
LINC00278	3.08968e-27	0.807032	0.351	0.1	7.33305e-23	Macro-SPP1
TANK	3.10894e-27	1.495	0.752	0.475	7.37875e-23	Macro-SPP1
MS4A7	3.6142e-27	0.726497	0.904	0.669	8.57795e-23	Macro-SPP1
LINC01619	3.61931e-27	0.622852	0.363	0.1	8.59006e-23	Macro-SPP1
BMP2K	3.76117e-27	0.707466	0.609	0.29	8.92676e-23	Macro-SPP1
PPARD	3.91729e-27	0.792058	0.578	0.262	9.2973e-23	Macro-SPP1
TMEM51	4.27816e-27	0.646738	0.528	0.22	1.01538e-22	Macro-SPP1
ARID5B	4.49118e-27	0.995556	0.637	0.331	1.06594e-22	Macro-SPP1
TFRC	8.08919e-27	0.78114	0.618	0.303	1.91989e-22	Macro-SPP1
SIK3	1.12521e-26	1.12247	0.727	0.419	2.67058e-22	Macro-SPP1
LILRB41	1.50311e-26	0.678471	0.792	0.457	3.56748e-22	Macro-SPP1
TCF7L2	1.54193e-26	0.636483	0.419	0.141	3.65961e-22	Macro-SPP1
SDC31	1.75728e-26	0.545256	0.419	0.135	4.17073e-22	Macro-SPP1
SCD	2.63352e-26	0.522087	0.366	0.11	6.2504e-22	Macro-SPP1
DYSF	3.35399e-26	0.616159	0.37	0.111	7.96037e-22	Macro-SPP1
TRPM2	3.58568e-26	0.622068	0.497	0.194	8.51025e-22	Macro-SPP1
ITGA9	4.14785e-26	0.680891	0.323	0.088	9.84451e-22	Macro-SPP1
MAPK13	4.63393e-26	0.410537	0.267	0.057	1.09982e-21	Macro-SPP1
RNF213	4.81226e-26	0.709874	0.77	0.475	1.14214e-21	Macro-SPP1
CXCL1	8.32996e-26	1.57308	0.478	0.202	1.97703e-21	Macro-SPP1
ADAMTSL4-AS1	1.52279e-25	0.844473	0.562	0.251	3.6142e-21	Macro-SPP1
SLC38A6	1.71622e-25	0.471069	0.348	0.101	4.07329e-21	Macro-SPP1
FAM20A	2.41798e-25	0.684397	0.379	0.122	5.73884e-21	Macro-SPP1
SLC11A2	2.75039e-25	0.717668	0.453	0.176	6.52777e-21	Macro-SPP1
MMP2-AS1	3.12919e-25	0.560245	0.326	0.092	7.42681e-21	Macro-SPP1
HIF1A-AS3	3.13524e-25	1.27252	0.376	0.124	7.44119e-21	Macro-SPP1
AGPAT4	3.54691e-25	1.04272	0.506	0.219	8.41824e-21	Macro-SPP1
PAG1	3.56543e-25	0.697539	0.547	0.232	8.4622e-21	Macro-SPP1
TNIK	4.5695e-25	0.913395	0.267	0.061	1.08452e-20	Macro-SPP1
CBLB	4.68702e-25	0.88774	0.425	0.154	1.11242e-20	Macro-SPP1
PLXND1	4.8583e-25	0.559292	0.522	0.222	1.15307e-20	Macro-SPP1
C21	8.67081e-25	0.625852	0.512	0.212	2.05793e-20	Macro-SPP1
DLEU1	9.39027e-25	0.983625	0.45	0.179	2.22869e-20	Macro-SPP1
WDR7	1.25852e-24	0.572858	0.404	0.143	2.98696e-20	Macro-SPP1
EEPD1	1.37162e-24	0.571311	0.379	0.123	3.25541e-20	Macro-SPP1
RASGEF1B1	1.44777e-24	0.910684	0.845	0.593	3.43615e-20	Macro-SPP1
ZDHHC14	1.52659e-24	0.500476	0.28	0.068	3.6232e-20	Macro-SPP1
IL2RA	2.0712e-24	0.516094	0.382	0.119	4.9158e-20	Macro-SPP1
GLUL1	2.1219e-24	0.659224	0.957	0.777	5.03611e-20	Macro-SPP1
SBF2	2.45725e-24	0.619935	0.655	0.328	5.83204e-20	Macro-SPP1
CD1631	2.96578e-24	0.516842	0.745	0.383	7.03897e-20	Macro-SPP1
IL6R	3.37203e-24	0.625017	0.634	0.312	8.00317e-20	Macro-SPP1
SHLD2	3.80415e-24	0.473093	0.373	0.124	9.02876e-20	Macro-SPP1
[truncated: 1,040 more rows]

## Sheet: Table S6-degs_TNK
Table S6. Differentially expressed genes of T and NK cell subclusters
[truncated: 4,584 more rows]

[truncated: 1 more sheets: Table S7-degs_B]
